# Supplementary material for: Transcriptomic and biochemical analyses of drought response mechanism in mung bean (Vignaradiata (L.) Wilczek) leaves
Source: PLoS One. 2023 May 10;18(5):e0285400. doi: 10.1371/journal.pone.0285400 (PMC10171660; doi:10.1371/journal.pone.0285400)
Supplement: S1 Appendix — (XLSX) [file pone.0285400.s001.xlsx]

## Sheet: Stomatal conductance at G0
Stomatal conductance at G0 stage
Group	Repetition	Stomatal conductance (mol H2O m^(-2)s^（-1）)
C	1	0.204761
	2	0.275836
	3	0.27274
	4	0.220016
T	1	0.200203
	2	0.177723
	3	0.140281
	4	0.121536

## Sheet: Photosynthetic rate at G0
photosynthetic rate at G0 stage
Group	Repetition	photosynthetic rate （μmol CO2m^(-2)s^(-2))
C	1	11.1817
	2	14.4302
	3	13.6436
	4	17.1537
	5	15.6435
	6	19.4338
	7	20.581
	8	15.042
T	1	11.3938
	2	17.0006
	3	15.6078
	4	18.6218
	5	13.1301
	6	18.5955
	7	18.488
	8	16.6534

## Sheet: Relative water content at G1
Relative water content at G1 stage
Group	Repetition	Relative water content （%）
C	1	0.885326
	2	0.894106
	3	0.879168
	4	0.910204
	5	0.911885
	6	0.904994
T	1	0.758179
	2	0.769684
	3	0.632972
	4	0.699026
	5	0.621463
	6	0.62623
