# Supplementary material for: Transcriptomic and biochemical analyses of drought response mechanism in mung bean (Vignaradiata (L.) Wilczek) leaves
Source: PLoS One. 2023 May 10;18(5):e0285400. doi: 10.1371/journal.pone.0285400 (PMC10171660; doi:10.1371/journal.pone.0285400)
Supplement: S2 Appendix — (XLSX) [file pone.0285400.s002.xlsx]

## Sheet: Sheet1
S2 Appendix. Alignment between sample sequenced data and selected reference genome
Samples	Total Reads	Mapped Reads	Uniq Mapped Reads	Multiple Map Reads	Reads Map to '+'	Reads Map to '-'
CK1-1	43385608	41292185 (95.17%)	38842529 (89.53%)	2449656 (5.65%)	22384010 (51.59%)	22405487 (51.64%)
CK1-2	47975556	46265167 (96.43%)	43880851 (91.47%)	2384316 (4.97%)	25131993 (52.38%)	25147947 (52.42%)
CK1-3	46012506	42048576 (91.39%)	40198269 (87.36%)	1850307 (4.02%)	22531125 (48.97%)	22540964 (48.99%)
CK2-1	40939508	38957150 (95.16%)	36592941 (89.38%)	2364209 (5.77%)	21299294 (52.03%)	21316903 (52.07%)
CK2-2	43198820	39722507 (91.95%)	37442053 (86.67%)	2280454 (5.28%)	21682414 (50.19%)	21702152 (50.24%)
CK2-3	43496622	41866485 (96.25%)	39921762 (91.78%)	1944723 (4.47%)	22520369 (51.77%)	22530263 (51.80%)
CK3-1	41639482	40083520 (96.26%)	38167977 (91.66%)	1915543 (4.60%)	21419232 (51.44%)	21437805 (51.48%)
CK3-2	46142240	41745983 (90.47%)	40098232 (86.90%)	1647751 (3.57%)	22108460 (47.91%)	22131997 (47.96%)
CK3-3	44662766	42858140 (95.96%)	41130694 (92.09%)	1727446 (3.87%)	22628141 (50.66%)	22656657 (50.73%)
CK4-1	113223236	108806153 (96.10%)	102982734 (90.96%)	5823419 (5.14%)	59032992 (52.14%)	59096515 (52.19%)
CK4-2	43045416	41001268 (95.25%)	39445745 (91.64%)	1555523 (3.61%)	21679090 (50.36%)	21691343 (50.39%)
CK4-3	43435634	40653174 (93.59%)	38924878 (89.62%)	1728296 (3.98%)	21661024 (49.87%)	21672280 (49.90%)
T1-1	40394244	38891360 (96.28%)	37114696 (91.88%)	1776664 (4.40%)	20841982 (51.60%)	20858099 (51.64%)
T1-2	44688228	42913673 (96.03%)	40883779 (91.49%)	2029894 (4.54%)	22988991 (51.44%)	23000626 (51.47%)
T1-3	47212846	45242949 (95.83%)	43094110 (91.28%)	2148839 (4.55%)	24305995 (51.48%)	24318912 (51.51%)
T2-1	42684980	40766703 (95.51%)	39500268 (92.54%)	1266435 (2.97%)	21136270 (49.52%)	21137362 (49.52%)
T2-2	40240776	38946780 (96.78%)	37956711 (94.32%)	990069 (2.46%)	20120296 (50.00%)	20117640 (49.99%)
T2-3	44788086	39115743 (87.34%)	37964418 (84.76%)	1151325 (2.57%)	20342210 (45.42%)	20337671 (45.41%)
T3-1	45926922	44240663 (96.33%)	43295952 (94.27%)	944711 (2.06%)	22725834 (49.48%)	22721148 (49.47%)
T3-2	44392520	42787273 (96.38%)	41832788 (94.23%)	954485 (2.15%)	22006671 (49.57%)	22002082 (49.56%)
T3-3	51405718	49483451 (96.26%)	48328680 (94.01%)	1154771 (2.25%)	25482600 (49.57%)	25471121 (49.55%)
T4-1	43254842	37910397 (87.64%)	36117499 (83.50%)	1792898 (4.14%)	20338458 (47.02%)	20351480 (47.05%)
T4-2	44414002	41033275 (92.39%)	38931870 (87.66%)	2101405 (4.73%)	22264597 (50.13%)	22282052 (50.17%)
T4-3	46954940	44951769 (95.73%)	42661338 (90.86%)	2290431 (4.88%)	24407380 (51.98%)	24416079 (52.00%)
Legend: CK1-CK4 represented the normal water management. T1-T4 represented drought treated samples from 4 stages, and three biological repetitions included in each sample. Total Reads were the clean reads collected from sequencing. Mapped Reads represented the reads which matched to the genome of mung bean. Uniq mapped reads mean the read matched to a unique location in the reference genome, and …
