# Supplementary material for: Transcriptomic and biochemical analyses of drought response mechanism in mung bean (Vignaradiata (L.) Wilczek) leaves
Source: PLoS One. 2023 May 10;18(5):e0285400. doi: 10.1371/journal.pone.0285400 (PMC10171660; doi:10.1371/journal.pone.0285400)
Supplement: S3 Appendix — (XLSX) [file pone.0285400.s003.xlsx]

## Sheet: Genes up-regulated at G0
ID	Description	GeneRatio	BgRatio	enrich_factor	pvalue	qvalue	geneID	gene number
GO:0006021	inositol biosynthetic process	0.0455	0.0007	61.88	0.000431135	0.0644433	gene1453;gene14580	2
GO:0008654	phospholipid biosynthetic process	0.0455	0.0013	36.1	0.00133524	0.086265	gene1453;gene14580	2
GO:0009627	systemic acquired resistance	0.0455	0.0019	24.07	0.00304135	0.086265	gene12613;gene29327	2
GO:0010322	regulation of isopentenyl diphosphate biosynthetic process, methylerythritol 4-phosphate pathway	0.0227	0.0001	216.59	0.004617	0.086265	gene12698	1
GO:0050826	response to freezing	0.0227	0.0001	216.59	0.004617	0.086265	gene9428	1
GO:0052325	cell wall pectin biosynthetic process	0.0227	0.0001	216.59	0.004617	0.086265	gene26187	1
GO:0071071	regulation of phospholipid biosynthetic process	0.0227	0.0001	216.59	0.004617	0.086265	gene12698	1
GO:1902395	regulation of 1-deoxy-D-xylulose-5-phosphate synthase activity	0.0227	0.0001	216.59	0.004617	0.086265	gene12698	1
GO:0009266	response to temperature stimulus	0.0682	0.0088	7.74	0.00674453	0.112014	gene14286;gene3805;gene9428	3
GO:0045921	positive regulation of exocytosis	0.0227	0.0002	108.3	0.00921316	0.113785	gene12486	1
GO:0051047	positive regulation of secretion	0.0227	0.0002	108.3	0.00921316	0.113785	gene12486	1
GO:1903532	positive regulation of secretion by cell	0.0227	0.0002	108.3	0.00921316	0.113785	gene12486	1
GO:0035556	intracellular signal transduction	0.0455	0.004	11.4	0.0131813	0.113785	gene5303;gene8664	2
GO:0010345	suberin biosynthetic process	0.0227	0.0003	72.2	0.0137886	0.113785	gene26187	1
GO:0019747	regulation of isoprenoid metabolic process	0.0227	0.0003	72.2	0.0137886	0.113785	gene12698	1
GO:0032367	intracellular cholesterol transport	0.0227	0.0003	72.2	0.0137886	0.113785	gene23	1
GO:1903725	regulation of phospholipid metabolic process	0.0227	0.0003	72.2	0.0137886	0.113785	gene12698	1
GO:0009415	response to water	0.0455	0.0046	9.85	0.0174307	0.113785	gene3805;gene9428	2
GO:0002239	response to oomycetes	0.0227	0.0004	54.15	0.0183434	0.113785	gene19692	1
GO:0002791	regulation of peptide secretion	0.0227	0.0004	54.15	0.0183434	0.113785	gene12486	1
GO:0050708	regulation of protein secretion	0.0227	0.0004	54.15	0.0183434	0.113785	gene12486	1
GO:0009414	response to water deprivation	0.0455	0.005	9.02	0.020544	0.113785	gene3805;gene9428	2
GO:0017157	regulation of exocytosis	0.0227	0.0005	43.32	0.0228776	0.113785	gene12486	1
GO:0046890	regulation of lipid biosynthetic process	0.0227	0.0005	43.32	0.0228776	0.113785	gene12698	1
GO:0051050	positive regulation of transport	0.0227	0.0005	43.32	0.0228776	0.113785	gene12486	1
GO:0009409	response to cold	0.0455	0.0054	8.49	0.0230201	0.113785	gene3805;gene9428	2
GO:0010035	response to inorganic substance	0.0682	0.0147	4.64	0.0265104	0.113785	gene14286;gene3805;gene9428	3
GO:0009767	photosynthetic electron transport chain	0.0227	0.0006	36.1	0.0273913	0.113785	gene19952	1
GO:0045471	response to ethanol	0.0227	0.0006	36.1	0.0273913	0.113785	gene14286	1
GO:0046168	glycerol-3-phosphate catabolic process	0.0227	0.0006	36.1	0.0273913	0.113785	gene1211	1
GO:0051046	regulation of secretion	0.0227	0.0006	36.1	0.0273913	0.113785	gene12486	1
GO:0051223	regulation of protein transport	0.0227	0.0006	36.1	0.0273913	0.113785	gene12486	1
GO:0070201	regulation of establishment of protein localization	0.0227	0.0006	36.1	0.0273913	0.113785	gene12486	1
GO:0090087	regulation of peptide transport	0.0227	0.0006	36.1	0.0273913	0.113785	gene12486	1
GO:1903530	regulation of secretion by cell	0.0227	0.0006	36.1	0.0273913	0.113785	gene12486	1
GO:0009408	response to heat	0.0455	0.0059	7.74	0.0274046	0.113785	gene14286;gene19668	2
GO:0009628	response to abiotic stimulus	0.0909	0.0283	3.21	0.0352487	0.132549	gene14286;gene26;gene3805;gene9428	4
GO:0006308	DNA catabolic process	0.0227	0.0008	27.07	0.0363577	0.132549	gene24155	1
GO:0019216	regulation of lipid metabolic process	0.0227	0.0008	27.07	0.0363577	0.132549	gene12698	1
GO:0045017	glycerolipid biosynthetic process	0.0227	0.0008	27.07	0.0363577	0.132549	gene29669	1
GO:0046685	response to arsenic-containing substance	0.0227	0.0008	27.07	0.0363577	0.132549	gene14286	1
GO:0010675	regulation of cellular carbohydrate metabolic process	0.0227	0.0009	24.07	0.0408106	0.141863	gene12698	1
GO:0046688	response to copper ion	0.0227	0.0009	24.07	0.0408106	0.141863	gene14286	1
GO:0061077	chaperone-mediated protein folding	0.0227	0.001	21.66	0.0452434	0.153698	gene12698	1
GO:0005985	sucrose metabolic process	0.0227	0.0012	19.69	0.0496561	0.154631	gene4802	1
GO:0031647	regulation of protein stability	0.0227	0.0012	19.69	0.0496561	0.154631	gene9428	1
GO:0032880	regulation of protein localization	0.0227	0.0012	19.69	0.0496561	0.154631	gene12486	1
GO:0050821	protein stabilization	0.0227	0.0012	19.69	0.0496561	0.154631	gene9428	1
GO:0006109	regulation of carbohydrate metabolic process	0.0227	0.0013	18.05	0.0540489	0.15597	gene12698	1
GO:0042542	response to hydrogen peroxide	0.0227	0.0013	18.05	0.0540489	0.15597	gene14286	1
GO:0006950	response to stress	0.0909	0.0332	2.74	0.0570317	0.15597	gene14286;gene3805;gene5583;gene9428	4
GO:0050896	response to stimulus	0.1364	0.0636	2.14	0.0581954	0.15597	gene14286;gene19692;gene26;gene3805;gene5583;gene9428	6
GO:0006012	galactose metabolic process	0.0227	0.0014	16.66	0.0584219	0.15597	gene17759	1
GO:0010565	regulation of cellular ketone metabolic process	0.0227	0.0014	16.66	0.0584219	0.15597	gene12698	1
GO:0015977	carbon fixation	0.0227	0.0014	16.66	0.0584219	0.15597	gene9874	1
GO:0050790	regulation of catalytic activity	0.0455	0.0089	5.1	0.058434	0.15597	gene12486;gene12698	2
GO:0010228	vegetative to reproductive phase transition of meristem	0.0227	0.0016	14.44	0.0671086	0.170016	gene2145	1
GO:0015743	malate transport	0.0227	0.0016	14.44	0.0671086	0.170016	gene15674	1
GO:0051338	regulation of transferase activity	0.0227	0.0016	14.44	0.0671086	0.170016	gene12698	1
GO:1901700	response to oxygen-containing compound	0.0682	0.0219	3.11	0.0714871	0.176531	gene14286;gene3805;gene9428	3
GO:0009637	response to blue light	0.0227	0.0018	12.74	0.075717	0.176531	gene26	1
GO:0009904	chloroplast accumulation movement	0.0227	0.0018	12.74	0.075717	0.176531	gene26	1
GO:0051865	protein autoubiquitination	0.0227	0.0018	12.74	0.075717	0.176531	gene5583	1
GO:0009903	chloroplast avoidance movement	0.0227	0.0019	12.03	0.0799921	0.176531	gene26	1
GO:0019750	chloroplast localization	0.0227	0.0019	12.03	0.0799921	0.176531	gene26	1
GO:0051644	plastid localization	0.0227	0.0019	12.03	0.0799921	0.176531	gene26	1
GO:0051667	establishment of plastid localization	0.0227	0.0019	12.03	0.0799921	0.176531	gene26	1
GO:0065009	regulation of molecular function	0.0455	0.0107	4.25	0.0803091	0.176531	gene12486;gene12698	2
GO:0009902	chloroplast relocation	0.0227	0.0021	10.83	0.0884843	0.191682	gene26	1
GO:0051707	response to other organism	0.0455	0.0116	3.9	0.0927734	0.198103	gene19692;gene5583	2
GO:0043207	response to external biotic stimulus	0.0455	0.0119	3.83	0.0956169	0.201299	gene19692;gene5583	2
GO:0000302	response to reactive oxygen species	0.0227	0.0025	9.02	0.105239	0.21848	gene14286	1
GO:0051656	establishment of organelle localization	0.0227	0.0026	8.66	0.109381	0.223967	gene26	1
GO:0043547	positive regulation of GTPase activity	0.0227	0.0027	8.33	0.113504	0.226211	gene12486	1
GO:0060627	regulation of vesicle-mediated transport	0.0227	0.0027	8.33	0.113504	0.226211	gene12486	1
GO:0051640	organelle localization	0.0227	0.0028	8.02	0.117608	0.230253	gene26	1
GO:0008610	lipid biosynthetic process	0.0227	0.0029	7.74	0.121694	0.230253	gene20130	1
GO:0031408	oxylipin biosynthetic process	0.0227	0.0029	7.74	0.121694	0.230253	gene19583	1
GO:0043087	regulation of GTPase activity	0.0227	0.0029	7.74	0.121694	0.230253	gene12486	1
GO:0006334	nucleosome assembly	0.0227	0.003	7.47	0.125761	0.232073	gene23333	1
GO:0031146	SCF-dependent proteasomal ubiquitin-dependent protein catabolic process	0.0227	0.003	7.47	0.125761	0.232073	gene21865	1
GO:0032446	protein modification by small protein conjugation	0.0455	0.0143	3.19	0.129965	0.236907	gene21865;gene5583	2
GO:0016567	protein ubiquitination	0.0455	0.0146	3.12	0.134641	0.242473	gene21865;gene5583	2
GO:0009607	response to biotic stimulus	0.0455	0.0149	3.05	0.139355	0.247974	gene19692;gene5583	2
GO:0051345	positive regulation of hydrolase activity	0.0227	0.0035	6.56	0.141846	0.249438	gene12486	1
GO:0009636	response to toxic substance	0.0227	0.0036	6.37	0.145822	0.251551	gene14286	1
GO:0070647	protein modification by small protein conjugation or removal	0.0455	0.0154	2.95	0.147292	0.251551	gene21865;gene5583	2
GO:0019220	regulation of phosphate metabolic process	0.0227	0.0037	6.19	0.149779	0.251551	gene12698	1
GO:0051174	regulation of phosphorus metabolic process	0.0227	0.0037	6.19	0.149779	0.251551	gene12698	1
GO:0001101	response to acid chemical	0.0455	0.0158	2.87	0.153709	0.252494	gene3805;gene9428	2
GO:0006099	tricarboxylic acid cycle	0.0227	0.0038	6.02	0.153719	0.252494	gene9874	1
GO:0046677	response to antibiotic	0.0227	0.0039	5.85	0.157641	0.256122	gene14286	1
GO:0051049	regulation of transport	0.0227	0.0041	5.55	0.165432	0.26589	gene12486	1
GO:0009605	response to external stimulus	0.0455	0.017	2.67	0.171631	0.272919	gene19692;gene5583	2
GO:0009657	plastid organization	0.0227	0.0045	5.04	0.180804	0.284478	gene26	1
GO:0009658	chloroplast organization	0.0227	0.0048	4.71	0.19215	0.296097	gene26	1
GO:0043085	positive regulation of catalytic activity	0.0227	0.0048	4.71	0.19215	0.296097	gene12486	1
GO:0032879	regulation of localization	0.0227	0.0049	4.61	0.195898	0.298792	gene12486	1
GO:0042742	defense response to bacterium	0.0227	0.0055	4.17	0.214384	0.317275	gene5583	1
GO:0044093	positive regulation of molecular function	0.0227	0.0055	4.17	0.214384	0.317275	gene12486	1
GO:0090567	reproductive shoot system development	0.0227	0.0055	4.17	0.214384	0.317275	gene2145	1
GO:0006355	regulation of transcription, DNA-templated	0.1364	0.0928	1.47	0.219908	0.322259	gene11285;gene14127;gene20811;gene26405;gene29041;gene9387	6
GO:0051704	multi-organism process	0.0455	0.0204	2.23	0.225428	0.322741	gene19692;gene5583	2
GO:0042221	response to chemical	0.0682	0.0375	1.82	0.227138	0.322741	gene14286;gene3805;gene9428	3
GO:0046686	response to cadmium ion	0.0227	0.0059	3.87	0.228874	0.322741	gene14286	1
GO:0051336	regulation of hydrolase activity	0.0227	0.0059	3.87	0.228874	0.322741	gene12486	1
GO:0042493	response to drug	0.0227	0.0062	3.67	0.239569	0.334666	gene14286	1
GO:0036211	protein modification process	0.0455	0.0214	2.12	0.242551	0.335462	gene21865;gene5583	2
GO:0008150	biological_process	0.2273	0.178	1.28	0.247222	0.335462	gene12486;gene12698;gene14286;gene19692;gene2145;gene21865;gene26;gene3805;gene5583;gene9428	10
GO:0009617	response to bacterium	0.0227	0.0065	3.49	0.250119	0.335462	gene5583	1
GO:0006464	cellular protein modification process	0.0455	0.022	2.06	0.252861	0.335462	gene21865;gene5583	2
GO:0006869	lipid transport	0.0227	0.0066	3.44	0.253604	0.335462	gene27503	1
GO:0009908	flower development	0.0227	0.0066	3.44	0.253604	0.335462	gene2145	1
GO:0000160	phosphorelay signal transduction system	0.0227	0.0068	3.33	0.260527	0.338625	gene7945	1
GO:0016042	lipid catabolic process	0.0227	0.0068	3.33	0.260527	0.338625	gene5303	1
GO:0006970	response to osmotic stress	0.0227	0.0071	3.19	0.270792	0.348934	gene3805	1
GO:0098542	defense response to other organism	0.0227	0.0073	3.09	0.277559	0.354596	gene5583	1
GO:0009651	response to salt stress	0.0227	0.0075	3.05	0.280919	0.355848	gene3805	1
GO:0009793	embryo development ending in seed dormancy	0.0227	0.0085	2.67	0.313692	0.394023	gene4049	1
GO:0097305	response to alcohol	0.0227	0.0086	2.64	0.316888	0.39472	gene14286	1
GO:0007018	microtubule-based movement	0.0227	0.0089	2.55	0.326388	0.403194	gene6842	1
GO:0010038	response to metal ion	0.0227	0.0093	2.43	0.338855	0.415163	gene14286	1
GO:0044267	cellular protein metabolic process	0.0455	0.0276	1.65	0.343751	0.417737	gene21865;gene5583	2
GO:0009737	response to abscisic acid	0.0227	0.0097	2.35	0.348057	0.419559	gene18655	1
GO:0030001	metal ion transport	0.0227	0.0098	2.33	0.351096	0.419837	gene7854	1
GO:0048367	shoot system development	0.0227	0.0099	2.3	0.354122	0.420094	gene2145	1
GO:0051649	establishment of localization in cell	0.0227	0.0101	2.26	0.360132	0.42386	gene26	1
GO:0009314	response to radiation	0.0227	0.0104	2.19	0.369044	0.430956	gene26	1
GO:0009416	response to light stimulus	0.0227	0.0106	2.14	0.374918	0.43108	gene26	1
GO:0010498	proteasomal protein catabolic process	0.0227	0.0106	2.14	0.374918	0.43108	gene21865	1
GO:0019538	protein metabolic process	0.0455	0.0304	1.49	0.388989	0.440913	gene21865;gene5583	2
GO:0043161	proteasome-mediated ubiquitin-dependent protein catabolic process	0.0227	0.0111	2.04	0.38937	0.440913	gene21865	1
GO:0006457	protein folding	0.0227	0.012	1.9	0.411817	0.459012	gene12698	1
GO:0019941	modification-dependent protein catabolic process	0.0227	0.0121	1.88	0.414565	0.459012	gene21865	1
GO:0043632	modification-dependent macromolecule catabolic process	0.0227	0.0121	1.88	0.414565	0.459012	gene21865	1
GO:0051641	cellular localization	0.0227	0.0124	1.84	0.422736	0.464617	gene26	1
GO:0044257	cellular protein catabolic process	0.0227	0.0126	1.8	0.428121	0.467101	gene21865	1
GO:0006351	transcription, DNA-templated	0.0227	0.0132	1.72	0.443983	0.475528	gene1468	1
GO:1901564	organonitrogen compound metabolic process	0.0455	0.0341	1.33	0.44562	0.475528	gene21865;gene5583	2
GO:0051603	proteolysis involved in cellular protein catabolic process	0.0227	0.0133	1.71	0.446584	0.475528	gene21865	1
GO:0065008	regulation of biological quality	0.0227	0.0135	1.68	0.451752	0.475528	gene9428	1
GO:1901565	organonitrogen compound catabolic process	0.0227	0.0135	1.68	0.451752	0.475528	gene21865	1
GO:0030163	protein catabolic process	0.0227	0.014	1.63	0.461945	0.480639	gene21865	1
GO:0061458	reproductive system development	0.0227	0.0142	1.6	0.466973	0.480639	gene2145	1
GO:0044265	cellular macromolecule catabolic process	0.0227	0.0143	1.59	0.469469	0.480639	gene21865	1
GO:0048608	reproductive structure development	0.0227	0.0143	1.59	0.469469	0.480639	gene2145	1
GO:0009057	macromolecule catabolic process	0.0227	0.015	1.51	0.486626	0.494815	gene21865	1
GO:0048522	positive regulation of cellular process	0.0227	0.0154	1.47	0.496186	0.501126	gene12486	1
GO:0044260	cellular macromolecule metabolic process	0.0455	0.0385	1.18	0.509753	0.5107	gene21865;gene5583	2
GO:0006508	proteolysis	0.0227	0.0162	1.41	0.512498	0.5107	gene21865	1
GO:1901575	organic substance catabolic process	0.0227	0.0165	1.38	0.51933	0.51408	gene21865	1
GO:0044248	cellular catabolic process	0.0227	0.017	1.34	0.530509	0.521692	gene21865	1
GO:0009056	catabolic process	0.0227	0.0178	1.27	0.547869	0.533829	gene21865	1
GO:0051234	establishment of localization	0.0227	0.0179	1.27	0.549994	0.533829	gene26	1
GO:0048518	positive regulation of biological process	0.0227	0.0186	1.22	0.562543	0.537535	gene12486	1
GO:0003006	developmental process involved in reproduction	0.0227	0.0187	1.22	0.564601	0.537535	gene2145	1
GO:0006979	response to oxidative stress	0.0227	0.0187	1.22	0.564601	0.537535	gene14286	1
GO:0006511	ubiquitin-dependent protein catabolic process	0.0227	0.0192	1.18	0.57475	0.543734	gene21865	1
GO:0009791	post-embryonic development	0.0227	0.0201	1.13	0.592438	0.556943	gene2145	1
GO:0000003	reproduction	0.0227	0.0206	1.11	0.600067	0.557107	gene2145	1
GO:0022414	reproductive process	0.0227	0.0206	1.11	0.600067	0.557107	gene2145	1
GO:0051179	localization	0.0227	0.0213	1.07	0.613083	0.565677	gene26	1
GO:0006996	organelle organization	0.0227	0.0229	0.99	0.639595	0.584495	gene26	1
GO:0006952	defense response	0.0227	0.023	0.99	0.641298	0.584495	gene5583	1
GO:0048731	system development	0.0227	0.0237	0.96	0.653001	0.591554	gene2145	1
GO:0065007	biological regulation	0.0682	0.0758	0.9	0.658264	0.59273	gene12486;gene12698;gene9428	3
GO:0010033	response to organic substance	0.0227	0.0262	0.87	0.690359	0.617907	gene14286	1
GO:0043412	macromolecule modification	0.0455	0.0571	0.8	0.724798	0.64487	gene21865;gene5583	2
GO:0016043	cellular component organization	0.0227	0.0312	0.73	0.752482	0.66554	gene26	1
GO:0031326	regulation of cellular biosynthetic process	0.0227	0.0318	0.71	0.759478	0.667776	gene12698	1
GO:0009889	regulation of biosynthetic process	0.0227	0.0325	0.7	0.767395	0.670792	gene12698	1
GO:0050794	regulation of cellular process	0.0455	0.0632	0.72	0.776027	0.673344	gene12486;gene12698	2
GO:0071840	cellular component organization or biogenesis	0.0227	0.0337	0.67	0.779325	0.673344	gene26	1
GO:0007165	signal transduction	0.0227	0.0354	0.64	0.795616	0.683469	gene29567	1
GO:0007275	multicellular organism development	0.0227	0.0375	0.61	0.814335	0.695552	gene2145	1
GO:0031323	regulation of cellular metabolic process	0.0227	0.0389	0.58	0.82643	0.695589	gene12698	1
GO:0050789	regulation of biological process	0.0455	0.0708	0.64	0.828827	0.695589	gene12486;gene12698	2
GO:0032501	multicellular organismal process	0.0227	0.0395	0.58	0.83056	0.695589	gene2145	1
GO:0080090	regulation of primary metabolic process	0.0227	0.0398	0.57	0.832992	0.695589	gene12698	1
GO:0009987	cellular process	0.0909	0.1317	0.69	0.849111	0.700299	gene12698;gene21865;gene26;gene5583	4
GO:0005975	carbohydrate metabolic process	0.0227	0.0423	0.54	0.851257	0.700299	gene1211	1
GO:0019222	regulation of metabolic process	0.0227	0.0425	0.53	0.852688	0.700299	gene12698	1
GO:0048856	anatomical structure development	0.0227	0.0433	0.52	0.858277	0.701038	gene2145	1
GO:0043170	macromolecule metabolic process	0.0455	0.0796	0.57	0.87585	0.708469	gene21865;gene5583	2
GO:0032502	developmental process	0.0227	0.0464	0.49	0.876855	0.708469	gene2145	1
GO:0006807	nitrogen compound metabolic process	0.0455	0.0846	0.54	0.896791	0.71877	gene21865;gene5583	2
GO:0044238	primary metabolic process	0.0455	0.0852	0.53	0.899221	0.71877	gene21865;gene5583	2
GO:0044237	cellular metabolic process	0.0455	0.0907	0.5	0.918208	0.727734	gene21865;gene5583	2
GO:0071704	organic substance metabolic process	0.0455	0.0913	0.5	0.920174	0.727734	gene21865;gene5583	2
GO:0008152	metabolic process	0.0455	0.0969	0.47	0.935756	0.736163	gene21865;gene5583	2
GO:0044444	cytoplasmic part	0.2286	0.0687	3.33	0.00212865	0.0695464	gene10614;gene12486;gene12698;gene14286;gene19692;gene26;gene3805;gene9428	8
GO:0009536	plastid	0.1143	0.0218	5.25	0.00674043	0.0695464	gene10614;gene12698;gene14286;gene3805	4
GO:0030141	secretory granule	0.0286	0.0003	111.65	0.0089308	0.0695464	gene12486	1
GO:0099503	secretory vesicle	0.0286	0.0003	111.65	0.0089308	0.0695464	gene12486	1
GO:0005737	cytoplasm	0.2571	0.1072	2.4	0.00975744	0.0695464	gene10614;gene12486;gene12698;gene14284;gene14286;gene19692;gene26;gene3805;gene9428	9
GO:0044424	intracellular part	0.2857	0.1341	2.13	0.0140189	0.0695464	gene10614;gene12486;gene12698;gene14284;gene14286;gene19692;gene21865;gene26;gene3805;gene9428	10
GO:0005622	intracellular	0.2857	0.1344	2.13	0.0142591	0.0695464	gene10614;gene12486;gene12698;gene14284;gene14286;gene19692;gene21865;gene26;gene3805;gene9428	10
GO:0012505	endomembrane system	0.0857	0.0154	5.58	0.0162521	0.0695464	gene12486;gene19692;gene3805	3
GO:0016602	CCAAT-binding factor complex	0.0286	0.0005	55.82	0.0177841	0.0695464	gene10053	1
GO:0005829	cytosol	0.1143	0.0296	3.86	0.0191697	0.0695464	gene19692;gene22280;gene26;gene9428	4
GO:0009331	glycerol-3-phosphate dehydrogenase complex	0.0286	0.0006	47.85	0.0207181	0.0695464	gene1211	1
GO:0005623	cell	0.2857	0.1436	1.99	0.022023	0.0695464	gene10614;gene12486;gene12698;gene14284;gene14286;gene19692;gene21865;gene26;gene3805;gene9428	10
GO:0044464	cell part	0.2857	0.1436	1.99	0.022023	0.0695464	gene10614;gene12486;gene12698;gene14284;gene14286;gene19692;gene21865;gene26;gene3805;gene9428	10
GO:0005575	cellular_component	0.2857	0.1467	1.95	0.0252105	0.0699218	gene10614;gene12486;gene12698;gene14284;gene14286;gene19692;gene21865;gene26;gene3805;gene9428	10
GO:0009507	chloroplast	0.1143	0.0323	3.54	0.0255483	0.0699218	gene10614;gene12698;gene14286;gene3805	4
GO:0043227	membrane-bounded organelle	0.2286	0.1135	2.01	0.0388107	0.09958	gene10614;gene12486;gene12698;gene14286;gene19692;gene21865;gene3805;gene9428	8
GO:0005634	nucleus	0.3429	0.2078	1.65	0.0445497	0.10191	gene11285;gene12698;gene13498;gene14127;gene20811;gene21292;gene21865;gene23333;gene26405;gene29041;gene9387;gene9428	12
GO:0043229	intracellular organelle	0.2286	0.1171	1.95	0.0456396	0.10191	gene10614;gene12486;gene12698;gene14286;gene19692;gene21865;gene3805;gene9428	8
GO:0043226	organelle	0.2286	0.1179	1.94	0.0471659	0.10191	gene10614;gene12486;gene12698;gene14286;gene19692;gene21865;gene3805;gene9428	8
GO:0071944	cell periphery	0.0857	0.0241	3.56	0.0512077	0.105111	gene12486;gene19692;gene3805	3
GO:0005802	trans-Golgi network	0.0286	0.002	13.96	0.0693126	0.134535	gene23	1
GO:0009505	plant-type cell wall	0.0286	0.0021	13.4	0.0720969	0.134535	gene19692	1
GO:0044437	vacuolar part	0.0286	0.0026	10.8	0.0886338	0.156803	gene3805	1
GO:0043231	intracellular membrane-bounded organelle	0.2	0.1126	1.78	0.0916692	0.156803	gene10614;gene12698;gene14286;gene19692;gene21865;gene3805;gene9428	7
GO:0097708	intracellular vesicle	0.0286	0.0034	8.37	0.112904	0.170384	gene12486	1
GO:0031410	cytoplasmic vesicle	0.0286	0.0035	8.17	0.115561	0.170384	gene12486	1
GO:0055035	plastid thylakoid membrane	0.0286	0.0036	7.97	0.118211	0.170384	gene3805	1
GO:0030312	external encapsulating structure	0.0286	0.0038	7.44	0.126114	0.170384	gene19692	1
GO:0031982	vesicle	0.0286	0.0038	7.44	0.126114	0.170384	gene12486	1
GO:0034357	photosynthetic membrane	0.0286	0.004	7.13	0.131345	0.170384	gene3805	1
GO:0042651	thylakoid membrane	0.0286	0.004	7.13	0.131345	0.170384	gene3805	1
GO:0031976	plastid thylakoid	0.0286	0.0042	6.84	0.136545	0.170384	gene3805	1
GO:0044436	thylakoid part	0.0286	0.0043	6.7	0.139134	0.170384	gene3805	1
GO:0000786	nucleosome	0.0286	0.0045	6.32	0.146855	0.170384	gene23333	1
GO:0009534	chloroplast thylakoid	0.0286	0.0045	6.32	0.146855	0.170384	gene3805	1
GO:0005774	vacuolar membrane	0.0286	0.0046	6.2	0.149414	0.170384	gene3805	1
GO:0098588	bounding membrane of organelle	0.0286	0.0049	5.77	0.159574	0.175117	gene3805	1
GO:0098805	whole membrane	0.0286	0.005	5.68	0.162096	0.175117	gene3805	1
GO:0005773	vacuole	0.0286	0.0061	4.72	0.191788	0.201596	gene3805	1
GO:0009579	thylakoid	0.0286	0.0062	4.59	0.196636	0.201596	gene3805	1
GO:0016020	membrane	0.0857	0.0447	1.92	0.204674	0.201596	gene12486;gene19692;gene3805	3
GO:0031984	organelle subcompartment	0.0286	0.0066	4.35	0.206248	0.201596	gene3805	1
GO:0009535	chloroplast thylakoid membrane	0.0286	0.0077	3.72	0.236722	0.215442	gene3805	1
GO:0031090	organelle membrane	0.0286	0.0078	3.68	0.239018	0.215442	gene3805	1
GO:0055044	symplast	0.0286	0.0078	3.68	0.239018	0.215442	gene19692	1
GO:0005911	cell-cell junction	0.0286	0.008	3.56	0.245867	0.215442	gene19692	1
GO:0030054	cell junction	0.0286	0.0083	3.45	0.252657	0.215442	gene19692	1
GO:0005783	endoplasmic reticulum	0.0286	0.0084	3.42	0.254907	0.215442	gene3805	1
GO:0009506	plasmodesma	0.0286	0.0084	3.38	0.25715	0.215442	gene19692	1
GO:0044434	chloroplast part	0.0286	0.0107	2.68	0.313226	0.257175	gene3805	1
GO:0044435	plastid part	0.0286	0.011	2.6	0.32148	0.258776	gene3805	1
GO:0005794	Golgi apparatus	0.0286	0.0117	2.44	0.337699	0.266604	gene19692	1
GO:0005886	plasma membrane	0.0571	0.0349	1.64	0.346483	0.268378	gene12486;gene3805	2
GO:0005618	cell wall	0.0286	0.0125	2.28	0.357444	0.271741	gene19692	1
GO:0042025	host cell nucleus	0.0286	0.0158	1.81	0.427391	0.31901	gene23333	1
GO:0044446	intracellular organelle part	0.0286	0.0396	0.72	0.757212	0.548062	gene3805	1
GO:0044422	organelle part	0.0286	0.04	0.71	0.760963	0.548062	gene3805	1
GO:0016021	integral component of membrane	0.3714	0.4937	0.75	0.948037	0.671024	gene12568;gene15674;gene20130;gene2107;gene21564;gene22575;gene23;gene23670;gene29301;gene4767;gene4998;gene5062;gene5947	13
GO:0004512	inositol-3-phosphate synthase activity	0.0299	0.0002	128.37	8.92e-05	0.00478953	gene1453;gene14580	2
GO:0005504	fatty acid binding	0.0299	0.0006	51.35	0.000659087	0.0176913	gene12613;gene29327	2
GO:0050734	hydroxycinnamoyltransferase activity	0.0149	0.0001	256.75	0.0038949	0.0696981	gene26187	1
GO:0000149	SNARE binding	0.0149	0.0001	128.37	0.00777485	0.0834773	gene12486	1
GO:0017075	syntaxin-1 binding	0.0149	0.0001	128.37	0.00777485	0.0834773	gene12486	1
GO:0046872	metal ion binding	0.1493	0.0639	2.34	0.00970519	0.086836	gene11261;gene14781;gene15834;gene19583;gene2159;gene24201;gene28207;gene481;gene7854;gene8664	10
GO:0019905	syntaxin binding	0.0149	0.0002	85.58	0.0116399	0.0892685	gene12486	1
GO:0004792	thiosulfate sulfurtransferase activity	0.0149	0.0002	64.19	0.0154901	0.0923973	gene23402	1
GO:0047216	inositol 3-alpha-galactosyltransferase activity	0.0149	0.0002	64.19	0.0154901	0.0923973	gene17759	1
GO:0004367	glycerol-3-phosphate dehydrogenase [NAD+] activity	0.0149	0.0003	42.79	0.0231463	0.124259	gene1211	1
GO:0008964	phosphoenolpyruvate carboxylase activity	0.0149	0.0004	36.68	0.0269524	0.131538	gene9874	1
GO:0004435	phosphatidylinositol phospholipase C activity	0.0149	0.0005	32.09	0.0307439	0.137013	gene5303	1
GO:0016157	sucrose synthase activity	0.0149	0.0005	28.53	0.0345208	0.137013	gene4802	1
GO:0043565	sequence-specific DNA binding	0.0597	0.0187	3.19	0.0367969	0.137013	gene14127;gene1468;gene20811;gene26405	4
GO:0004144	diacylglycerol O-acyltransferase activity	0.0149	0.0006	25.67	0.0382832	0.137013	gene29669	1
GO:0004722	protein serine/threonine phosphatase activity	0.0299	0.0049	6.04	0.0433774	0.145542	gene11261;gene15834	2
GO:0005089	Rho guanyl-nucleotide exchange factor activity	0.0149	0.0008	19.75	0.049484	0.156265	gene12568	1
GO:0003756	protein disulfide isomerase activity	0.0149	0.0008	18.34	0.0531889	0.158634	gene22280	1
GO:0004842	ubiquitin-protein transferase activity	0.0448	0.0134	3.33	0.0612266	0.172995	gene14071;gene21865;gene5583	3
GO:0017137	Rab GTPase binding	0.0149	0.0012	12.84	0.0751218	0.191185	gene12486	1
GO:0019787	ubiquitin-like protein transferase activity	0.0299	0.007	4.24	0.0807636	0.191185	gene21865;gene5583	2
GO:0017016	Ras GTPase binding	0.0149	0.0013	11.67	0.082321	0.191185	gene12486	1
GO:0031267	small GTPase binding	0.0149	0.0013	11.67	0.082321	0.191185	gene12486	1
GO:0016491	oxidoreductase activity	0.0597	0.0249	2.4	0.085471	0.191185	gene20130;gene21183;gene2159;gene24201	4
GO:0051020	GTPase binding	0.0149	0.0014	10.7	0.0894649	0.192114	gene12486	1
GO:0030695	GTPase regulator activity	0.0149	0.0016	9.51	0.100078	0.206639	gene12486	1
GO:0060589	nucleoside-triphosphatase regulator activity	0.0149	0.0017	8.56	0.11057	0.219846	gene12486	1
GO:0003993	acid phosphatase activity	0.0149	0.002	7.34	0.127788	0.245007	gene14781	1
GO:0008047	enzyme activator activity	0.0149	0.0022	6.94	0.134583	0.249007	gene12486	1
GO:0004866	endopeptidase inhibitor activity	0.0149	0.0023	6.42	0.144678	0.249007	gene25574	1
GO:0016757	transferase activity, transferring glycosyl groups	0.0299	0.0101	2.95	0.147302	0.249007	gene4296;gene60	2
GO:0005506	iron ion binding	0.0448	0.0199	2.25	0.148428	0.249007	gene12688;gene20130;gene3987	3
GO:0003680	AT DNA binding	0.0149	0.0025	5.97	0.154657	0.251596	gene10259	1
GO:0016702	oxidoreductase activity, acting on single donors with incorporation of molecular oxygen, incorporation of two atoms of oxygen	0.0149	0.0027	5.58	0.164522	0.259771	gene19583	1
GO:0005096	GTPase activator activity	0.0149	0.0031	4.75	0.190275	0.291851	gene12486	1
GO:0042803	protein homodimerization activity	0.0149	0.0033	4.5	0.19973	0.297843	gene1211	1
GO:0016746	transferase activity, transferring acyl groups	0.0149	0.0035	4.28	0.209076	0.303353	gene15344	1
GO:0051287	NAD binding	0.0149	0.0037	4.08	0.218314	0.306858	gene1211	1
GO:0015035	protein disulfide oxidoreductase activity	0.0149	0.0039	3.83	0.230467	0.306858	gene21916	1
GO:0042910	xenobiotic transporter activity	0.0149	0.004	3.72	0.236473	0.306858	gene23	1
GO:0015297	antiporter activity	0.0149	0.0042	3.52	0.248348	0.306858	gene23	1
GO:0030234	enzyme regulator activity	0.0149	0.0042	3.52	0.248348	0.306858	gene12486	1
GO:0098772	molecular function regulator	0.0149	0.0044	3.42	0.254217	0.306858	gene12486	1
GO:0003677	DNA binding	0.1045	0.0771	1.35	0.257357	0.306858	gene10053;gene11285;gene13498;gene21292;gene23333;gene29041;gene9387	7
GO:0071949	FAD binding	0.0149	0.0045	3.33	0.26004	0.306858	gene3977	1
GO:0003777	microtubule motor activity	0.0149	0.0045	3.29	0.262935	0.306858	gene6842	1
GO:0004497	monooxygenase activity	0.0299	0.0156	1.91	0.281947	0.322044	gene12688;gene3987	2
GO:0003824	catalytic activity	0.0746	0.0538	1.39	0.292501	0.32714	gene14010;gene21865;gene3269;gene5583;gene9147	5
GO:0019899	enzyme binding	0.0149	0.0057	2.62	0.318548	0.349	gene12486	1
GO:0016705	oxidoreductase activity, acting on paired donors, with incorporation or reduction of molecular oxygen	0.0299	0.0177	1.68	0.333735	0.358326	gene12688;gene3987	2
GO:0016874	ligase activity	0.0149	0.0062	2.4	0.342205	0.360216	gene8083	1
GO:0043531	ADP binding	0.0299	0.0187	1.6	0.35646	0.368006	gene20699;gene25071	2
GO:0004386	helicase activity	0.0149	0.007	2.14	0.374954	0.379795	gene2166	1
GO:0008289	lipid binding	0.0149	0.0074	2.02	0.391918	0.384807	gene27503	1
GO:0008017	microtubule binding	0.0149	0.0074	2.01	0.394304	0.384807	gene6842	1
GO:0009055	electron carrier activity	0.0149	0.0076	1.96	0.401407	0.384807	gene21916	1
GO:0005515	protein binding	0.0597	0.0528	1.13	0.475422	0.447766	gene12486;gene19287;gene21865;gene3805	4
GO:0016740	transferase activity	0.0299	0.0242	1.23	0.485673	0.449534	gene21865;gene5583	2
GO:0020037	heme binding	0.0299	0.0247	1.21	0.495742	0.451076	gene12688;gene3987	2
GO:0008270	zinc ion binding	0.0448	0.0571	0.78	0.744176	0.665841	gene20001;gene3763;gene8083	3
GO:0004519	endonuclease activity	0.0149	0.0215	0.69	0.767687	0.667312	gene24155	1
GO:0003700	transcription factor activity, sequence-specific DNA binding	0.0299	0.0413	0.72	0.77068	0.667312	gene10053;gene1468	2
GO:0016788	hydrolase activity, acting on ester bonds	0.0149	0.0291	0.51	0.861954	0.734497	gene21991	1
GO:0003674	molecular_function	0.0448	0.0748	0.6	0.88647	0.743585	gene12486;gene21865;gene5583	3
GO:0004672	protein kinase activity	0.0149	0.0464	0.32	0.958947	0.786402	gene10840	1
GO:0005488	binding	0.0149	0.0514	0.29	0.971036	0.786402	gene12486	1
GO:0003676	nucleic acid binding	0.0149	0.0655	0.23	0.989422	0.786402	gene24155	1
GO:0005524	ATP binding	0.0448	0.135	0.33	0.996109	0.786402	gene10840;gene2166;gene6842	3

## Sheet: Genes down-regulated at G0
ID	Description	GeneRatio	BgRatio	enrich_factor	pvalue	qvalue	geneID	gene number
GO:0032515	negative regulation of phosphoprotein phosphatase activity	0.1579	0.0014	115.75	1.9e-06	1.14e-05	gene10533;gene17691;gene5326	3
GO:0035308	negative regulation of protein dephosphorylation	0.1579	0.0014	115.75	1.9e-06	1.14e-05	gene10533;gene17691;gene5326	3
GO:0010923	negative regulation of phosphatase activity	0.1579	0.0015	107.48	2.41e-06	1.14e-05	gene10533;gene17691;gene5326	3
GO:0035305	negative regulation of dephosphorylation	0.1579	0.0015	107.48	2.41e-06	1.14e-05	gene10533;gene17691;gene5326	3
GO:0010921	regulation of phosphatase activity	0.1579	0.0018	88.51	4.49e-06	1.18e-05	gene10533;gene17691;gene5326	3
GO:0035304	regulation of protein dephosphorylation	0.1579	0.0019	83.6	5.38e-06	1.18e-05	gene10533;gene17691;gene5326	3
GO:0010563	negative regulation of phosphorus metabolic process	0.1579	0.0021	75.24	7.5e-06	1.18e-05	gene10533;gene17691;gene5326	3
GO:0031400	negative regulation of protein modification process	0.1579	0.0021	75.24	7.5e-06	1.18e-05	gene10533;gene17691;gene5326	3
GO:0035303	regulation of dephosphorylation	0.1579	0.0021	75.24	7.5e-06	1.18e-05	gene10533;gene17691;gene5326	3
GO:0043666	regulation of phosphoprotein phosphatase activity	0.1579	0.0021	75.24	7.5e-06	1.18e-05	gene10533;gene17691;gene5326	3
GO:0045936	negative regulation of phosphate metabolic process	0.1579	0.0021	75.24	7.5e-06	1.18e-05	gene10533;gene17691;gene5326	3
GO:0051346	negative regulation of hydrolase activity	0.1579	0.0022	71.65	8.74e-06	1.18e-05	gene10533;gene17691;gene5326	3
GO:0071215	cellular response to abscisic acid stimulus	0.1579	0.0022	71.65	8.74e-06	1.18e-05	gene10533;gene17691;gene5326	3
GO:0097306	cellular response to alcohol	0.1579	0.0022	71.65	8.74e-06	1.18e-05	gene10533;gene17691;gene5326	3
GO:0043086	negative regulation of catalytic activity	0.1579	0.0031	50.16	2.64e-05	3.33e-05	gene10533;gene17691;gene5326	3
GO:0032269	negative regulation of cellular protein metabolic process	0.1579	0.0036	44.26	3.87e-05	4e-05	gene10533;gene17691;gene5326	3
GO:0044092	negative regulation of molecular function	0.1579	0.0036	44.26	3.87e-05	4e-05	gene10533;gene17691;gene5326	3
GO:0051248	negative regulation of protein metabolic process	0.1579	0.0036	44.26	3.87e-05	4e-05	gene10533;gene17691;gene5326	3
GO:0019220	regulation of phosphate metabolic process	0.1579	0.0037	42.99	4.22e-05	4e-05	gene10533;gene17691;gene5326	3
GO:0051174	regulation of phosphorus metabolic process	0.1579	0.0037	42.99	4.22e-05	4e-05	gene10533;gene17691;gene5326	3
GO:0009738	abscisic acid-activated signaling pathway	0.1579	0.0039	40.67	5e-05	4.51e-05	gene10533;gene17691;gene5326	3
GO:0071396	cellular response to lipid	0.1579	0.0041	38.58	5.87e-05	5.05e-05	gene10533;gene17691;gene5326	3
GO:0031399	regulation of protein modification process	0.1579	0.0043	36.7	6.83e-05	5.62e-05	gene10533;gene17691;gene5326	3
GO:0051336	regulation of hydrolase activity	0.1579	0.0059	26.87	0.000174227	0.000137548	gene10533;gene17691;gene5326	3
GO:0071229	cellular response to acid chemical	0.1579	0.0064	24.67	0.000224785	0.000170364	gene10533;gene17691;gene5326	3
GO:0032268	regulation of cellular protein metabolic process	0.1579	0.0068	23.15	0.000271444	0.000197813	gene10533;gene17691;gene5326	3
GO:0009755	hormone-mediated signaling pathway	0.1579	0.0077	20.61	0.000382632	0.000268513	gene10533;gene17691;gene5326	3
GO:1901701	cellular response to oxygen-containing compound	0.1579	0.0081	19.54	0.000447758	0.000302994	gene10533;gene17691;gene5326	3
GO:0097305	response to alcohol	0.1579	0.0086	18.35	0.000538679	0.00035195	gene10533;gene17691;gene5326	3
GO:0050790	regulation of catalytic activity	0.1579	0.0089	17.7	0.000598516	0.000365816	gene10533;gene17691;gene5326	3
GO:0051246	regulation of protein metabolic process	0.1579	0.0089	17.7	0.000598516	0.000365816	gene10533;gene17691;gene5326	3
GO:0032870	cellular response to hormone stimulus	0.1579	0.0091	17.3	0.000640681	0.00037935	gene10533;gene17691;gene5326	3
GO:0071495	cellular response to endogenous stimulus	0.1579	0.0094	16.72	0.000707422	0.000406175	gene10533;gene17691;gene5326	3
GO:0051172	negative regulation of nitrogen compound metabolic process	0.1579	0.0095	16.54	0.000730617	0.000407155	gene10533;gene17691;gene5326	3
GO:0009737	response to abscisic acid	0.1579	0.0097	16.36	0.000754294	0.000408339	gene10533;gene17691;gene5326	3
GO:0031324	negative regulation of cellular metabolic process	0.1579	0.0101	15.67	0.000853891	0.000449416	gene10533;gene17691;gene5326	3
GO:0033993	response to lipid	0.1579	0.0102	15.51	0.000880033	0.000450657	gene10533;gene17691;gene5326	3
GO:0065009	regulation of molecular function	0.1579	0.0107	14.75	0.0010184	0.000507789	gene10533;gene17691;gene5326	3
GO:0071310	cellular response to organic substance	0.1579	0.0114	13.8	0.00123424	0.000599631	gene10533;gene17691;gene5326	3
GO:0010605	negative regulation of macromolecule metabolic process	0.1579	0.0119	13.32	0.00136961	0.000648761	gene10533;gene17691;gene5326	3
GO:0009892	negative regulation of metabolic process	0.1579	0.0125	12.64	0.00158967	0.000734638	gene10533;gene17691;gene5326	3
GO:0023052	signaling	0.1579	0.013	12.13	0.00178914	0.00080713	gene10533;gene17691;gene5326	3
GO:0019354	siroheme biosynthetic process	0.0526	0.0001	501.58	0.0019937	0.000878499	gene9179	1
GO:0070887	cellular response to chemical stimulus	0.1579	0.0149	10.6	0.00263478	0.00113459	gene10533;gene17691;gene5326	3
GO:0007154	cell communication	0.1579	0.0155	10.17	0.00296318	0.00124765	gene10533;gene17691;gene5326	3
GO:0050832	defense response to fungus	0.1053	0.0044	23.88	0.00309202	0.00126442	gene28894;gene28895	2
GO:0001101	response to acid chemical	0.1579	0.0158	9.97	0.00313645	0.00126442	gene10533;gene17691;gene5326	3
GO:2000123	positive regulation of stomatal complex development	0.0526	0.0002	250.79	0.00398364	0.00157249	gene25577	1
GO:0042742	defense response to bacterium	0.1053	0.0055	19.29	0.00470576	0.00181963	gene28894;gene28895	2
GO:0048523	negative regulation of cellular process	0.1579	0.0193	8.18	0.00546353	0.00207039	gene10533;gene17691;gene5326	3
GO:0009725	response to hormone	0.1579	0.02	7.88	0.00606112	0.00225181	gene10533;gene17691;gene5326	3
GO:0009719	response to endogenous stimulus	0.1579	0.0203	7.8	0.00623882	0.00227325	gene10533;gene17691;gene5326	3
GO:1901700	response to oxygen-containing compound	0.1579	0.0219	7.2	0.00777393	0.00277916	gene10533;gene17691;gene5326	3
GO:0015706	nitrate transport	0.0526	0.0004	125.39	0.00795225	0.00279026	gene28722	1
GO:0006564	L-serine biosynthetic process	0.0526	0.0005	100.32	0.00993093	0.00337817	gene18878	1
GO:0048519	negative regulation of biological process	0.1579	0.024	6.57	0.00998438	0.00337817	gene10533;gene17691;gene5326	3
GO:0051716	cellular response to stimulus	0.1579	0.0255	6.19	0.0117303	0.00389928	gene10533;gene17691;gene5326	3
GO:0010033	response to organic substance	0.1579	0.0262	6.02	0.0126659	0.00413768	gene10533;gene17691;gene5326	3
GO:0007165	signal transduction	0.1579	0.0354	4.47	0.0278955	0.00895841	gene10533;gene17691;gene5326	3
GO:0042221	response to chemical	0.1579	0.0375	4.21	0.0323557	0.0102176	gene10533;gene17691;gene5326	3
GO:0046148	pigment biosynthetic process	0.0526	0.0018	29.5	0.0333853	0.0103699	gene22203	1
GO:0051171	regulation of nitrogen compound metabolic process	0.1579	0.0383	4.12	0.0342404	0.010464	gene10533;gene17691;gene5326	3
GO:0031323	regulation of cellular metabolic process	0.1579	0.0389	4.06	0.0356916	0.0107343	gene10533;gene17691;gene5326	3
GO:0060255	regulation of macromolecule metabolic process	0.1579	0.0398	3.97	0.0376767	0.0109827	gene10533;gene17691;gene5326	3
GO:0080090	regulation of primary metabolic process	0.1579	0.0398	3.97	0.0376767	0.0109827	gene10533;gene17691;gene5326	3
GO:0009867	jasmonic acid mediated signaling pathway	0.0526	0.0023	22.8	0.0430018	0.0121608	gene10533	1
GO:0071395	cellular response to jasmonic acid stimulus	0.0526	0.0023	22.8	0.0430018	0.0121608	gene10533	1
GO:0019222	regulation of metabolic process	0.1579	0.0425	3.72	0.0445207	0.0124051	gene10533;gene17691;gene5326	3
GO:0008033	tRNA processing	0.0526	0.0026	20.06	0.0487281	0.0133807	gene4118	1
GO:0007005	mitochondrion organization	0.0526	0.0029	17.91	0.0544219	0.0147307	gene9239	1
GO:0009753	response to jasmonic acid	0.0526	0.0035	15.2	0.06384	0.0170366	gene10533	1
GO:0006004	fucose metabolic process	0.0526	0.0042	12.54	0.076876	0.0202305	gene18717	1
GO:0006887	exocytosis	0.0526	0.0052	10.03	0.0952009	0.0247097	gene27077	1
GO:0032259	methylation	0.1053	0.029	3.63	0.103506	0.0265023	gene2458;gene9179	2
GO:0050794	regulation of cellular process	0.1579	0.0632	2.5	0.114521	0.0289316	gene10533;gene17691;gene5326	3
GO:0050896	response to stimulus	0.1579	0.0636	2.48	0.116241	0.0289797	gene10533;gene17691;gene5326	3
GO:0050789	regulation of biological process	0.1579	0.0708	2.23	0.147466	0.0362868	gene10533;gene17691;gene5326	3
GO:0055114	oxidation-reduction process	0.0526	0.0089	5.9	0.156661	0.0380554	gene9179	1
GO:0006486	protein glycosylation	0.0526	0.0095	5.51	0.166792	0.0400034	gene5921	1
GO:0065007	biological regulation	0.1579	0.0758	2.08	0.170258	0.0401904	gene10533;gene17691;gene5326	3
GO:0009734	auxin-activated signaling pathway	0.0526	0.0099	5.34	0.171814	0.0401904	gene6277	1
GO:0055085	transmembrane transport	0.0526	0.0112	4.69	0.193246	0.0446526	gene6277	1
GO:0006629	lipid metabolic process	0.0526	0.0161	3.28	0.264941	0.0604812	gene20661	1
GO:0015031	protein transport	0.0526	0.0191	2.76	0.306992	0.0692463	gene27077	1
GO:0009987	cellular process	0.1579	0.1317	1.2	0.465853	0.103843	gene10533;gene17691;gene5326	3
GO:0008150	biological_process	0.1579	0.178	0.89	0.683209	0.150523	gene10533;gene17691;gene5326	3
GO:0006807	nitrogen compound metabolic process	0.0526	0.0846	0.62	0.813744	0.177222	gene14707	1
GO:0048046	apoplast	0.1429	0.013	11.02	0.013722	0.231108	gene29181;gene4085	2
GO:0000145	exocyst	0.0714	0.0044	16.1	0.0603736	0.407336	gene27077	1
GO:0005794	Golgi apparatus	0.0714	0.0117	6.11	0.151823	0.407336	gene5921	1
GO:0005737	cytoplasm	0.2143	0.1072	2	0.183688	0.407336	gene10533;gene17691;gene5326	3
GO:0043231	intracellular membrane-bounded organelle	0.2143	0.1126	1.9	0.203389	0.407336	gene10533;gene17691;gene5326	3
GO:0043227	membrane-bounded organelle	0.2143	0.1135	1.89	0.206571	0.407336	gene10533;gene17691;gene5326	3
GO:0043229	intracellular organelle	0.2143	0.1171	1.83	0.220413	0.407336	gene10533;gene17691;gene5326	3
GO:0043226	organelle	0.2143	0.1179	1.82	0.223341	0.407336	gene10533;gene17691;gene5326	3
GO:0005739	mitochondrion	0.0714	0.0201	3.55	0.247891	0.407336	gene9239	1
GO:0044424	intracellular part	0.2143	0.1341	1.6	0.287152	0.407336	gene10533;gene17691;gene5326	3
GO:0005622	intracellular	0.2143	0.1344	1.59	0.288528	0.407336	gene10533;gene17691;gene5326	3
GO:0005623	cell	0.2143	0.1436	1.49	0.326005	0.407336	gene10533;gene17691;gene5326	3
GO:0044464	cell part	0.2143	0.1436	1.49	0.326005	0.407336	gene10533;gene17691;gene5326	3
GO:0005575	cellular_component	0.2143	0.1467	1.46	0.338598	0.407336	gene10533;gene17691;gene5326	3
GO:0016021	integral component of membrane	0.5714	0.4937	1.16	0.376926	0.412546	gene20661;gene21814;gene28722;gene29181;gene500;gene5921;gene6277;gene9815	8
GO:0005886	plasma membrane	0.0714	0.0349	2.05	0.391919	0.412546	gene28722	1
GO:0005634	nucleus	0.2143	0.2078	1.03	0.580869	0.575474	gene10533;gene17691;gene5326	3
GO:0019840	isoprenoid binding	0.1111	0.0006	191.13	4.11e-07	5.87e-06	gene10533;gene17691;gene5326	3
GO:0019212	phosphatase inhibitor activity	0.1111	0.0008	136.52	1.24e-06	5.87e-06	gene10533;gene17691;gene5326	3
GO:0060089	molecular transducer activity	0.1111	0.0008	136.52	1.24e-06	5.87e-06	gene10533;gene17691;gene5326	3
GO:0033293	monocarboxylic acid binding	0.1111	0.0009	127.42	1.55e-06	5.87e-06	gene10533;gene17691;gene5326	3
GO:0043178	alcohol binding	0.1111	0.0009	127.42	1.55e-06	5.87e-06	gene10533;gene17691;gene5326	3
GO:0042562	hormone binding	0.1111	0.0009	119.46	1.9e-06	6.02e-06	gene10533;gene17691;gene5326	3
GO:0019208	phosphatase regulator activity	0.1111	0.001	112.43	2.31e-06	6.25e-06	gene10533;gene17691;gene5326	3
GO:0031406	carboxylic acid binding	0.1111	0.0014	79.64	6.83e-06	1.44e-05	gene10533;gene17691;gene5326	3
GO:0043177	organic acid binding	0.1111	0.0014	79.64	6.83e-06	1.44e-05	gene10533;gene17691;gene5326	3
GO:0010427	abscisic acid binding	0.1111	0.0016	70.79	9.84e-06	1.86e-05	gene10533;gene17691;gene5326	3
GO:0038023	signaling receptor activity	0.1111	0.0017	63.71	1.36e-05	2.34e-05	gene10533;gene17691;gene5326	3
GO:0004864	protein phosphatase inhibitor activity	0.1111	0.0019	59.73	1.66e-05	2.62e-05	gene10533;gene17691;gene5326	3
GO:0019888	protein phosphatase regulator activity	0.1111	0.0021	53.09	2.38e-05	3.47e-05	gene10533;gene17691;gene5326	3
GO:0036094	small molecule binding	0.1111	0.0033	34.13	9.04e-05	0.000112922	gene10533;gene17691;gene5326	3
GO:0042802	identical protein binding	0.1111	0.0033	33.53	9.54e-05	0.000112922	gene10533;gene17691;gene5326	3
GO:0042803	protein homodimerization activity	0.1111	0.0033	33.53	9.54e-05	0.000112922	gene10533;gene17691;gene5326	3
GO:0030234	enzyme regulator activity	0.1111	0.0042	26.18	0.00019933	0.000222163	gene10533;gene17691;gene5326	3
GO:0098772	molecular function regulator	0.1111	0.0044	25.48	0.000215956	0.000227322	gene10533;gene17691;gene5326	3
GO:0043168	anion binding	0.1111	0.0045	24.82	0.000233457	0.000232811	gene10533;gene17691;gene5326	3
GO:0043167	ion binding	0.1111	0.0056	19.91	0.000447036	0.000423507	gene10533;gene17691;gene5326	3
GO:0004857	enzyme inhibitor activity	0.1111	0.0072	15.41	0.000942337	0.000850229	gene10533;gene17691;gene5326	3
GO:0008289	lipid binding	0.1111	0.0074	15.05	0.00100982	0.000869701	gene10533;gene17691;gene5326	3
GO:0036361	racemase activity, acting on amino acids and derivatives	0.037	0.0001	637.11	0.00156959	0.00129302	gene14707	1
GO:0046983	protein dimerization activity	0.1481	0.0224	6.6	0.00291102	0.00229817	gene10533;gene17691;gene2458;gene5326	4
GO:0004617	phosphoglycerate dehydrogenase activity	0.037	0.0001	318.56	0.0031368	0.00237736	gene18878	1
GO:0042910	xenobiotic transporter activity	0.0741	0.004	18.47	0.00521671	0.00380165	gene500;gene9815	2
GO:0015297	antiporter activity	0.0741	0.0042	17.46	0.00582129	0.00408511	gene500;gene9815	2
GO:0071949	FAD binding	0.0741	0.0045	16.55	0.00645644	0.00436902	gene13374;gene19107	2
GO:0008373	sialyltransferase activity	0.037	0.0003	127.42	0.00782423	0.00511202	gene5921	1
GO:0004560	alpha-L-fucosidase activity	0.037	0.0003	106.19	0.00938199	0.00592547	gene18717	1
GO:0004097	catechol oxidase activity	0.037	0.0004	91.02	0.0109374	0.00668499	gene22203	1
GO:0008061	chitin binding	0.037	0.0008	45.51	0.0217595	0.0124935	gene28894	1
GO:0016491	oxidoreductase activity	0.1111	0.0249	4.47	0.0287474	0.0160202	gene1010;gene11387;gene13374	3
GO:0004089	carbonate dehydratase activity	0.037	0.0013	28.96	0.0339881	0.0183996	gene5685	1
GO:0004497	monooxygenase activity	0.0741	0.0156	4.74	0.0662014	0.0348428	gene12573;gene19107	2
GO:0008171	O-methyltransferase activity	0.037	0.0027	13.85	0.0697969	0.0357424	gene2458	1
GO:0051287	NAD binding	0.037	0.0037	10.11	0.0943845	0.0470615	gene18878	1
GO:0022857	transmembrane transporter activity	0.0741	0.0203	3.65	0.103413	0.0502412	gene21814;gene28722	2
GO:0016874	ligase activity	0.037	0.0062	5.95	0.155151	0.0734928	gene21285	1
GO:0005488	binding	0.1111	0.0514	2.16	0.159357	0.0736439	gene10533;gene17691;gene5326	3
GO:0005515	protein binding	0.1111	0.0528	2.1	0.168948	0.0762173	gene10533;gene17691;gene5326	3
GO:0009055	electron carrier activity	0.037	0.0076	4.86	0.186622	0.0822324	gene14742	1
GO:0046872	metal ion binding	0.1111	0.0639	1.74	0.246752	0.106257	gene1010;gene11387;gene22203	3
GO:0008168	methyltransferase activity	0.037	0.0136	2.72	0.309325	0.130242	gene9179	1
GO:0003674	molecular_function	0.1111	0.0748	1.49	0.32882	0.135441	gene10533;gene17691;gene5326	3
GO:0016705	oxidoreductase activity, acting on paired donors, with incorporation or reduction of molecular oxygen	0.037	0.0177	2.09	0.383309	0.154525	gene12573	1
GO:0005506	iron ion binding	0.037	0.0199	1.86	0.418777	0.165307	gene12573	1
GO:0016740	transferase activity	0.037	0.0242	1.53	0.484742	0.186191	gene4118	1
GO:0020037	heme binding	0.037	0.0247	1.5	0.491337	0.186191	gene12573	1
GO:0016787	hydrolase activity	0.037	0.043	0.86	0.69471	0.258097	gene8131	1
GO:0008270	zinc ion binding	0.037	0.0571	0.65	0.79573	0.289942	gene5685	1
GO:0005524	ATP binding	0.037	0.135	0.27	0.980127	0.350393	gene9239	1

## Sheet: Genes up-regulated at G1
ID	Description	GeneRatio	BgRatio	enrich_factor	pvalue	qvalue	geneID	gene number
GO:0030490	maturation of SSU-rRNA	0.0097	0.0007	13.27	8.51e-06	0.00488591	gene10220;gene18307;gene20758;gene4506;gene7222	5
GO:0042274	ribosomal small subunit biogenesis	0.0117	0.0012	10.13	8.66e-06	0.00488591	gene10220;gene1495;gene18307;gene20758;gene4506;gene7222	6
GO:0006364	rRNA processing	0.0234	0.0059	3.98	3.3e-05	0.0124308	gene10220;gene17890;gene18307;gene20758;gene21066;gene21594;gene25670;gene27705;gene28245;gene437;gene4506;gene7222	12
GO:0002791	regulation of peptide secretion	0.0058	0.0004	13.93	0.000595566	0.0976898	gene12486;gene23440;gene26108	3
GO:0050708	regulation of protein secretion	0.0058	0.0004	13.93	0.000595566	0.0976898	gene12486;gene23440;gene26108	3
GO:0016072	rRNA metabolic process	0.0117	0.0022	5.31	0.00064035	0.0976898	gene10220;gene17890;gene18307;gene20758;gene4506;gene7222	6
GO:0042254	ribosome biogenesis	0.0175	0.0048	3.63	0.000652458	0.0976898	gene10220;gene10720;gene14717;gene17890;gene18307;gene20758;gene3242;gene4506;gene7222	9
GO:0009408	response to heat	0.0195	0.0059	3.32	0.000708951	0.0976898	gene10164;gene10615;gene11532;gene14286;gene14889;gene17069;gene18087;gene19668;gene20016;gene24934	10
GO:0000462	maturation of SSU-rRNA from tricistronic rRNA transcript (SSU-rRNA, 5.8S rRNA,LSU-rRNA)	0.0078	0.0009	8.26	0.000841655	0.0976898	gene10220;gene18307;gene20758;gene7222	4
GO:0034470	ncRNA processing	0.0136	0.0031	4.33	0.000865721	0.0976898	gene10220;gene17890;gene18307;gene20758;gene25897;gene4506;gene7222	7
GO:0022613	ribonucleoprotein complex biogenesis	0.0136	0.0034	4.06	0.0013036	0.133728	gene10220;gene17890;gene18307;gene20758;gene4506;gene7222;gene9615	7
GO:0034660	ncRNA metabolic process	0.0136	0.0037	3.72	0.00226443	0.141903	gene10220;gene17890;gene18307;gene20758;gene25897;gene4506;gene7222	7
GO:0051046	regulation of secretion	0.0058	0.0006	9.29	0.00274445	0.141903	gene12486;gene23440;gene26108	3
GO:0051223	regulation of protein transport	0.0058	0.0006	9.29	0.00274445	0.141903	gene12486;gene23440;gene26108	3
GO:0070201	regulation of establishment of protein localization	0.0058	0.0006	9.29	0.00274445	0.141903	gene12486;gene23440;gene26108	3
GO:0090087	regulation of peptide transport	0.0058	0.0006	9.29	0.00274445	0.141903	gene12486;gene23440;gene26108	3
GO:1903530	regulation of secretion by cell	0.0058	0.0006	9.29	0.00274445	0.141903	gene12486;gene23440;gene26108	3
GO:0045921	positive regulation of exocytosis	0.0039	0.0002	18.58	0.00289232	0.141903	gene12486;gene23440	2
GO:0051047	positive regulation of secretion	0.0039	0.0002	18.58	0.00289232	0.141903	gene12486;gene23440	2
GO:1901332	negative regulation of lateral root development	0.0039	0.0002	18.58	0.00289232	0.141903	gene11532;gene24934	2
GO:1903532	positive regulation of secretion by cell	0.0039	0.0002	18.58	0.00289232	0.141903	gene12486;gene23440	2
GO:2000023	regulation of lateral root development	0.0039	0.0002	18.58	0.00289232	0.141903	gene11532;gene24934	2
GO:2000069	regulation of post-embryonic root development	0.0039	0.0002	18.58	0.00289232	0.141903	gene11532;gene24934	2
GO:0006541	glutamine metabolic process	0.0097	0.0021	4.64	0.00350042	0.157998	gene11152;gene12537;gene21188;gene5057;gene8775	5
GO:0051169	nuclear transport	0.0097	0.0021	4.64	0.00350042	0.157998	gene12275;gene12294;gene15054;gene22159;gene28101	5
GO:0006012	galactose metabolic process	0.0078	0.0014	5.72	0.00401882	0.16796	gene14584;gene17759;gene21536;gene22754	4
GO:0006298	mismatch repair	0.0078	0.0014	5.72	0.00401882	0.16796	gene17578;gene22932;gene23445;gene4835	4
GO:0043487	regulation of RNA stability	0.0058	0.0007	7.96	0.00461154	0.185849	gene12275;gene15054;gene22159	3
GO:0006401	RNA catabolic process	0.0097	0.0023	4.22	0.00543927	0.211648	gene12275;gene15054;gene19433;gene22159;gene6818	5
GO:0050790	regulation of catalytic activity	0.0214	0.0089	2.4	0.00566475	0.213074	gene12486;gene13899;gene15054;gene19861;gene23440;gene27216;gene27257;gene28730;gene379;gene4915;gene9358	11
GO:0044248	cellular catabolic process	0.0331	0.017	1.95	0.00626966	0.22822	gene11532;gene11688;gene12275;gene15054;gene18193;gene19416;gene20694;gene21084;gene21865;gene22159;gene23495;gene24934;gene25757;gene5108;gene8678;gene9154;gene9457	17
GO:0010286	heat acclimation	0.0058	0.0008	6.97	0.00708548	0.231843	gene10615;gene11532;gene24934	3
GO:2000762	regulation of phenylpropanoid metabolic process	0.0058	0.0008	6.97	0.00708548	0.231843	gene14318;gene19416;gene9457	3
GO:0006913	nucleocytoplasmic transport	0.0097	0.0025	3.87	0.00803377	0.231843	gene12275;gene12294;gene15054;gene22159;gene28101	5
GO:0006333	chromatin assembly or disassembly	0.0039	0.0003	12.38	0.00836674	0.231843	gene12294;gene8863	2
GO:0007004	telomere maintenance via telomerase	0.0039	0.0003	12.38	0.00836674	0.231843	gene12275;gene22159	2
GO:0010833	telomere maintenance via telomere lengthening	0.0039	0.0003	12.38	0.00836674	0.231843	gene12275;gene22159	2
GO:0032264	IMP salvage	0.0039	0.0003	12.38	0.00836674	0.231843	gene12918;gene20649	2
GO:0080036	regulation of cytokinin-activated signaling pathway	0.0039	0.0003	12.38	0.00836674	0.231843	gene19416;gene9457	2
GO:0080037	negative regulation of cytokinin-activated signaling pathway	0.0039	0.0003	12.38	0.00836674	0.231843	gene19416;gene9457	2
GO:0009056	catabolic process	0.0331	0.0178	1.86	0.0100035	0.231843	gene11532;gene11688;gene12275;gene15054;gene18193;gene19416;gene20694;gene21084;gene21865;gene22159;gene23495;gene24934;gene25757;gene5108;gene8678;gene9154;gene9457	17
GO:0006626	protein targeting to mitochondrion	0.0058	0.0009	6.19	0.0102074	0.231843	gene17957;gene19591;gene6920	3
GO:0070585	protein localization to mitochondrion	0.0058	0.0009	6.19	0.0102074	0.231843	gene17957;gene19591;gene6920	3
GO:0072655	establishment of protein localization to mitochondrion	0.0058	0.0009	6.19	0.0102074	0.231843	gene17957;gene19591;gene6920	3
GO:1990542	mitochondrial transmembrane transport	0.0058	0.0009	6.19	0.0102074	0.231843	gene17957;gene19591;gene6920	3
GO:1901575	organic substance catabolic process	0.0312	0.0165	1.89	0.0103188	0.231843	gene11532;gene11688;gene12275;gene15054;gene19416;gene20694;gene21084;gene21865;gene22159;gene23495;gene24934;gene25757;gene5108;gene8678;gene9154;gene9457	16
GO:0006355	regulation of transcription, DNA-templated	0.1228	0.0928	1.32	0.0119035	0.231843	Vigna_radiata_var._radiata_newGene_257;Vigna_radiata_var._radiata_newGene_938;gene10220;gene10713;gene10717;gene11285;gene11287;gene11480;gene11541;gene11907;gene11989;gene12775;gene13030;gene13059;gene13652;gene13673;gene1369;gene14040;gene14127;gene14215;gene14347;gene15054;gene15516;gene16002;gene16007;gene18487;gene18840;gene18992;gene19522;gene20802;gene20811;gene21005;gene21690;gene22209;ge…	63
GO:0009627	systemic acquired resistance	0.0078	0.0019	4.13	0.0138881	0.231843	gene12613;gene24469;gene29327;gene5407	4
GO:0043455	regulation of secondary metabolic process	0.0058	0.001	5.57	0.0140063	0.231843	gene14318;gene19416;gene9457	3
GO:0044265	cellular macromolecule catabolic process	0.0273	0.0143	1.91	0.0145857	0.231843	gene11532;gene11688;gene12275;gene15054;gene19416;gene20694;gene21084;gene21865;gene22159;gene23495;gene24934;gene25757;gene5108;gene9457	14
GO:0001510	RNA methylation	0.0039	0.0004	9.29	0.0161379	0.231843	gene11998;gene25897	2
GO:0006529	asparagine biosynthetic process	0.0039	0.0004	9.29	0.0161379	0.231843	gene11152;gene21188	2
GO:0006351	transcription, DNA-templated	0.0253	0.0132	1.92	0.0178842	0.231843	gene12618;gene13621;gene15054;gene16493;gene18684;gene20802;gene21039;gene22678;gene24246;gene29388;gene3825;gene6583;gene8235	13
GO:0006334	nucleosome assembly	0.0097	0.003	3.2	0.0180026	0.231843	gene10717;gene12294;gene17615;gene17976;gene23333	5
GO:0031146	SCF-dependent proteasomal ubiquitin-dependent protein catabolic process	0.0097	0.003	3.2	0.0180026	0.231843	gene11532;gene15403;gene21865;gene24934;gene5108	5
GO:0006189	'de novo' IMP biosynthetic process	0.0058	0.0012	5.07	0.0185005	0.231843	gene26128;gene5057;gene8775	3
GO:0008283	cell proliferation	0.0058	0.0012	5.07	0.0185005	0.231843	Vigna_radiata_var._radiata_newGene_336;Vigna_radiata_var._radiata_newGene_732;gene13673	3
GO:0032880	regulation of protein localization	0.0058	0.0012	5.07	0.0185005	0.231843	gene12486;gene23440;gene26108	3
GO:0044743	protein transmembrane import into intracellular organelle	0.0058	0.0012	5.07	0.0185005	0.231843	gene17957;gene19591;gene6920	3
GO:0071427	mRNA-containing ribonucleoprotein complex export from nucleus	0.0058	0.0012	5.07	0.0185005	0.231843	gene12275;gene15054;gene22159	3
GO:0019252	starch biosynthetic process	0.0078	0.0021	3.72	0.0201994	0.231843	gene2584;gene26382;gene269;gene8757	4
GO:0019439	aromatic compound catabolic process	0.0078	0.0021	3.72	0.0201994	0.231843	gene12275;gene15054;gene22159;gene9154	4
GO:0044270	cellular nitrogen compound catabolic process	0.0078	0.0021	3.72	0.0201994	0.231843	gene12275;gene15054;gene22159;gene9154	4
GO:0046700	heterocycle catabolic process	0.0078	0.0021	3.72	0.0201994	0.231843	gene12275;gene15054;gene22159;gene9154	4
GO:1901361	organic cyclic compound catabolic process	0.0078	0.0021	3.72	0.0201994	0.231843	gene12275;gene15054;gene22159;gene9154	4
GO:0009611	response to wounding	0.0117	0.0043	2.72	0.0213582	0.231843	gene13007;gene14181;gene18840;gene25724;gene379;gene5108	6
GO:0009057	macromolecule catabolic process	0.0273	0.015	1.82	0.0217124	0.231843	gene11532;gene11688;gene12275;gene15054;gene19416;gene20694;gene21084;gene21865;gene22159;gene23495;gene24934;gene25757;gene5108;gene9457	14
GO:0000160	phosphorelay signal transduction system	0.0156	0.0068	2.29	0.0226435	0.231843	gene13259;gene13687;gene14098;gene15054;gene17917;gene19480;gene6891;gene7945	8
GO:0010467	gene expression	0.0273	0.0151	1.81	0.0229129	0.231843	gene10220;gene12275;gene13621;gene15054;gene17890;gene18307;gene20758;gene22159;gene25897;gene26108;gene27739;gene3757;gene4506;gene7222	14
GO:0045089	positive regulation of innate immune response	0.0058	0.0013	4.64	0.0236991	0.231843	gene1545;gene18605;gene379	3
GO:0071840	cellular component organization or biogenesis	0.0507	0.0337	1.5	0.0241153	0.231843	gene10220;gene12005;gene12275;gene12294;gene12539;gene13621;gene13673;gene15054;gene17120;gene17890;gene17957;gene18193;gene18307;gene18992;gene19591;gene20758;gene22159;gene22344;gene2647;gene29127;gene3693;gene3854;gene4506;gene6920;gene7222;gene9615	26
GO:0017157	regulation of exocytosis	0.0039	0.0005	7.43	0.0259436	0.231843	gene12486;gene23440	2
GO:0045859	regulation of protein kinase activity	0.0039	0.0005	7.43	0.0259436	0.231843	gene13899;gene27216	2
GO:0051050	positive regulation of transport	0.0039	0.0005	7.43	0.0259436	0.231843	gene12486;gene23440	2
GO:0065007	biological regulation	0.0994	0.0758	1.31	0.0262162	0.231843	gene10220;gene11532;gene11541;gene11688;gene12275;gene12486;gene13059;gene13673;gene13899;gene14318;gene15054;gene1540;gene1545;gene17120;gene17509;gene18605;gene18840;gene18992;gene19416;gene19861;gene20694;gene21005;gene21084;gene22159;gene22344;gene23440;gene23559;gene24694;gene24934;gene25724;gene26108;gene26182;gene26470;gene27216;gene27257;gene28730;gene3693;gene379;gene4961;gene5108;gene65…	51
GO:0008643	carbohydrate transport	0.0156	0.007	2.22	0.0266721	0.231843	gene1225;gene141;gene22612;gene26458;gene27219;gene555;gene6767;gene7546	8
GO:0005978	glycogen biosynthetic process	0.0058	0.0014	4.29	0.0296032	0.231843	gene2584;gene8696;gene8757	3
GO:0006611	protein export from nucleus	0.0058	0.0014	4.29	0.0296032	0.231843	gene12275;gene15054;gene22159	3
GO:0006631	fatty acid metabolic process	0.0058	0.0014	4.29	0.0296032	0.231843	gene15350;gene3495;gene8678	3
GO:0016104	triterpenoid biosynthetic process	0.0058	0.0014	4.29	0.0296032	0.231843	Vigna_radiata_var._radiata_newGene_2250;gene21860;gene21863	3
GO:0030150	protein import into mitochondrial matrix	0.0058	0.0014	4.29	0.0296032	0.231843	gene17957;gene19591;gene6920	3
GO:0031503	protein complex localization	0.0058	0.0014	4.29	0.0296032	0.231843	gene12275;gene15054;gene22159	3
GO:0048509	regulation of meristem development	0.0058	0.0014	4.29	0.0296032	0.231843	gene1540;gene26470;gene6570	3
GO:0065002	intracellular protein transmembrane transport	0.0058	0.0014	4.29	0.0296032	0.231843	gene17957;gene19591;gene6920	3
GO:0071166	ribonucleoprotein complex localization	0.0058	0.0014	4.29	0.0296032	0.231843	gene12275;gene15054;gene22159	3
GO:0071426	ribonucleoprotein complex export from nucleus	0.0058	0.0014	4.29	0.0296032	0.231843	gene12275;gene15054;gene22159	3
GO:0071806	protein transmembrane transport	0.0058	0.0014	4.29	0.0296032	0.231843	gene17957;gene19591;gene6920	3
GO:2000280	regulation of root development	0.0058	0.0014	4.29	0.0296032	0.231843	gene11532;gene24934;gene6685	3
GO:0045893	positive regulation of transcription, DNA-templated	0.0156	0.0072	2.15	0.0311736	0.231843	gene10220;gene12727;gene15054;gene18550;gene21005;gene26182;gene4591;gene8482	8
GO:0046907	intracellular transport	0.0175	0.0086	2.04	0.0315705	0.231843	gene12275;gene12294;gene15054;gene17957;gene19591;gene22159;gene28101;gene28730;gene6920	9
GO:0051241	negative regulation of multicellular organismal process	0.0078	0.0024	3.23	0.0325249	0.231843	gene11532;gene13673;gene24934;gene26108	4
GO:0051649	establishment of localization in cell	0.0195	0.0101	1.94	0.0332817	0.231843	gene12005;gene12275;gene12294;gene15054;gene17957;gene19591;gene22159;gene28101;gene28730;gene6920	10
GO:0030162	regulation of proteolysis	0.0097	0.0036	2.73	0.0338929	0.231843	gene15054;gene19416;gene21084;gene9358;gene9457	5
GO:0015833	peptide transport	0.0136	0.0061	2.24	0.0351245	0.231843	gene12275;gene15054;gene17957;gene19591;gene22159;gene28730;gene6920	7
GO:0042886	amide transport	0.0136	0.0061	2.24	0.0351245	0.231843	gene12275;gene15054;gene17957;gene19591;gene22159;gene28730;gene6920	7
GO:0006402	mRNA catabolic process	0.0058	0.0015	3.98	0.0362069	0.231843	gene12275;gene15054;gene22159	3
GO:0006839	mitochondrial transport	0.0058	0.0015	3.98	0.0362069	0.231843	gene17957;gene19591;gene6920	3
GO:0009894	regulation of catabolic process	0.0058	0.0015	3.98	0.0362069	0.231843	gene12275;gene15054;gene22159	3
GO:0031329	regulation of cellular catabolic process	0.0058	0.0015	3.98	0.0362069	0.231843	gene12275;gene15054;gene22159	3
GO:0006865	amino acid transport	0.0039	0.0006	6.19	0.0375432	0.231843	gene6920;gene7581	2
GO:0010951	negative regulation of endopeptidase activity	0.0039	0.0006	6.19	0.0375432	0.231843	gene15054;gene9358	2
GO:0032200	telomere organization	0.0039	0.0006	6.19	0.0375432	0.231843	gene12275;gene22159	2
GO:0071489	cellular response to red or far red light	0.0039	0.0006	6.19	0.0375432	0.231843	gene6943;gene8059	2
GO:2000116	regulation of cysteine-type endopeptidase activity	0.0039	0.0006	6.19	0.0375432	0.231843	gene15054;gene9358	2
GO:2000117	negative regulation of cysteine-type endopeptidase activity	0.0039	0.0006	6.19	0.0375432	0.231843	gene15054;gene9358	2
GO:0050789	regulation of biological process	0.0916	0.0708	1.29	0.0396727	0.231843	gene10220;gene11532;gene11541;gene11688;gene12275;gene12486;gene13059;gene13673;gene13899;gene14318;gene15054;gene1540;gene1545;gene17120;gene17509;gene18605;gene18840;gene18992;gene19416;gene20694;gene21005;gene21084;gene22159;gene22344;gene23440;gene24694;gene24934;gene25724;gene26108;gene26182;gene26470;gene27216;gene28730;gene3693;gene379;gene4961;gene5108;gene6570;gene6685;gene6784;gene6943;…	47
GO:0002831	regulation of response to biotic stimulus	0.0058	0.0016	3.72	0.0434982	0.231843	gene18605;gene26108;gene379	3
GO:0050778	positive regulation of immune response	0.0058	0.0016	3.72	0.0434982	0.231843	gene1545;gene18605;gene379	3
GO:1901565	organonitrogen compound catabolic process	0.0234	0.0135	1.73	0.0448696	0.231843	gene11532;gene11688;gene19416;gene20694;gene21084;gene21865;gene23495;gene24934;gene25757;gene5108;gene9154;gene9457	12
GO:0019941	modification-dependent protein catabolic process	0.0214	0.0121	1.78	0.0451082	0.231843	gene11532;gene11688;gene19416;gene20694;gene21084;gene21865;gene23495;gene24934;gene25757;gene5108;gene9457	11
GO:0043632	modification-dependent macromolecule catabolic process	0.0214	0.0121	1.78	0.0451082	0.231843	gene11532;gene11688;gene19416;gene20694;gene21084;gene21865;gene23495;gene24934;gene25757;gene5108;gene9457	11
GO:0065009	regulation of molecular function	0.0195	0.0107	1.82	0.0474096	0.231843	gene12486;gene13899;gene15054;gene19861;gene23440;gene27216;gene27257;gene28730;gene379;gene9358	10
GO:0008150	biological_process	0.2066	0.178	1.16	0.0478143	0.231843	Vigna_radiata_var._radiata_newGene_3742;gene10220;gene10615;gene11532;gene11541;gene11688;gene12005;gene12275;gene12294;gene12486;gene12539;gene13059;gene13324;gene13621;gene13673;gene13899;gene14181;gene14286;gene14318;gene14556;gene15054;gene15358;gene1540;gene1545;gene16199;gene17011;gene17120;gene17268;gene17447;gene17509;gene17659;gene17661;gene17890;gene17957;gene17998;gene18087;gene18193;g…	106
GO:0045184	establishment of protein localization	0.0136	0.0065	2.1	0.0479208	0.231843	gene12275;gene15054;gene17957;gene19591;gene22159;gene28730;gene6920	7
GO:0043547	positive regulation of GTPase activity	0.0078	0.0027	2.86	0.0484197	0.231843	gene12486;gene23440;gene28730;gene379	4
GO:0060627	regulation of vesicle-mediated transport	0.0078	0.0027	2.86	0.0484197	0.231843	gene12486;gene13673;gene23440;gene28730	4
GO:0006021	inositol biosynthetic process	0.0039	0.0007	5.31	0.0507159	0.231843	gene1453;gene14580	2
GO:0007610	behavior	0.0039	0.0007	5.31	0.0507159	0.231843	gene13673;gene28101	2
GO:0007611	learning or memory	0.0039	0.0007	5.31	0.0507159	0.231843	gene13673;gene28101	2
GO:0010017	red or far-red light signaling pathway	0.0039	0.0007	5.31	0.0507159	0.231843	gene6943;gene8059	2
GO:0010466	negative regulation of peptidase activity	0.0039	0.0007	5.31	0.0507159	0.231843	gene15054;gene9358	2
GO:0050890	cognition	0.0039	0.0007	5.31	0.0507159	0.231843	gene13673;gene28101	2
GO:1900424	regulation of defense response to bacterium	0.0039	0.0007	5.31	0.0507159	0.231843	gene26108;gene379	2
GO:1902532	negative regulation of intracellular signal transduction	0.0039	0.0007	5.31	0.0507159	0.231843	gene11688;gene26108	2
GO:0035556	intracellular signal transduction	0.0097	0.004	2.44	0.0513917	0.231843	gene15054;gene24428;gene25440;gene5303;gene8664	5
GO:0002684	positive regulation of immune system process	0.0058	0.0017	3.48	0.0514604	0.231843	gene1545;gene18605;gene379	3
GO:0006403	RNA localization	0.0058	0.0017	3.48	0.0514604	0.231843	gene12275;gene15054;gene22159	3
GO:0006405	RNA export from nucleus	0.0058	0.0017	3.48	0.0514604	0.231843	gene12275;gene15054;gene22159	3
GO:0050657	nucleic acid transport	0.0058	0.0017	3.48	0.0514604	0.231843	gene12275;gene15054;gene22159	3
GO:0050658	RNA transport	0.0058	0.0017	3.48	0.0514604	0.231843	gene12275;gene15054;gene22159	3
GO:0051028	mRNA transport	0.0058	0.0017	3.48	0.0514604	0.231843	gene12275;gene15054;gene22159	3
GO:0051236	establishment of RNA localization	0.0058	0.0017	3.48	0.0514604	0.231843	gene12275;gene15054;gene22159	3
GO:0071705	nitrogen compound transport	0.0136	0.0066	2.06	0.0515279	0.231843	gene12275;gene15054;gene17957;gene19591;gene22159;gene28730;gene6920	7
GO:0044085	cellular component biogenesis	0.0234	0.0139	1.69	0.0519004	0.231843	gene10220;gene12275;gene12294;gene13673;gene17120;gene17890;gene18307;gene20758;gene3854;gene4506;gene7222;gene9615	12
GO:0000082	G1/S transition of mitotic cell cycle	0.0019	0.0001	18.58	0.05383	0.231843	gene29388	1
GO:0000154	rRNA modification	0.0019	0.0001	18.58	0.05383	0.231843	gene1495	1
GO:0000493	box H/ACA snoRNP assembly	0.0019	0.0001	18.58	0.05383	0.231843	gene3242	1
GO:0000973	posttranscriptional tethering of RNA polymerase II gene DNA at nuclear periphery	0.0019	0.0001	18.58	0.05383	0.231843	gene15054	1
GO:0001700	embryonic development via the syncytial blastoderm	0.0019	0.0001	18.58	0.05383	0.231843	gene13673	1
GO:0001736	establishment of planar polarity	0.0019	0.0001	18.58	0.05383	0.231843	gene13673	1
GO:0001737	establishment of imaginal disc-derived wing hair orientation	0.0019	0.0001	18.58	0.05383	0.231843	gene13673	1
GO:0001738	morphogenesis of a polarized epithelium	0.0019	0.0001	18.58	0.05383	0.231843	gene13673	1
GO:0001745	compound eye morphogenesis	0.0019	0.0001	18.58	0.05383	0.231843	gene13673	1
GO:0001751	compound eye photoreceptor cell differentiation	0.0019	0.0001	18.58	0.05383	0.231843	gene13673	1
GO:0001752	compound eye photoreceptor fate commitment	0.0019	0.0001	18.58	0.05383	0.231843	gene13673	1
GO:0001754	eye photoreceptor cell differentiation	0.0019	0.0001	18.58	0.05383	0.231843	gene13673	1
GO:0001817	regulation of cytokine production	0.0019	0.0001	18.58	0.05383	0.231843	gene26108	1
GO:0001818	negative regulation of cytokine production	0.0019	0.0001	18.58	0.05383	0.231843	gene26108	1
GO:0002164	larval development	0.0019	0.0001	18.58	0.05383	0.231843	gene13673	1
GO:0002168	instar larval development	0.0019	0.0001	18.58	0.05383	0.231843	gene13673	1
GO:0002792	negative regulation of peptide secretion	0.0019	0.0001	18.58	0.05383	0.231843	gene26108	1
GO:0002832	negative regulation of response to biotic stimulus	0.0019	0.0001	18.58	0.05383	0.231843	gene26108	1
GO:0006177	GMP biosynthetic process	0.0019	0.0001	18.58	0.05383	0.231843	gene9280	1
GO:0006348	chromatin silencing at telomere	0.0019	0.0001	18.58	0.05383	0.231843	gene10651	1
GO:0006354	DNA-templated transcription, elongation	0.0019	0.0001	18.58	0.05383	0.231843	gene15054	1
GO:0006574	valine catabolic process	0.0019	0.0001	18.58	0.05383	0.231843	gene21491	1
GO:0006821	chloride transport	0.0019	0.0001	18.58	0.05383	0.231843	gene2213	1
GO:0006884	cell volume homeostasis	0.0019	0.0001	18.58	0.05383	0.231843	gene2213	1
GO:0007028	cytoplasm organization	0.0019	0.0001	18.58	0.05383	0.231843	gene13673	1
GO:0007164	establishment of tissue polarity	0.0019	0.0001	18.58	0.05383	0.231843	gene13673	1
GO:0007308	oocyte construction	0.0019	0.0001	18.58	0.05383	0.231843	gene13673	1
GO:0007309	oocyte axis specification	0.0019	0.0001	18.58	0.05383	0.231843	gene13673	1
GO:0007314	oocyte anterior/posterior axis specification	0.0019	0.0001	18.58	0.05383	0.231843	gene13673	1
GO:0007315	pole plasm assembly	0.0019	0.0001	18.58	0.05383	0.231843	gene13673	1
GO:0007318	pole plasm protein localization	0.0019	0.0001	18.58	0.05383	0.231843	gene13673	1
GO:0007350	blastoderm segmentation	0.0019	0.0001	18.58	0.05383	0.231843	gene13673	1
GO:0007351	tripartite regional subdivision	0.0019	0.0001	18.58	0.05383	0.231843	gene13673	1
GO:0007391	dorsal closure	0.0019	0.0001	18.58	0.05383	0.231843	gene13673	1
GO:0007464	R3/R4 cell fate commitment	0.0019	0.0001	18.58	0.05383	0.231843	gene13673	1
GO:0007635	chemosensory behavior	0.0019	0.0001	18.58	0.05383	0.231843	gene13673	1
GO:0008298	intracellular mRNA localization	0.0019	0.0001	18.58	0.05383	0.231843	gene15054	1
GO:0008358	maternal determination of anterior/posterior axis, embryo	0.0019	0.0001	18.58	0.05383	0.231843	gene13673	1
GO:0008544	epidermis development	0.0019	0.0001	18.58	0.05383	0.231843	gene13673	1
GO:0008595	anterior/posterior axis specification, embryo	0.0019	0.0001	18.58	0.05383	0.231843	gene13673	1
GO:0009452	7-methylguanosine RNA capping	0.0019	0.0001	18.58	0.05383	0.231843	gene11998	1
GO:0009913	epidermal cell differentiation	0.0019	0.0001	18.58	0.05383	0.231843	gene13673	1
GO:0009948	anterior/posterior axis specification	0.0019	0.0001	18.58	0.05383	0.231843	gene13673	1
GO:0009952	anterior/posterior pattern specification	0.0019	0.0001	18.58	0.05383	0.231843	gene13673	1
GO:0009994	oocyte differentiation	0.0019	0.0001	18.58	0.05383	0.231843	gene13673	1
GO:0010161	red light signaling pathway	0.0019	0.0001	18.58	0.05383	0.231843	gene6943	1
GO:0010377	guard cell fate commitment	0.0019	0.0001	18.58	0.05383	0.231843	gene29388	1
GO:0016331	morphogenesis of embryonic epithelium	0.0019	0.0001	18.58	0.05383	0.231843	gene13673	1
GO:0016332	establishment or maintenance of polarity of embryonic epithelium	0.0019	0.0001	18.58	0.05383	0.231843	gene13673	1
GO:0016334	establishment or maintenance of polarity of follicular epithelium	0.0019	0.0001	18.58	0.05383	0.231843	gene13673	1
GO:0016335	morphogenesis of larval imaginal disc epithelium	0.0019	0.0001	18.58	0.05383	0.231843	gene13673	1
GO:0016336	establishment or maintenance of polarity of larval imaginal disc epithelium	0.0019	0.0001	18.58	0.05383	0.231843	gene13673	1
GO:0019991	septate junction assembly	0.0019	0.0001	18.58	0.05383	0.231843	gene13673	1
GO:0022619	generative cell differentiation	0.0019	0.0001	18.58	0.05383	0.231843	gene29388	1
GO:0030714	anterior/posterior axis specification, follicular epithelium	0.0019	0.0001	18.58	0.05383	0.231843	gene13673	1
GO:0030859	polarized epithelial cell differentiation	0.0019	0.0001	18.58	0.05383	0.231843	gene13673	1
GO:0032324	molybdopterin cofactor biosynthetic process	0.0019	0.0001	18.58	0.05383	0.231843	gene10414	1
GO:0032677	regulation of interleukin-8 production	0.0019	0.0001	18.58	0.05383	0.231843	gene26108	1
GO:0032717	negative regulation of interleukin-8 production	0.0019	0.0001	18.58	0.05383	0.231843	gene26108	1
GO:0033542	fatty acid beta-oxidation, unsaturated, even number	0.0019	0.0001	18.58	0.05383	0.231843	gene8678	1
GO:0033567	DNA replication, Okazaki fragment processing	0.0019	0.0001	18.58	0.05383	0.231843	gene9629	1
GO:0034332	adherens junction organization	0.0019	0.0001	18.58	0.05383	0.231843	gene13673	1
GO:0034333	adherens junction assembly	0.0019	0.0001	18.58	0.05383	0.231843	gene13673	1
GO:0035089	establishment of apical/basal cell polarity	0.0019	0.0001	18.58	0.05383	0.231843	gene13673	1
GO:0035282	segmentation	0.0019	0.0001	18.58	0.05383	0.231843	gene13673	1
GO:0035315	hair cell differentiation	0.0019	0.0001	18.58	0.05383	0.231843	gene13673	1
GO:0035316	non-sensory hair organization	0.0019	0.0001	18.58	0.05383	0.231843	gene13673	1
GO:0035317	imaginal disc-derived wing hair organization	0.0019	0.0001	18.58	0.05383	0.231843	gene13673	1
GO:0042048	olfactory behavior	0.0019	0.0001	18.58	0.05383	0.231843	gene13673	1
GO:0042058	regulation of epidermal growth factor receptor signaling pathway	0.0019	0.0001	18.58	0.05383	0.231843	gene13673	1
GO:0042067	establishment of ommatidial planar polarity	0.0019	0.0001	18.58	0.05383	0.231843	gene13673	1
GO:0042706	eye photoreceptor cell fate commitment	0.0019	0.0001	18.58	0.05383	0.231843	gene13673	1
GO:0043297	apical junction assembly	0.0019	0.0001	18.58	0.05383	0.231843	gene13673	1
GO:0045175	basal protein localization	0.0019	0.0001	18.58	0.05383	0.231843	gene13673	1
GO:0045186	zonula adherens assembly	0.0019	0.0001	18.58	0.05383	0.231843	gene13673	1
GO:0045198	establishment of epithelial cell apical/basal polarity	0.0019	0.0001	18.58	0.05383	0.231843	gene13673	1
GO:0045570	regulation of imaginal disc growth	0.0019	0.0001	18.58	0.05383	0.231843	gene13673	1
GO:0045571	negative regulation of imaginal disc growth	0.0019	0.0001	18.58	0.05383	0.231843	gene13673	1
GO:0046177	D-gluconate catabolic process	0.0019	0.0001	18.58	0.05383	0.231843	gene25993	1
GO:0046530	photoreceptor cell differentiation	0.0019	0.0001	18.58	0.05383	0.231843	gene13673	1
GO:0046552	photoreceptor cell fate commitment	0.0019	0.0001	18.58	0.05383	0.231843	gene13673	1
GO:0048056	R3/R4 cell differentiation	0.0019	0.0001	18.58	0.05383	0.231843	gene13673	1
GO:0048536	spleen development	0.0019	0.0001	18.58	0.05383	0.231843	gene15054	1
GO:0048592	eye morphogenesis	0.0019	0.0001	18.58	0.05383	0.231843	gene13673	1
GO:0048599	oocyte development	0.0019	0.0001	18.58	0.05383	0.231843	gene13673	1
GO:0048663	neuron fate commitment	0.0019	0.0001	18.58	0.05383	0.231843	gene13673	1
GO:0048759	xylem vessel member cell differentiation	0.0019	0.0001	18.58	0.05383	0.231843	gene23559	1
GO:0048863	stem cell differentiation	0.0019	0.0001	18.58	0.05383	0.231843	gene13673	1
GO:0050678	regulation of epithelial cell proliferation	0.0019	0.0001	18.58	0.05383	0.231843	gene13673	1
GO:0050680	negative regulation of epithelial cell proliferation	0.0019	0.0001	18.58	0.05383	0.231843	gene13673	1
GO:0050707	regulation of cytokine secretion	0.0019	0.0001	18.58	0.05383	0.231843	gene26108	1
GO:0050709	negative regulation of protein secretion	0.0019	0.0001	18.58	0.05383	0.231843	gene26108	1
GO:0050710	negative regulation of cytokine secretion	0.0019	0.0001	18.58	0.05383	0.231843	gene26108	1
GO:0050803	regulation of synapse structure or activity	0.0019	0.0001	18.58	0.05383	0.231843	gene13673	1
GO:0050826	response to freezing	0.0019	0.0001	18.58	0.05383	0.231843	gene9428	1
GO:0051048	negative regulation of secretion	0.0019	0.0001	18.58	0.05383	0.231843	gene26108	1
GO:0051224	negative regulation of protein transport	0.0019	0.0001	18.58	0.05383	0.231843	gene26108	1
GO:0051391	tRNA acetylation	0.0019	0.0001	18.58	0.05383	0.231843	gene1495	1
GO:0052325	cell wall pectin biosynthetic process	0.0019	0.0001	18.58	0.05383	0.231843	gene26187	1
GO:0061015	snRNA import into nucleus	0.0019	0.0001	18.58	0.05383	0.231843	gene27218	1
GO:0061162	establishment of monopolar cell polarity	0.0019	0.0001	18.58	0.05383	0.231843	gene13673	1
GO:0061326	renal tubule development	0.0019	0.0001	18.58	0.05383	0.231843	gene13673	1
GO:0061339	establishment or maintenance of monopolar cell polarity	0.0019	0.0001	18.58	0.05383	0.231843	gene13673	1
GO:0061416	regulation of transcription from RNA polymerase II promoter in response to salt stress	0.0019	0.0001	18.58	0.05383	0.231843	gene8715	1
GO:0071033	nuclear retention of pre-mRNA at the site of transcription	0.0019	0.0001	18.58	0.05383	0.231843	gene15054	1
GO:0071491	cellular response to red light	0.0019	0.0001	18.58	0.05383	0.231843	gene6943	1
GO:0072002	Malpighian tubule development	0.0019	0.0001	18.58	0.05383	0.231843	gene13673	1
GO:0090162	establishment of epithelial cell polarity	0.0019	0.0001	18.58	0.05383	0.231843	gene13673	1
GO:0090231	regulation of spindle checkpoint	0.0019	0.0001	18.58	0.05383	0.231843	gene15054	1
GO:0090232	positive regulation of spindle checkpoint	0.0019	0.0001	18.58	0.05383	0.231843	gene15054	1
GO:0090267	positive regulation of mitotic cell cycle spindle assembly checkpoint	0.0019	0.0001	18.58	0.05383	0.231843	gene15054	1
GO:0090342	regulation of cell aging	0.0019	0.0001	18.58	0.05383	0.231843	gene9386	1
GO:1900425	negative regulation of defense response to bacterium	0.0019	0.0001	18.58	0.05383	0.231843	gene26108	1
GO:1901184	regulation of ERBB signaling pathway	0.0019	0.0001	18.58	0.05383	0.231843	gene13673	1
GO:1901976	regulation of cell cycle checkpoint	0.0019	0.0001	18.58	0.05383	0.231843	gene15054	1
GO:1901978	positive regulation of cell cycle checkpoint	0.0019	0.0001	18.58	0.05383	0.231843	gene15054	1
GO:1902184	negative regulation of shoot apical meristem development	0.0019	0.0001	18.58	0.05383	0.231843	gene6570	1
GO:1903504	regulation of mitotic spindle checkpoint	0.0019	0.0001	18.58	0.05383	0.231843	gene15054	1
GO:1903531	negative regulation of secretion by cell	0.0019	0.0001	18.58	0.05383	0.231843	gene26108	1
GO:1903866	palisade mesophyll development	0.0019	0.0001	18.58	0.05383	0.231843	gene29388	1
GO:1904950	negative regulation of establishment of protein localization	0.0019	0.0001	18.58	0.05383	0.231843	gene26108	1
GO:1905177	tracheary element differentiation	0.0019	0.0001	18.58	0.05383	0.231843	gene23559	1
GO:1990937	xylan acetylation	0.0019	0.0001	18.58	0.05383	0.231843	gene3854	1
GO:2000036	regulation of stem cell population maintenance	0.0019	0.0001	18.58	0.05383	0.231843	gene29388	1
GO:2000482	regulation of interleukin-8 secretion	0.0019	0.0001	18.58	0.05383	0.231843	gene26108	1
GO:2000483	negative regulation of interleukin-8 secretion	0.0019	0.0001	18.58	0.05383	0.231843	gene26108	1
GO:2000653	regulation of genetic imprinting	0.0019	0.0001	18.58	0.05383	0.231843	gene29388	1
GO:2000772	regulation of cellular senescence	0.0019	0.0001	18.58	0.05383	0.231843	gene9386	1
GO:0030163	protein catabolic process	0.0234	0.014	1.68	0.0544014	0.233413	gene11532;gene11688;gene19416;gene20694;gene21084;gene21865;gene23495;gene24934;gene25757;gene5108;gene614;gene9457	12
GO:0051049	regulation of transport	0.0097	0.0041	2.38	0.0564557	0.24131	gene12486;gene13673;gene23440;gene26108;gene28730	5
GO:0044257	cellular protein catabolic process	0.0214	0.0126	1.7	0.0581166	0.247472	gene11532;gene11688;gene19416;gene20694;gene21084;gene21865;gene23495;gene24934;gene25757;gene5108;gene9457	11
GO:0000956	nuclear-transcribed mRNA catabolic process	0.0058	0.0018	3.28	0.0600722	0.247634	gene12275;gene15054;gene22159	3
GO:0006406	mRNA export from nucleus	0.0058	0.0018	3.28	0.0600722	0.247634	gene12275;gene15054;gene22159	3
GO:0015931	nucleobase-containing compound transport	0.0058	0.0018	3.28	0.0600722	0.247634	gene12275;gene15054;gene22159	3
GO:0031349	positive regulation of defense response	0.0058	0.0018	3.28	0.0600722	0.247634	gene1545;gene18605;gene379	3
GO:0032101	regulation of response to external stimulus	0.0058	0.0018	3.28	0.0600722	0.247634	gene18605;gene26108;gene379	3
GO:0051168	nuclear export	0.0058	0.0018	3.28	0.0600722	0.247634	gene12275;gene15054;gene22159	3
GO:1902531	regulation of intracellular signal transduction	0.0058	0.0018	3.28	0.0600722	0.247634	gene11688;gene13673;gene26108	3
GO:0044260	cellular macromolecule metabolic process	0.0526	0.0385	1.37	0.0606193	0.247634	Vigna_radiata_var._radiata_newGene_3742;gene11532;gene11688;gene12275;gene13324;gene13621;gene15054;gene17509;gene19416;gene20694;gene21084;gene21865;gene22159;gene23106;gene23495;gene24934;gene25724;gene25757;gene25897;gene26182;gene2647;gene29127;gene3854;gene5108;gene5583;gene9358;gene9457	27
GO:0007005	mitochondrion organization	0.0078	0.0029	2.65	0.0610075	0.247634	gene17957;gene19591;gene6920;gene9239	4
GO:0008610	lipid biosynthetic process	0.0078	0.0029	2.65	0.0610075	0.247634	gene14924;gene20128;gene20129;gene20130	4
GO:0009553	embryo sac development	0.0078	0.0029	2.65	0.0610075	0.247634	gene29127;gene29388;gene7222;gene8979	4
GO:0031408	oxylipin biosynthetic process	0.0078	0.0029	2.65	0.0610075	0.247634	Vigna_radiata_var._radiata_newGene_5374;gene19581;gene19582;gene19583	4
GO:0043087	regulation of GTPase activity	0.0078	0.0029	2.65	0.0610075	0.247634	gene12486;gene23440;gene28730;gene379	4
GO:0032446	protein modification by small protein conjugation	0.0234	0.0143	1.64	0.0623884	0.252331	gene11532;gene13324;gene17509;gene20694;gene21865;gene23106;gene23495;gene24934;gene25724;gene29127;gene5583;gene9358	12
GO:0002833	positive regulation of response to biotic stimulus	0.0039	0.0008	4.64	0.0652594	0.255695	gene18605;gene379	2
GO:0006368	transcription elongation from RNA polymerase II promoter	0.0039	0.0008	4.64	0.0652594	0.255695	gene15054;gene6904	2
GO:0006777	Mo-molybdopterin cofactor biosynthetic process	0.0039	0.0008	4.64	0.0652594	0.255695	gene10414;gene3953	2
GO:0010114	response to red light	0.0039	0.0008	4.64	0.0652594	0.255695	gene28455;gene6943	2
GO:0032103	positive regulation of response to external stimulus	0.0039	0.0008	4.64	0.0652594	0.255695	gene18605;gene379	2
GO:0043549	regulation of kinase activity	0.0039	0.0008	4.64	0.0652594	0.255695	gene13899;gene27216	2
GO:0043902	positive regulation of multi-organism process	0.0039	0.0008	4.64	0.0652594	0.255695	gene18605;gene379	2
GO:0050877	nervous system process	0.0039	0.0008	4.64	0.0652594	0.255695	gene13673;gene28101	2
GO:0071478	cellular response to radiation	0.0039	0.0008	4.64	0.0652594	0.255695	gene6943;gene8059	2
GO:0051093	negative regulation of developmental process	0.0078	0.003	2.56	0.0678883	0.265075	gene11532;gene13673;gene24934;gene6570	4
GO:0006629	lipid metabolic process	0.0253	0.0161	1.58	0.0686432	0.266928	gene1039;gene11996;gene15573;gene15665;gene19759;gene24442;gene25656;gene3058;gene5769;gene5955;gene8649;gene8678;gene8828	13
GO:0050794	regulation of cellular process	0.0799	0.0632	1.27	0.0689882	0.266928	gene10220;gene11532;gene11541;gene11688;gene12275;gene12486;gene13059;gene13673;gene13899;gene14318;gene15054;gene1545;gene17120;gene17509;gene18840;gene18992;gene19416;gene20694;gene21005;gene22159;gene22344;gene23440;gene24694;gene24934;gene25724;gene26108;gene26182;gene27216;gene28730;gene379;gene4961;gene5108;gene6685;gene6784;gene6943;gene7222;gene8059;gene9358;gene9386;gene9457;gene9615	41
GO:0034655	nucleobase-containing compound catabolic process	0.0058	0.0019	3.1	0.069309	0.266928	gene12275;gene15054;gene22159	3
GO:0045088	regulation of innate immune response	0.0058	0.0019	3.1	0.069309	0.266928	gene1545;gene18605;gene379	3
GO:0016567	protein ubiquitination	0.0234	0.0146	1.6	0.0711152	0.272952	gene11532;gene13324;gene17509;gene20694;gene21865;gene23106;gene23495;gene24934;gene25724;gene29127;gene5583;gene9358	12
GO:0044267	cellular protein metabolic process	0.039	0.0276	1.41	0.0745007	0.284977	gene11532;gene11688;gene13324;gene17509;gene19416;gene20694;gene21084;gene21865;gene23106;gene23495;gene24934;gene25724;gene25757;gene26182;gene2647;gene29127;gene5108;gene5583;gene9358;gene9457	20
GO:0005992	trehalose biosynthetic process	0.0058	0.002	2.93	0.0791433	0.300327	gene14935;gene24044;gene24966	3
GO:0051336	regulation of hydrolase activity	0.0117	0.0059	1.99	0.0791654	0.300327	gene12486;gene15054;gene23440;gene28730;gene379;gene9358	6
GO:0006996	organelle organization	0.0331	0.0229	1.45	0.0793121	0.300327	gene12005;gene12275;gene12294;gene12539;gene13621;gene15054;gene17120;gene17957;gene18193;gene19591;gene22159;gene2647;gene29127;gene3693;gene6920;gene7222;gene9615	17
GO:0051603	proteolysis involved in cellular protein catabolic process	0.0214	0.0133	1.61	0.0801591	0.302519	gene11532;gene11688;gene19416;gene20694;gene21084;gene21865;gene23495;gene24934;gene25757;gene5108;gene9457	11
GO:0003008	system process	0.0039	0.0009	4.13	0.0809885	0.302613	gene13673;gene28101	2
GO:0052548	regulation of endopeptidase activity	0.0039	0.0009	4.13	0.0809885	0.302613	gene15054;gene9358	2
GO:0071482	cellular response to light stimulus	0.0039	0.0009	4.13	0.0809885	0.302613	gene6943;gene8059	2
GO:0010200	response to chitin	0.0058	0.0021	2.79	0.0895452	0.312757	gene17069;gene18840;gene6685	3
GO:0017038	protein import	0.0058	0.0021	2.79	0.0895452	0.312757	gene17957;gene19591;gene6920	3
GO:0043900	regulation of multi-organism process	0.0058	0.0021	2.79	0.0895452	0.312757	gene18605;gene26108;gene379	3
GO:0009639	response to red or far red light	0.0078	0.0034	2.32	0.0907935	0.312757	gene28455;gene5108;gene6943;gene8059	4
GO:0008104	protein localization	0.0156	0.009	1.73	0.0908591	0.312757	gene12275;gene13673;gene15054;gene17957;gene19591;gene22159;gene28730;gene6920	8
GO:0009968	negative regulation of signal transduction	0.0097	0.0047	2.06	0.0925894	0.312757	gene11688;gene17120;gene19416;gene26108;gene9457	5
GO:0010648	negative regulation of cell communication	0.0097	0.0047	2.06	0.0925894	0.312757	gene11688;gene17120;gene19416;gene26108;gene9457	5
GO:0023057	negative regulation of signaling	0.0097	0.0047	2.06	0.0925894	0.312757	gene11688;gene17120;gene19416;gene26108;gene9457	5
GO:0009416	response to light stimulus	0.0175	0.0106	1.66	0.0933638	0.312757	gene10615;gene13673;gene18840;gene19333;gene25757;gene28455;gene5108;gene6943;gene8059	9
GO:0042493	response to drug	0.0117	0.0062	1.89	0.0963158	0.312757	gene10615;gene14181;gene14286;gene18840;gene3842;gene6685	6
GO:0001708	cell fate specification	0.0039	0.001	3.72	0.0977341	0.312757	gene13673;gene29388	2
GO:0006356	regulation of transcription from RNA polymerase I promoter	0.0039	0.001	3.72	0.0977341	0.312757	gene10220;gene21005	2
GO:0009082	branched-chain amino acid biosynthetic process	0.0039	0.001	3.72	0.0977341	0.312757	gene13999;gene8386	2
GO:0010162	seed dormancy process	0.0039	0.001	3.72	0.0977341	0.312757	gene17447;gene4150	2
GO:0022611	dormancy process	0.0039	0.001	3.72	0.0977341	0.312757	gene17447;gene4150	2
GO:0045861	negative regulation of proteolysis	0.0039	0.001	3.72	0.0977341	0.312757	gene15054;gene9358	2
GO:0045943	positive regulation of transcription from RNA polymerase I promoter	0.0039	0.001	3.72	0.0977341	0.312757	gene10220;gene21005	2
GO:0046373	L-arabinose metabolic process	0.0039	0.001	3.72	0.0977341	0.312757	gene28106;gene5522	2
GO:0051781	positive regulation of cell division	0.0039	0.001	3.72	0.0977341	0.312757	gene11532;gene24934	2
GO:0051783	regulation of nuclear division	0.0039	0.001	3.72	0.0977341	0.312757	gene15054;gene29388	2
GO:0052547	regulation of peptidase activity	0.0039	0.001	3.72	0.0977341	0.312757	gene15054;gene9358	2
GO:0060249	anatomical structure homeostasis	0.0039	0.001	3.72	0.0977341	0.312757	gene12275;gene22159	2
GO:0097237	cellular response to toxic substance	0.0039	0.001	3.72	0.0977341	0.312757	gene24694;gene8048	2
GO:1990748	cellular detoxification	0.0039	0.001	3.72	0.0977341	0.312757	gene24694;gene8048	2
GO:0070647	protein modification by small protein conjugation or removal	0.0234	0.0154	1.52	0.0980926	0.312757	gene11532;gene13324;gene17509;gene20694;gene21865;gene23106;gene23495;gene24934;gene25724;gene29127;gene5583;gene9358	12
GO:0051345	positive regulation of hydrolase activity	0.0078	0.0035	2.25	0.0991516	0.312757	gene12486;gene23440;gene28730;gene379	4
GO:0043085	positive regulation of catalytic activity	0.0097	0.0048	2.02	0.0995432	0.312757	gene12486;gene19861;gene23440;gene28730;gene379	5
GO:0019538	protein metabolic process	0.0409	0.0304	1.35	0.101597	0.312757	Vigna_radiata_var._radiata_newGene_3742;gene11532;gene11688;gene13324;gene17509;gene19416;gene20694;gene21084;gene21865;gene23106;gene23495;gene24934;gene25724;gene25757;gene26182;gene2647;gene29127;gene5108;gene5583;gene9358;gene9457	21
GO:0071702	organic substance transport	0.0136	0.0078	1.76	0.102318	0.312757	gene12275;gene15054;gene17957;gene19591;gene22159;gene28730;gene6920	7
GO:0051641	cellular localization	0.0195	0.0124	1.57	0.10298	0.312757	gene12005;gene12275;gene12294;gene15054;gene17957;gene19591;gene22159;gene28101;gene28730;gene6920	10
GO:0000056	ribosomal small subunit export from nucleus	0.0019	0.0002	9.29	0.104768	0.312757	gene5315	1
GO:0000086	G2/M transition of mitotic cell cycle	0.0019	0.0002	9.29	0.104768	0.312757	gene1540	1
GO:0000972	transcription-dependent tethering of RNA polymerase II gene DNA at nuclear periphery	0.0019	0.0002	9.29	0.104768	0.312757	gene15054	1
GO:0002238	response to molecule of fungal origin	0.0019	0.0002	9.29	0.104768	0.312757	gene3842	1
GO:0006323	DNA packaging	0.0019	0.0002	9.29	0.104768	0.312757	gene12294	1
GO:0006572	tyrosine catabolic process	0.0019	0.0002	9.29	0.104768	0.312757	gene3514	1
GO:0006787	porphyrin-containing compound catabolic process	0.0019	0.0002	9.29	0.104768	0.312757	gene9154	1
GO:0007051	spindle organization	0.0019	0.0002	9.29	0.104768	0.312757	gene12275	1
GO:0007612	learning	0.0019	0.0002	9.29	0.104768	0.312757	gene28101	1
GO:0009062	fatty acid catabolic process	0.0019	0.0002	9.29	0.104768	0.312757	gene8678	1
GO:0009861	jasmonic acid and ethylene-dependent systemic resistance	0.0019	0.0002	9.29	0.104768	0.312757	gene5108	1
GO:0009870	defense response signaling pathway, resistance gene-dependent	0.0019	0.0002	9.29	0.104768	0.312757	gene1545	1
GO:0009961	response to 1-aminocyclopropane-1-carboxylic acid	0.0019	0.0002	9.29	0.104768	0.312757	gene14181	1
GO:0010117	photoprotection	0.0019	0.0002	9.29	0.104768	0.312757	gene18840	1
GO:0010155	regulation of proton transport	0.0019	0.0002	9.29	0.104768	0.312757	gene29308	1
GO:0010189	vitamin E biosynthetic process	0.0019	0.0002	9.29	0.104768	0.312757	gene3514	1
GO:0015849	organic acid transport	0.0019	0.0002	9.29	0.104768	0.312757	gene6920	1
GO:0016333	morphogenesis of follicular epithelium	0.0019	0.0002	9.29	0.104768	0.312757	gene13673	1
GO:0019303	D-ribose catabolic process	0.0019	0.0002	9.29	0.104768	0.312757	gene9409	1
GO:0019395	fatty acid oxidation	0.0019	0.0002	9.29	0.104768	0.312757	gene8678	1
GO:0019419	sulfate reduction	0.0019	0.0002	9.29	0.104768	0.312757	gene15584	1
GO:0030010	establishment of cell polarity	0.0019	0.0002	9.29	0.104768	0.312757	gene13673	1
GO:0031497	chromatin assembly	0.0019	0.0002	9.29	0.104768	0.312757	gene12294	1
GO:0032102	negative regulation of response to external stimulus	0.0019	0.0002	9.29	0.104768	0.312757	gene26108	1
GO:0033015	tetrapyrrole catabolic process	0.0019	0.0002	9.29	0.104768	0.312757	gene9154	1
GO:0034063	stress granule assembly	0.0019	0.0002	9.29	0.104768	0.312757	gene9615	1
GO:0034440	lipid oxidation	0.0019	0.0002	9.29	0.104768	0.312757	gene8678	1
GO:0035264	multicellular organism growth	0.0019	0.0002	9.29	0.104768	0.312757	gene18840	1
GO:0043124	negative regulation of I-kappaB kinase/NF-kappaB signaling	0.0019	0.0002	9.29	0.104768	0.312757	gene26108	1
GO:0043200	response to amino acid	0.0019	0.0002	9.29	0.104768	0.312757	gene14181	1
GO:0043901	negative regulation of multi-organism process	0.0019	0.0002	9.29	0.104768	0.312757	gene26108	1
GO:0044839	cell cycle G2/M phase transition	0.0019	0.0002	9.29	0.104768	0.312757	gene1540	1
GO:0046149	pigment catabolic process	0.0019	0.0002	9.29	0.104768	0.312757	gene9154	1
GO:0046942	carboxylic acid transport	0.0019	0.0002	9.29	0.104768	0.312757	gene6920	1
GO:0051051	negative regulation of transport	0.0019	0.0002	9.29	0.104768	0.312757	gene26108	1
GO:0051187	cofactor catabolic process	0.0019	0.0002	9.29	0.104768	0.312757	gene9154	1
GO:0065004	protein-DNA complex assembly	0.0019	0.0002	9.29	0.104768	0.312757	gene12294	1
GO:0072089	stem cell proliferation	0.0019	0.0002	9.29	0.104768	0.312757	gene13673	1
GO:0072329	monocarboxylic acid catabolic process	0.0019	0.0002	9.29	0.104768	0.312757	gene8678	1
GO:0090266	regulation of mitotic cell cycle spindle assembly checkpoint	0.0019	0.0002	9.29	0.104768	0.312757	gene15054	1
GO:0090306	spindle assembly involved in meiosis	0.0019	0.0002	9.29	0.104768	0.312757	gene12275	1
GO:0090596	sensory organ morphogenesis	0.0019	0.0002	9.29	0.104768	0.312757	gene13673	1
GO:1901672	positive regulation of systemic acquired resistance	0.0019	0.0002	9.29	0.104768	0.312757	gene18605	1
GO:1903730	regulation of phosphatidate phosphatase activity	0.0019	0.0002	9.29	0.104768	0.312757	gene25023	1
GO:1903825	organic acid transmembrane transport	0.0019	0.0002	9.29	0.104768	0.312757	gene6920	1
GO:1905039	carboxylic acid transmembrane transport	0.0019	0.0002	9.29	0.104768	0.312757	gene6920	1
GO:0042221	response to chemical	0.0487	0.0375	1.3	0.106185	0.316152	gene10615;gene11532;gene11688;gene13673;gene14181;gene14286;gene15054;gene17447;gene18840;gene18992;gene20694;gene24694;gene24934;gene25724;gene2590;gene26182;gene3842;gene4150;gene5108;gene6685;gene6784;gene7222;gene8048;gene8979;gene9428	25
GO:0032879	regulation of localization	0.0097	0.0049	1.98	0.106751	0.317002	gene12486;gene13673;gene23440;gene26108;gene28730	5
GO:0009636	response to toxic substance	0.0078	0.0036	2.19	0.107853	0.3179	gene10615;gene14286;gene24694;gene8048	4
GO:0070925	organelle assembly	0.0078	0.0036	2.19	0.107853	0.3179	gene12275;gene17120;gene7222;gene9615	4
GO:0080134	regulation of response to stress	0.0136	0.0079	1.73	0.107939	0.3179	gene1545;gene18605;gene26108;gene3693;gene379;gene5108;gene9386	7
GO:1901564	organonitrogen compound metabolic process	0.0448	0.0341	1.31	0.108181	0.3179	Vigna_radiata_var._radiata_newGene_3742;gene11532;gene11688;gene13324;gene17509;gene18992;gene19416;gene20694;gene21084;gene21865;gene23106;gene23495;gene24934;gene25724;gene25757;gene26182;gene2647;gene29127;gene5108;gene5583;gene9154;gene9358;gene9457	23
GO:0022622	root system development	0.0117	0.0064	1.83	0.108763	0.31878	gene11532;gene14556;gene15054;gene24934;gene29127;gene5108	6
GO:0006605	protein targeting	0.0058	0.0023	2.53	0.111924	0.324671	gene17957;gene19591;gene6920	3
GO:0021700	developmental maturation	0.0058	0.0023	2.53	0.111924	0.324671	gene13673;gene17447;gene4150	3
GO:0042981	regulation of apoptotic process	0.0058	0.0023	2.53	0.111924	0.324671	gene15054;gene9358;gene9386	3
GO:0072594	establishment of protein localization to organelle	0.0058	0.0023	2.53	0.111924	0.324671	gene17957;gene19591;gene6920	3
GO:0048364	root development	0.0136	0.008	1.71	0.113721	0.329039	Vigna_radiata_var._radiata_newGene_1089;gene11532;gene14556;gene15054;gene24934;gene29127;gene5108	7
GO:0031347	regulation of defense response	0.0097	0.005	1.94	0.114208	0.329603	gene1545;gene18605;gene26108;gene379;gene5108	5
GO:0000184	nuclear-transcribed mRNA catabolic process, nonsense-mediated decay	0.0039	0.0012	3.38	0.115342	0.33034	gene12275;gene22159	2
GO:0009638	phototropism	0.0039	0.0012	3.38	0.115342	0.33034	gene1191;gene12994	2
GO:0009691	cytokinin biosynthetic process	0.0039	0.0012	3.38	0.115342	0.33034	gene4462;gene8625	2
GO:0009737	response to abscisic acid	0.0156	0.0097	1.62	0.121545	0.347225	gene14181;gene17447;gene18655;gene18840;gene20694;gene4150;gene4591;gene8715	8
GO:0023051	regulation of signaling	0.0195	0.0129	1.51	0.125878	0.358556	gene11688;gene13673;gene17120;gene17509;gene19416;gene20694;gene26108;gene379;gene5108;gene9457	10
GO:0006508	proteolysis	0.0234	0.0162	1.45	0.126147	0.358556	Vigna_radiata_var._radiata_newGene_3742;gene11532;gene11688;gene19416;gene20694;gene21084;gene21865;gene23495;gene24934;gene25757;gene5108;gene9457	12
GO:0010033	response to organic substance	0.0351	0.0262	1.34	0.127295	0.360911	gene11532;gene11688;gene14181;gene14286;gene15054;gene17447;gene18840;gene18992;gene20694;gene24934;gene25724;gene26182;gene3842;gene4150;gene5108;gene6685;gene6784;gene7222	18
GO:0010646	regulation of cell communication	0.0195	0.013	1.5	0.130766	0.362631	gene11688;gene13673;gene17120;gene17509;gene19416;gene20694;gene26108;gene379;gene5108;gene9457	10
GO:0006396	RNA processing	0.0253	0.0179	1.41	0.131596	0.362631	gene10220;gene17890;gene18307;gene19433;gene19932;gene20758;gene25897;gene26108;gene27739;gene3757;gene4506;gene7222;gene8004	13
GO:0000724	double-strand break repair via homologous recombination	0.0039	0.0013	3.1	0.13367	0.362631	gene2245;gene2494	2
GO:0001932	regulation of protein phosphorylation	0.0039	0.0013	3.1	0.13367	0.362631	gene13899;gene27216	2
GO:0006261	DNA-dependent DNA replication	0.0039	0.0013	3.1	0.13367	0.362631	gene19539;gene20772	2
GO:0007186	G-protein coupled receptor signaling pathway	0.0039	0.0013	3.1	0.13367	0.362631	gene23615;gene23981	2
GO:0008654	phospholipid biosynthetic process	0.0039	0.0013	3.1	0.13367	0.362631	gene1453;gene14580	2
GO:0009644	response to high light intensity	0.0039	0.0013	3.1	0.13367	0.362631	gene10615;gene18840	2
GO:0009744	response to sucrose	0.0039	0.0013	3.1	0.13367	0.362631	gene13760;gene7222	2
GO:0010087	phloem or xylem histogenesis	0.0039	0.0013	3.1	0.13367	0.362631	gene14556;gene23559	2
GO:0010090	trichome morphogenesis	0.0039	0.0013	3.1	0.13367	0.362631	gene18992;gene29388	2
GO:0010431	seed maturation	0.0039	0.0013	3.1	0.13367	0.362631	gene17447;gene4150	2
GO:0042542	response to hydrogen peroxide	0.0039	0.0013	3.1	0.13367	0.362631	gene10615;gene14286	2
GO:0048443	stamen development	0.0039	0.0013	3.1	0.13367	0.362631	gene5108;gene8979	2
GO:0048466	androecium development	0.0039	0.0013	3.1	0.13367	0.362631	gene5108;gene8979	2
GO:0098869	cellular oxidant detoxification	0.0039	0.0013	3.1	0.13367	0.362631	gene24694;gene8048	2
GO:0046677	response to antibiotic	0.0078	0.0039	2.01	0.135885	0.362631	gene10615;gene14181;gene14286;gene3842	4
GO:0000302	response to reactive oxygen species	0.0058	0.0025	2.32	0.136178	0.362631	gene10615;gene14286;gene3842	3
GO:0006278	RNA-dependent DNA biosynthetic process	0.0058	0.0025	2.32	0.136178	0.362631	Vigna_radiata_var._radiata_newGene_3742;gene12275;gene22159	3
GO:0009628	response to abiotic stimulus	0.037	0.0283	1.31	0.139827	0.362631	gene10615;gene11532;gene13673;gene14181;gene14286;gene18087;gene18840;gene20694;gene24934;gene25757;gene28455;gene29127;gene379;gene5108;gene6943;gene8015;gene8017;gene8059;gene9428	19
GO:0009966	regulation of signal transduction	0.0195	0.0132	1.47	0.140843	0.362631	gene11688;gene13673;gene17120;gene17509;gene19416;gene20694;gene26108;gene379;gene5108;gene9457	10
GO:0099402	plant organ development	0.0195	0.0132	1.47	0.140843	0.362631	gene11532;gene14556;gene15054;gene17011;gene24934;gene29127;gene3842;gene5108;gene8252;gene8979	10
GO:0034613	cellular protein localization	0.0136	0.0085	1.61	0.144975	0.362631	gene12275;gene15054;gene17957;gene19591;gene22159;gene28730;gene6920	7
GO:0070727	cellular macromolecule localization	0.0136	0.0085	1.61	0.144975	0.362631	gene12275;gene15054;gene17957;gene19591;gene22159;gene28730;gene6920	7
GO:0044093	positive regulation of molecular function	0.0097	0.0055	1.79	0.146384	0.362631	gene12486;gene19861;gene23440;gene28730;gene379	5
GO:0048583	regulation of response to stimulus	0.0273	0.02	1.36	0.148705	0.362631	gene11688;gene13673;gene1545;gene17120;gene17509;gene18605;gene19416;gene20694;gene26108;gene3693;gene379;gene5108;gene9386;gene9457	14
GO:0008033	tRNA processing	0.0058	0.0026	2.23	0.148922	0.362631	gene15597;gene21837;gene25897	3
GO:0009739	response to gibberellin	0.0058	0.0026	2.23	0.148922	0.362631	gene13760;gene18992;gene6784	3
GO:0000027	ribosomal large subunit assembly	0.0039	0.0014	2.86	0.152591	0.362631	gene19595;gene208	2
GO:0006006	glucose metabolic process	0.0039	0.0014	2.86	0.152591	0.362631	gene29703;gene6847	2
GO:0060918	auxin transport	0.0039	0.0014	2.86	0.152591	0.362631	gene23559;gene8252	2
GO:0098754	detoxification	0.0039	0.0014	2.86	0.152591	0.362631	gene24694;gene8048	2
GO:0000055	ribosomal large subunit export from nucleus	0.0019	0.0003	6.19	0.152968	0.362631	gene5315	1
GO:0000212	meiotic spindle organization	0.0019	0.0003	6.19	0.152968	0.362631	gene12275	1
GO:0002213	defense response to insect	0.0019	0.0003	6.19	0.152968	0.362631	gene5108	1
GO:0006166	purine ribonucleoside salvage	0.0019	0.0003	6.19	0.152968	0.362631	gene4467	1
GO:0006656	phosphatidylcholine biosynthetic process	0.0019	0.0003	6.19	0.152968	0.362631	gene19324	1
GO:0006850	mitochondrial pyruvate transport	0.0019	0.0003	6.19	0.152968	0.362631	gene28303	1
GO:0007043	cell-cell junction assembly	0.0019	0.0003	6.19	0.152968	0.362631	gene13673	1
GO:0009559	embryo sac central cell differentiation	0.0019	0.0003	6.19	0.152968	0.362631	gene29127	1
GO:0009688	abscisic acid biosynthetic process	0.0019	0.0003	6.19	0.152968	0.362631	gene23136	1
GO:0009806	lignan metabolic process	0.0019	0.0003	6.19	0.152968	0.362631	gene2590	1
GO:0009807	lignan biosynthetic process	0.0019	0.0003	6.19	0.152968	0.362631	gene2590	1
GO:0009934	regulation of meristem structural organization	0.0019	0.0003	6.19	0.152968	0.362631	gene1540	1
GO:0010104	regulation of ethylene-activated signaling pathway	0.0019	0.0003	6.19	0.152968	0.362631	gene11688	1
GO:0010105	negative regulation of ethylene-activated signaling pathway	0.0019	0.0003	6.19	0.152968	0.362631	gene11688	1
GO:0010345	suberin biosynthetic process	0.0019	0.0003	6.19	0.152968	0.362631	gene26187	1
GO:0016054	organic acid catabolic process	0.0019	0.0003	6.19	0.152968	0.362631	gene8678	1
GO:0016973	poly(A)+ mRNA export from nucleus	0.0019	0.0003	6.19	0.152968	0.362631	gene15054	1
GO:0018107	peptidyl-threonine phosphorylation	0.0019	0.0003	6.19	0.152968	0.362631	gene2647	1
GO:0018175	protein nucleotidylation	0.0019	0.0003	6.19	0.152968	0.362631	gene26182	1
GO:0018177	protein uridylylation	0.0019	0.0003	6.19	0.152968	0.362631	gene26182	1
GO:0018210	peptidyl-threonine modification	0.0019	0.0003	6.19	0.152968	0.362631	gene2647	1
GO:0030182	neuron differentiation	0.0019	0.0003	6.19	0.152968	0.362631	gene13673	1
GO:0031033	myosin filament organization	0.0019	0.0003	6.19	0.152968	0.362631	gene2647	1
GO:0031035	myosin filament disassembly	0.0019	0.0003	6.19	0.152968	0.362631	gene2647	1
GO:0031037	myosin II filament disassembly	0.0019	0.0003	6.19	0.152968	0.362631	gene2647	1
GO:0031038	myosin II filament organization	0.0019	0.0003	6.19	0.152968	0.362631	gene2647	1
GO:0032447	protein urmylation	0.0019	0.0003	6.19	0.152968	0.362631	gene4313	1
GO:0034227	tRNA thio-modification	0.0019	0.0003	6.19	0.152968	0.362631	gene4313	1
GO:0034329	cell junction assembly	0.0019	0.0003	6.19	0.152968	0.362631	gene13673	1
GO:0034389	lipid particle organization	0.0019	0.0003	6.19	0.152968	0.362631	gene3693	1
GO:0042183	formate catabolic process	0.0019	0.0003	6.19	0.152968	0.362631	gene129	1
GO:0043154	negative regulation of cysteine-type endopeptidase activity involved in apoptotic process	0.0019	0.0003	6.19	0.152968	0.362631	gene9358	1
GO:0043281	regulation of cysteine-type endopeptidase activity involved in apoptotic process	0.0019	0.0003	6.19	0.152968	0.362631	gene9358	1
GO:0044242	cellular lipid catabolic process	0.0019	0.0003	6.19	0.152968	0.362631	gene8678	1
GO:0044772	mitotic cell cycle phase transition	0.0019	0.0003	6.19	0.152968	0.362631	gene1540	1
GO:0046395	carboxylic acid catabolic process	0.0019	0.0003	6.19	0.152968	0.362631	gene8678	1
GO:0048284	organelle fusion	0.0019	0.0003	6.19	0.152968	0.362631	gene29127	1
GO:0070297	regulation of phosphorelay signal transduction system	0.0019	0.0003	6.19	0.152968	0.362631	gene11688	1
GO:0070298	negative regulation of phosphorelay signal transduction system	0.0019	0.0003	6.19	0.152968	0.362631	gene11688	1
GO:0070814	hydrogen sulfide biosynthetic process	0.0019	0.0003	6.19	0.152968	0.362631	gene23059	1
GO:0071483	cellular response to blue light	0.0019	0.0003	6.19	0.152968	0.362631	gene6943	1
GO:0080022	primary root development	0.0019	0.0003	6.19	0.152968	0.362631	gene14556	1
GO:0090293	nitrogen catabolite regulation of transcription	0.0019	0.0003	6.19	0.152968	0.362631	gene26182	1
GO:0098656	anion transmembrane transport	0.0019	0.0003	6.19	0.152968	0.362631	gene6920	1
GO:1902477	regulation of defense response to bacterium, incompatible interaction	0.0019	0.0003	6.19	0.152968	0.362631	gene379	1
GO:1902479	positive regulation of defense response to bacterium, incompatible interaction	0.0019	0.0003	6.19	0.152968	0.362631	gene379	1
GO:1902680	positive regulation of RNA biosynthetic process	0.0078	0.0041	1.91	0.156039	0.368364	gene10220;gene15054;gene21005;gene26182	4
GO:1903508	positive regulation of nucleic acid-templated transcription	0.0078	0.0041	1.91	0.156039	0.368364	gene10220;gene15054;gene21005;gene26182	4
GO:1901700	response to oxygen-containing compound	0.0292	0.0219	1.33	0.156407	0.368462	gene10615;gene14181;gene14286;gene17447;gene18840;gene18992;gene20694;gene25724;gene3842;gene4150;gene5108;gene6685;gene6784;gene7222;gene9428	15
GO:0009719	response to endogenous stimulus	0.0273	0.0203	1.35	0.15739	0.370004	gene11532;gene11688;gene14181;gene15054;gene17447;gene18840;gene18992;gene20694;gene24934;gene25724;gene26182;gene4150;gene5108;gene6784	14
GO:0048518	positive regulation of biological process	0.0253	0.0186	1.36	0.158032	0.37055	gene10220;gene11532;gene12486;gene15054;gene1545;gene18605;gene20694;gene21005;gene23440;gene24934;gene26182;gene3693;gene379	13
GO:0006970	response to osmotic stress	0.0117	0.0071	1.64	0.158279	0.37055	gene14181;gene18840;gene20694;gene379;gene8015;gene8017	6
GO:0006464	cellular protein modification process	0.0292	0.022	1.33	0.160651	0.375325	gene11532;gene13324;gene17509;gene20694;gene21865;gene23106;gene23495;gene24934;gene25724;gene26182;gene2647;gene27103;gene29127;gene5583;gene9358	15
GO:0009314	response to radiation	0.0156	0.0104	1.5	0.163359	0.380862	gene10615;gene13673;gene18840;gene25757;gene28455;gene5108;gene6943;gene8059	8
GO:0009266	response to temperature stimulus	0.0136	0.0088	1.55	0.165495	0.385047	gene10615;gene11532;gene14286;gene18087;gene18840;gene24934;gene9428	7
GO:0051254	positive regulation of RNA metabolic process	0.0078	0.0042	1.86	0.166511	0.386614	gene10220;gene15054;gene21005;gene26182	4
GO:0000723	telomere maintenance	0.0039	0.0015	2.65	0.171989	0.396883	gene12275;gene22159	2
GO:0010311	lateral root formation	0.0039	0.0015	2.65	0.171989	0.396883	gene11532;gene24934	2
GO:0031348	negative regulation of defense response	0.0039	0.0015	2.65	0.171989	0.396883	gene26108;gene5108	2
GO:0051246	regulation of protein metabolic process	0.0136	0.0089	1.53	0.172608	0.397499	gene13899;gene15054;gene19416;gene21084;gene27216;gene9358;gene9457	7
GO:0016043	cellular component organization	0.039	0.0312	1.25	0.177584	0.408126	gene12005;gene12275;gene12294;gene12539;gene13621;gene13673;gene15054;gene17120;gene17957;gene18193;gene18992;gene19591;gene22159;gene22344;gene2647;gene29127;gene3693;gene6920;gene7222;gene9615	20
GO:0050896	response to stimulus	0.0741	0.0636	1.16	0.180794	0.41267	gene10615;gene11532;gene11688;gene13673;gene14181;gene14286;gene15054;gene1545;gene17268;gene17447;gene18087;gene18193;gene18840;gene18992;gene20694;gene24694;gene24934;gene25724;gene25757;gene2590;gene26182;gene28455;gene29127;gene379;gene3842;gene4150;gene5108;gene5583;gene6685;gene6784;gene6943;gene7222;gene8015;gene8017;gene8048;gene8059;gene8979;gene9428	38
GO:0009651	response to salt stress	0.0117	0.0075	1.57	0.182055	0.41267	gene14181;gene18840;gene20694;gene379;gene8015;gene8017	6
GO:0050793	regulation of developmental process	0.0195	0.0141	1.39	0.184965	0.41267	gene11532;gene13673;gene1540;gene17120;gene24934;gene26470;gene5108;gene6570;gene6685;gene9386	10
GO:0009888	tissue development	0.0136	0.0091	1.49	0.187221	0.41267	gene13673;gene14556;gene1540;gene18992;gene23559;gene26470;gene9721	7
GO:0002376	immune system process	0.0078	0.0044	1.77	0.188163	0.41267	gene15054;gene1545;gene18193;gene5108	4
GO:0010243	response to organonitrogen compound	0.0078	0.0044	1.77	0.188163	0.41267	gene14181;gene18840;gene26182;gene6685	4
GO:0010608	posttranscriptional regulation of gene expression	0.0058	0.0029	1.99	0.189206	0.41267	gene12275;gene15054;gene22159	3
GO:0033036	macromolecule localization	0.0156	0.0108	1.44	0.189883	0.41267	gene12275;gene13673;gene15054;gene17957;gene19591;gene22159;gene28730;gene6920	8
GO:0001101	response to acid chemical	0.0214	0.0158	1.35	0.19008	0.41267	gene14181;gene17447;gene18840;gene18992;gene20694;gene25724;gene3842;gene4150;gene5108;gene6784;gene9428	11
GO:0006535	cysteine biosynthetic process from serine	0.0039	0.0016	2.48	0.191756	0.41267	gene10093;gene21052	2
GO:0019748	secondary metabolic process	0.0039	0.0016	2.48	0.191756	0.41267	gene18992;gene2590	2
GO:0022618	ribonucleoprotein complex assembly	0.0039	0.0016	2.48	0.191756	0.41267	gene7222;gene9615	2
GO:0030030	cell projection organization	0.0039	0.0016	2.48	0.191756	0.41267	gene13673;gene17120	2
GO:0051338	regulation of transferase activity	0.0039	0.0016	2.48	0.191756	0.41267	gene13899;gene27216	2
GO:0071826	ribonucleoprotein complex subunit organization	0.0039	0.0016	2.48	0.191756	0.41267	gene7222;gene9615	2
GO:0120036	plasma membrane bounded cell projection organization	0.0039	0.0016	2.48	0.191756	0.41267	gene13673;gene17120	2
GO:0000028	ribosomal small subunit assembly	0.0019	0.0004	4.64	0.198578	0.41267	gene7222	1
GO:0000256	allantoin catabolic process	0.0019	0.0004	4.64	0.198578	0.41267	gene22184	1
GO:0000466	maturation of 5.8S rRNA from tricistronic rRNA transcript (SSU-rRNA, 5.8S rRNA,LSU-rRNA)	0.0019	0.0004	4.64	0.198578	0.41267	gene1069	1
GO:0000578	embryonic axis specification	0.0019	0.0004	4.64	0.198578	0.41267	gene13673	1
GO:0000741	karyogamy	0.0019	0.0004	4.64	0.198578	0.41267	gene29127	1
GO:0003333	amino acid transmembrane transport	0.0019	0.0004	4.64	0.198578	0.41267	gene6920	1
GO:0005986	sucrose biosynthetic process	0.0019	0.0004	4.64	0.198578	0.41267	gene16850	1
GO:0006168	adenine salvage	0.0019	0.0004	4.64	0.198578	0.41267	gene11705	1
GO:0006808	regulation of nitrogen utilization	0.0019	0.0004	4.64	0.198578	0.41267	gene26182	1
GO:0009072	aromatic amino acid family metabolic process	0.0019	0.0004	4.64	0.198578	0.41267	gene10273	1
GO:0009625	response to insect	0.0019	0.0004	4.64	0.198578	0.41267	gene5108	1
GO:0009641	shade avoidance	0.0019	0.0004	4.64	0.198578	0.41267	gene5108	1
GO:0009792	embryo development ending in birth or egg hatching	0.0019	0.0004	4.64	0.198578	0.41267	gene13673	1
GO:0009846	pollen germination	0.0019	0.0004	4.64	0.198578	0.41267	gene12049	1
GO:0009873	ethylene-activated signaling pathway	0.0019	0.0004	4.64	0.198578	0.41267	gene15054	1
GO:0009900	dehiscence	0.0019	0.0004	4.64	0.198578	0.41267	gene5108	1
GO:0010075	regulation of meristem growth	0.0019	0.0004	4.64	0.198578	0.41267	gene26470	1
GO:0010197	polar nucleus fusion	0.0019	0.0004	4.64	0.198578	0.41267	gene29127	1
GO:0010603	regulation of cytoplasmic mRNA processing body assembly	0.0019	0.0004	4.64	0.198578	0.41267	gene9615	1
GO:0015969	guanosine tetraphosphate metabolic process	0.0019	0.0004	4.64	0.198578	0.41267	gene15216	1
GO:0019346	transsulfuration	0.0019	0.0004	4.64	0.198578	0.41267	gene18053	1
GO:0019441	tryptophan catabolic process to kynurenine	0.0019	0.0004	4.64	0.198578	0.41267	gene5118	1
GO:0030522	intracellular receptor signaling pathway	0.0019	0.0004	4.64	0.198578	0.41267	gene6943	1
GO:0034330	cell junction organization	0.0019	0.0004	4.64	0.198578	0.41267	gene13673	1
GO:0035196	production of miRNAs involved in gene silencing by miRNA	0.0019	0.0004	4.64	0.198578	0.41267	gene25023	1
GO:0042793	transcription from plastid promoter	0.0019	0.0004	4.64	0.198578	0.41267	gene13621	1
GO:0043122	regulation of I-kappaB kinase/NF-kappaB signaling	0.0019	0.0004	4.64	0.198578	0.41267	gene26108	1
GO:0044210	'de novo' CTP biosynthetic process	0.0019	0.0004	4.64	0.198578	0.41267	gene12537	1
GO:0045216	cell-cell junction organization	0.0019	0.0004	4.64	0.198578	0.41267	gene13673	1
GO:0050918	positive chemotaxis	0.0019	0.0004	4.64	0.198578	0.41267	gene8979	1
GO:0071028	nuclear mRNA surveillance	0.0019	0.0004	4.64	0.198578	0.41267	gene15054	1
GO:0071369	cellular response to ethylene stimulus	0.0019	0.0004	4.64	0.198578	0.41267	gene15054	1
GO:0071417	cellular response to organonitrogen compound	0.0019	0.0004	4.64	0.198578	0.41267	gene26182	1
GO:0080186	developmental vegetative growth	0.0019	0.0004	4.64	0.198578	0.41267	gene3693	1
GO:1901002	positive regulation of response to salt stress	0.0019	0.0004	4.64	0.198578	0.41267	gene379	1
GO:1902183	regulation of shoot apical meristem development	0.0019	0.0004	4.64	0.198578	0.41267	gene6570	1
GO:0048609	multicellular organismal reproductive process	0.0078	0.0045	1.73	0.199312	0.413433	gene13673;gene17447;gene4150;gene5108	4
GO:0007165	signal transduction	0.0429	0.0354	1.21	0.201277	0.416379	gene13673;gene14865;gene15054;gene1545;gene16211;gene18110;gene18992;gene22051;gene24445;gene24634;gene25724;gene26934;gene29567;gene5108;gene6030;gene6504;gene6908;gene6943;gene7892;gene8059;gene8253;gene884	22
GO:0006952	defense response	0.0292	0.023	1.27	0.20147	0.416379	gene12616;gene15322;gene17268;gene18193;gene23359;gene23610;gene25724;gene27913;gene27915;gene27916;gene5108;gene5118;gene5583;gene7187;gene9077	15
GO:0036211	protein modification process	0.0273	0.0214	1.27	0.209647	0.426887	gene11532;gene13324;gene17509;gene20694;gene21865;gene23106;gene23495;gene24934;gene25724;gene26182;gene2647;gene29127;gene5583;gene9358	14
GO:0071495	cellular response to endogenous stimulus	0.0136	0.0094	1.44	0.210043	0.426887	gene11532;gene15054;gene18992;gene24934;gene25724;gene26182;gene5108	7
GO:0006075	(1->3)-beta-D-glucan biosynthetic process	0.0039	0.0017	2.32	0.211799	0.426887	gene1562;gene9205	2
GO:0006790	sulfur compound metabolic process	0.0039	0.0017	2.32	0.211799	0.426887	gene14198;gene18992	2
GO:0008356	asymmetric cell division	0.0039	0.0017	2.32	0.211799	0.426887	gene29388;gene8256	2
GO:0009630	gravitropism	0.0039	0.0017	2.32	0.211799	0.426887	gene13889;gene29127	2
GO:0010102	lateral root morphogenesis	0.0039	0.0017	2.32	0.211799	0.426887	gene11532;gene24934	2
GO:0043066	negative regulation of apoptotic process	0.0039	0.0017	2.32	0.211799	0.426887	gene15054;gene9358	2
GO:0048581	negative regulation of post-embryonic development	0.0039	0.0017	2.32	0.211799	0.426887	gene11532;gene24934	2
GO:0048598	embryonic morphogenesis	0.0039	0.0017	2.32	0.211799	0.426887	gene13673;gene14556	2
GO:0051302	regulation of cell division	0.0039	0.0017	2.32	0.211799	0.426887	gene11532;gene24934	2
GO:0048585	negative regulation of response to stimulus	0.0117	0.0079	1.49	0.215773	0.426887	gene11688;gene17120;gene19416;gene26108;gene5108;gene9457	6
GO:0043086	negative regulation of catalytic activity	0.0058	0.0031	1.86	0.217432	0.426887	gene15054;gene27257;gene9358	3
GO:0032504	multicellular organism reproduction	0.0078	0.0047	1.65	0.222172	0.426887	gene13673;gene17447;gene4150;gene5108	4
GO:0023052	signaling	0.0175	0.013	1.35	0.22387	0.426887	gene13673;gene15054;gene1545;gene18659;gene18992;gene25724;gene5108;gene6943;gene8059	9
GO:0009725	response to hormone	0.0253	0.02	1.26	0.229197	0.426887	gene11532;gene11688;gene14181;gene15054;gene17447;gene18840;gene18992;gene20694;gene24934;gene25724;gene4150;gene5108;gene6784	13
GO:0050776	regulation of immune response	0.0058	0.0033	1.8	0.231858	0.426887	gene1545;gene18605;gene379	3
GO:0071897	DNA biosynthetic process	0.0058	0.0033	1.8	0.231858	0.426887	Vigna_radiata_var._radiata_newGene_3742;gene12275;gene22159	3
GO:0010101	post-embryonic root morphogenesis	0.0039	0.0018	2.19	0.232029	0.426887	gene11532;gene24934	2
GO:0042325	regulation of phosphorylation	0.0039	0.0018	2.19	0.232029	0.426887	gene13899;gene27216	2
GO:0051865	protein autoubiquitination	0.0039	0.0018	2.19	0.232029	0.426887	gene5583;gene9358	2
GO:0071214	cellular response to abiotic stimulus	0.0039	0.0018	2.19	0.232029	0.426887	gene6943;gene8059	2
GO:0045935	positive regulation of nucleobase-containing compound metabolic process	0.0078	0.0048	1.62	0.233851	0.426887	gene10220;gene15054;gene21005;gene26182	4
GO:0070887	cellular response to chemical stimulus	0.0195	0.0149	1.31	0.234518	0.426887	gene11532;gene15054;gene18992;gene24694;gene24934;gene25724;gene26182;gene5108;gene6685;gene8048	10
GO:0048584	positive regulation of response to stimulus	0.0097	0.0065	1.5	0.240358	0.426887	gene1545;gene18605;gene20694;gene3693;gene379	5
GO:0000103	sulfate assimilation	0.0019	0.0005	3.72	0.241737	0.426887	gene23059	1
GO:0001654	eye development	0.0019	0.0005	3.72	0.241737	0.426887	gene13673	1
GO:0002064	epithelial cell development	0.0019	0.0005	3.72	0.241737	0.426887	gene13673	1
GO:0002065	columnar/cuboidal epithelial cell differentiation	0.0019	0.0005	3.72	0.241737	0.426887	gene13673	1
GO:0002066	columnar/cuboidal epithelial cell development	0.0019	0.0005	3.72	0.241737	0.426887	gene13673	1
GO:0002165	instar larval or pupal development	0.0019	0.0005	3.72	0.241737	0.426887	gene13673	1
GO:0006879	cellular iron ion homeostasis	0.0019	0.0005	3.72	0.241737	0.426887	gene5321	1
GO:0006915	apoptotic process	0.0019	0.0005	3.72	0.241737	0.426887	gene9358	1
GO:0006935	chemotaxis	0.0019	0.0005	3.72	0.241737	0.426887	gene8979	1
GO:0007444	imaginal disc development	0.0019	0.0005	3.72	0.241737	0.426887	gene13673	1
GO:0007472	wing disc morphogenesis	0.0019	0.0005	3.72	0.241737	0.426887	gene13673	1
GO:0007476	imaginal disc-derived wing morphogenesis	0.0019	0.0005	3.72	0.241737	0.426887	gene13673	1
GO:0007552	metamorphosis	0.0019	0.0005	3.72	0.241737	0.426887	gene13673	1
GO:0007560	imaginal disc morphogenesis	0.0019	0.0005	3.72	0.241737	0.426887	gene13673	1
GO:0007602	phototransduction	0.0019	0.0005	3.72	0.241737	0.426887	gene8059	1
GO:0007613	memory	0.0019	0.0005	3.72	0.241737	0.426887	gene13673	1
GO:0008593	regulation of Notch signaling pathway	0.0019	0.0005	3.72	0.241737	0.426887	gene13673	1
GO:0009566	fertilization	0.0019	0.0005	3.72	0.241737	0.426887	gene28101	1
GO:0009581	detection of external stimulus	0.0019	0.0005	3.72	0.241737	0.426887	gene8059	1
GO:0009582	detection of abiotic stimulus	0.0019	0.0005	3.72	0.241737	0.426887	gene8059	1
GO:0009583	detection of light stimulus	0.0019	0.0005	3.72	0.241737	0.426887	gene8059	1
GO:0009698	phenylpropanoid metabolic process	0.0019	0.0005	3.72	0.241737	0.426887	gene2590	1
GO:0009699	phenylpropanoid biosynthetic process	0.0019	0.0005	3.72	0.241737	0.426887	gene2590	1
GO:0009886	post-embryonic animal morphogenesis	0.0019	0.0005	3.72	0.241737	0.426887	gene13673	1
GO:0009901	anther dehiscence	0.0019	0.0005	3.72	0.241737	0.426887	gene5108	1
GO:0010183	pollen tube guidance	0.0019	0.0005	3.72	0.241737	0.426887	gene8979	1
GO:0010218	response to far red light	0.0019	0.0005	3.72	0.241737	0.426887	gene5108	1
GO:0010410	hemicellulose metabolic process	0.0019	0.0005	3.72	0.241737	0.426887	gene3854	1
GO:0015936	coenzyme A metabolic process	0.0019	0.0005	3.72	0.241737	0.426887	gene23464	1
GO:0015996	chlorophyll catabolic process	0.0019	0.0005	3.72	0.241737	0.426887	gene9154	1
GO:0019915	lipid storage	0.0019	0.0005	3.72	0.241737	0.426887	gene6290	1
GO:0030011	maintenance of cell polarity	0.0019	0.0005	3.72	0.241737	0.426887	gene13673	1
GO:0030100	regulation of endocytosis	0.0019	0.0005	3.72	0.241737	0.426887	gene13673	1
GO:0030259	lipid glycosylation	0.0019	0.0005	3.72	0.241737	0.426887	gene1686	1
GO:0030707	ovarian follicle cell development	0.0019	0.0005	3.72	0.241737	0.426887	gene13673	1
GO:0030855	epithelial cell differentiation	0.0019	0.0005	3.72	0.241737	0.426887	gene13673	1
GO:0032465	regulation of cytokinesis	0.0019	0.0005	3.72	0.241737	0.426887	gene16875	1
GO:0034728	nucleosome organization	0.0019	0.0005	3.72	0.241737	0.426887	gene12294	1
GO:0035088	establishment or maintenance of apical/basal cell polarity	0.0019	0.0005	3.72	0.241737	0.426887	gene13673	1
GO:0035090	maintenance of apical/basal cell polarity	0.0019	0.0005	3.72	0.241737	0.426887	gene13673	1
GO:0035114	imaginal disc-derived appendage morphogenesis	0.0019	0.0005	3.72	0.241737	0.426887	gene13673	1
GO:0035120	post-embryonic appendage morphogenesis	0.0019	0.0005	3.72	0.241737	0.426887	gene13673	1
GO:0035220	wing disc development	0.0019	0.0005	3.72	0.241737	0.426887	gene13673	1
GO:0042330	taxis	0.0019	0.0005	3.72	0.241737	0.426887	gene8979	1
GO:0042753	positive regulation of circadian rhythm	0.0019	0.0005	3.72	0.241737	0.426887	gene15104	1
GO:0043486	histone exchange	0.0019	0.0005	3.72	0.241737	0.426887	gene12294	1
GO:0043488	regulation of mRNA stability	0.0019	0.0005	3.72	0.241737	0.426887	gene15054	1
GO:0045197	establishment or maintenance of epithelial cell apical/basal polarity	0.0019	0.0005	3.72	0.241737	0.426887	gene13673	1
GO:0045199	maintenance of epithelial cell apical/basal polarity	0.0019	0.0005	3.72	0.241737	0.426887	gene13673	1
GO:0045491	xylan metabolic process	0.0019	0.0005	3.72	0.241737	0.426887	gene3854	1
GO:0046425	regulation of JAK-STAT cascade	0.0019	0.0005	3.72	0.241737	0.426887	gene13673	1
GO:0046656	folic acid biosynthetic process	0.0019	0.0005	3.72	0.241737	0.426887	gene9921	1
GO:0048534	hematopoietic or lymphoid organ development	0.0019	0.0005	3.72	0.241737	0.426887	gene15054	1
GO:0048563	post-embryonic animal organ morphogenesis	0.0019	0.0005	3.72	0.241737	0.426887	gene13673	1
GO:0048569	post-embryonic animal organ development	0.0019	0.0005	3.72	0.241737	0.426887	gene13673	1
GO:0048707	instar larval or pupal morphogenesis	0.0019	0.0005	3.72	0.241737	0.426887	gene13673	1
GO:0048737	imaginal disc-derived appendage development	0.0019	0.0005	3.72	0.241737	0.426887	gene13673	1
GO:0048749	compound eye development	0.0019	0.0005	3.72	0.241737	0.426887	gene13673	1
GO:0048826	cotyledon morphogenesis	0.0019	0.0005	3.72	0.241737	0.426887	gene14556	1
GO:0051560	mitochondrial calcium ion homeostasis	0.0019	0.0005	3.72	0.241737	0.426887	gene12069	1
GO:0060581	cell fate commitment involved in pattern specification	0.0019	0.0005	3.72	0.241737	0.426887	gene13673	1
GO:0061013	regulation of mRNA catabolic process	0.0019	0.0005	3.72	0.241737	0.426887	gene15054	1
GO:0061245	establishment or maintenance of bipolar cell polarity	0.0019	0.0005	3.72	0.241737	0.426887	gene13673	1
GO:0071103	DNA conformation change	0.0019	0.0005	3.72	0.241737	0.426887	gene12294	1
GO:0071824	protein-DNA complex subunit organization	0.0019	0.0005	3.72	0.241737	0.426887	gene12294	1
GO:1900426	positive regulation of defense response to bacterium	0.0019	0.0005	3.72	0.241737	0.426887	gene379	1
GO:1902115	regulation of organelle assembly	0.0019	0.0005	3.72	0.241737	0.426887	gene9615	1
GO:1904892	regulation of STAT cascade	0.0019	0.0005	3.72	0.241737	0.426887	gene13673	1
GO:0043067	regulation of programmed cell death	0.0058	0.0034	1.74	0.246451	0.434532	gene15054;gene9358;gene9386	3
GO:0006869	lipid transport	0.0097	0.0066	1.47	0.250562	0.441092	gene17445;gene27503;gene28769;gene28770;gene6756	5
GO:0048519	negative regulation of biological process	0.0292	0.024	1.22	0.251817	0.44261	gene11532;gene11688;gene12275;gene13673;gene15054;gene17120;gene18840;gene19416;gene22159;gene24934;gene26108;gene5108;gene6570;gene9358;gene9457	15
GO:0071695	anatomical structure maturation	0.0039	0.0019	2.06	0.252369	0.44289	gene17447;gene4150	2
GO:0009414	response to water deprivation	0.0078	0.005	1.55	0.257626	0.450713	gene18840;gene21142;gene8715;gene9428	4
GO:0010628	positive regulation of gene expression	0.0078	0.005	1.55	0.257626	0.450713	gene10220;gene15054;gene21005;gene26182	4
GO:0045944	positive regulation of transcription from RNA polymerase II promoter	0.0097	0.0067	1.45	0.260873	0.455521	gene13863;gene23317;gene25386;gene3921;gene6555	5
GO:0009753	response to jasmonic acid	0.0058	0.0035	1.69	0.261181	0.455521	gene14181;gene25724;gene5108	3
GO:0033993	response to lipid	0.0136	0.0102	1.34	0.266847	0.458798	gene14181;gene17447;gene18840;gene18992;gene20694;gene4150;gene6784	7
GO:0048522	positive regulation of cellular process	0.0195	0.0154	1.26	0.267757	0.458798	gene10220;gene11532;gene12486;gene15054;gene20694;gene21005;gene23440;gene24934;gene26182;gene379	10
GO:0016042	lipid catabolic process	0.0097	0.0068	1.43	0.271282	0.458798	gene16582;gene18409;gene18892;gene5303;gene8678	5
GO:0051276	chromosome organization	0.0097	0.0068	1.43	0.271282	0.458798	gene12275;gene12294;gene15054;gene22159;gene2245	5
GO:0009723	response to ethylene	0.0039	0.002	1.96	0.272748	0.458798	gene11688;gene15054	2
GO:0030029	actin filament-based process	0.0039	0.002	1.96	0.272748	0.458798	gene12539;gene2647	2
GO:0007154	cell communication	0.0195	0.0155	1.26	0.274579	0.458798	gene13673;gene15054;gene1545;gene18659;gene18992;gene25724;gene26182;gene5108;gene6943;gene8059	10
GO:0010941	regulation of cell death	0.0058	0.0036	1.64	0.276019	0.458798	gene15054;gene9358;gene9386	3
GO:0033365	protein localization to organelle	0.0058	0.0036	1.64	0.276019	0.458798	gene17957;gene19591;gene6920	3
GO:0044092	negative regulation of molecular function	0.0058	0.0036	1.64	0.276019	0.458798	gene15054;gene27257;gene9358	3
GO:0097305	response to alcohol	0.0117	0.0086	1.36	0.279157	0.458798	gene14181;gene14286;gene17447;gene18840;gene20694;gene4150	6
GO:0000077	DNA damage checkpoint	0.0019	0.0006	3.1	0.282576	0.458798	gene1105	1
GO:0000122	negative regulation of transcription from RNA polymerase II promoter	0.0019	0.0006	3.1	0.282576	0.458798	gene13673	1
GO:0000463	maturation of LSU-rRNA from tricistronic rRNA transcript (SSU-rRNA, 5.8S rRNA,LSU-rRNA)	0.0019	0.0006	3.1	0.282576	0.458798	gene1069	1
GO:0002520	immune system development	0.0019	0.0006	3.1	0.282576	0.458798	gene15054	1
GO:0006542	glutamine biosynthetic process	0.0019	0.0006	3.1	0.282576	0.458798	gene755	1
GO:0006826	iron ion transport	0.0019	0.0006	3.1	0.282576	0.458798	gene5321	1
GO:0007050	cell cycle arrest	0.0019	0.0006	3.1	0.282576	0.458798	gene5800	1
GO:0007423	sensory organ development	0.0019	0.0006	3.1	0.282576	0.458798	gene13673	1
GO:0009567	double fertilization forming a zygote and endosperm	0.0019	0.0006	3.1	0.282576	0.458798	gene29388	1
GO:0009718	anthocyanin-containing compound biosynthetic process	0.0019	0.0006	3.1	0.282576	0.458798	gene13007	1
GO:0009785	blue light signaling pathway	0.0019	0.0006	3.1	0.282576	0.458798	gene6943	1
GO:0009838	abscission	0.0019	0.0006	3.1	0.282576	0.458798	gene17011	1
GO:0010045	response to nickel cation	0.0019	0.0006	3.1	0.282576	0.458798	gene6685	1
GO:0010227	floral organ abscission	0.0019	0.0006	3.1	0.282576	0.458798	gene17011	1
GO:0010383	cell wall polysaccharide metabolic process	0.0019	0.0006	3.1	0.282576	0.458798	gene3854	1
GO:0010588	cotyledon vascular tissue pattern formation	0.0019	0.0006	3.1	0.282576	0.458798	gene14556	1
GO:0035107	appendage morphogenesis	0.0019	0.0006	3.1	0.282576	0.458798	gene13673	1
GO:0043044	ATP-dependent chromatin remodeling	0.0019	0.0006	3.1	0.282576	0.458798	gene12294	1
GO:0044282	small molecule catabolic process	0.0019	0.0006	3.1	0.282576	0.458798	gene8678	1
GO:0044550	secondary metabolite biosynthetic process	0.0019	0.0006	3.1	0.282576	0.458798	gene2590	1
GO:0044770	cell cycle phase transition	0.0019	0.0006	3.1	0.282576	0.458798	gene1540	1
GO:0045471	response to ethanol	0.0019	0.0006	3.1	0.282576	0.458798	gene14286	1
GO:0046168	glycerol-3-phosphate catabolic process	0.0019	0.0006	3.1	0.282576	0.458798	gene1211	1
GO:0046777	protein autophosphorylation	0.0019	0.0006	3.1	0.282576	0.458798	gene2647	1
GO:0048477	oogenesis	0.0019	0.0006	3.1	0.282576	0.458798	gene13673	1
GO:0048640	negative regulation of developmental growth	0.0019	0.0006	3.1	0.282576	0.458798	gene13673	1
GO:0048653	anther development	0.0019	0.0006	3.1	0.282576	0.458798	gene5108	1
GO:0048736	appendage development	0.0019	0.0006	3.1	0.282576	0.458798	gene13673	1
GO:0048825	cotyledon development	0.0019	0.0006	3.1	0.282576	0.458798	gene14556	1
GO:0051606	detection of stimulus	0.0019	0.0006	3.1	0.282576	0.458798	gene8059	1
GO:0055129	L-proline biosynthetic process	0.0019	0.0006	3.1	0.282576	0.458798	gene20416	1
GO:0071027	nuclear RNA surveillance	0.0019	0.0006	3.1	0.282576	0.458798	gene15054	1
GO:0071289	cellular response to nickel ion	0.0019	0.0006	3.1	0.282576	0.458798	gene6685	1
GO:0090693	plant organ senescence	0.0019	0.0006	3.1	0.282576	0.458798	gene3842	1
GO:0097428	protein maturation by iron-sulfur cluster transfer	0.0019	0.0006	3.1	0.282576	0.458798	gene9524	1
GO:1902584	positive regulation of response to water deprivation	0.0019	0.0006	3.1	0.282576	0.458798	gene3693	1
GO:2000095	regulation of Wnt signaling pathway, planar cell polarity pathway	0.0019	0.0006	3.1	0.282576	0.458798	gene17120	1
GO:0006810	transport	0.0195	0.0157	1.24	0.288379	0.467548	gene12275;gene12294;gene15054;gene17957;gene19591;gene22159;gene23559;gene28101;gene28730;gene6920	10
GO:0000278	mitotic cell cycle	0.0058	0.0037	1.59	0.290938	0.469672	gene1540;gene16875;gene2647	3
GO:0002682	regulation of immune system process	0.0058	0.0037	1.59	0.290938	0.469672	gene1545;gene18605;gene379	3
GO:0048507	meristem development	0.0058	0.0037	1.59	0.290938	0.469672	gene1540;gene26470;gene9721	3
GO:0001522	pseudouridine synthesis	0.0039	0.0021	1.86	0.293104	0.471819	gene28245;gene3242	2
GO:0009642	response to light intensity	0.0039	0.0021	1.86	0.293104	0.471819	gene10615;gene18840	2
GO:0010498	proteasomal protein catabolic process	0.0136	0.0106	1.29	0.301031	0.483888	gene11532;gene19416;gene21084;gene21865;gene24934;gene5108;gene9457	7
GO:0006099	tricarboxylic acid cycle	0.0058	0.0038	1.55	0.305911	0.485235	gene10238;gene19163;gene9874	3
GO:0010557	positive regulation of macromolecule biosynthetic process	0.0078	0.0055	1.43	0.306402	0.485235	gene10220;gene15054;gene21005;gene26182	4
GO:0031328	positive regulation of cellular biosynthetic process	0.0078	0.0055	1.43	0.306402	0.485235	gene10220;gene15054;gene21005;gene26182	4
GO:0090567	reproductive shoot system development	0.0078	0.0055	1.43	0.306402	0.485235	gene17011;gene2145;gene5108;gene8979	4
GO:0055114	oxidation-reduction process	0.0117	0.0089	1.31	0.30755	0.485235	gene18605;gene24694;gene2590;gene28227;gene8048;gene8678	6
GO:0051239	regulation of multicellular organismal process	0.0136	0.0107	1.27	0.309721	0.485235	gene11532;gene13673;gene17120;gene24934;gene26108;gene5108;gene6685	7
GO:0010073	meristem maintenance	0.0039	0.0022	1.77	0.31338	0.485235	gene26470;gene9721	2
GO:0046856	phosphatidylinositol dephosphorylation	0.0039	0.0022	1.77	0.31338	0.485235	Vigna_radiata_var._radiata_newGene_4674;gene18502	2
GO:0048527	lateral root development	0.0039	0.0022	1.77	0.31338	0.485235	gene11532;gene24934	2
GO:0051346	negative regulation of hydrolase activity	0.0039	0.0022	1.77	0.31338	0.485235	gene15054;gene9358	2
GO:0090697	post-embryonic plant organ morphogenesis	0.0039	0.0022	1.77	0.31338	0.485235	gene11532;gene24934	2
GO:0051234	establishment of localization	0.0214	0.0179	1.2	0.31488	0.485235	gene12005;gene12275;gene12294;gene15054;gene17957;gene19591;gene22159;gene23559;gene28101;gene28730;gene6920	11
GO:0019438	aromatic compound biosynthetic process	0.0117	0.009	1.3	0.317127	0.485235	Vigna_radiata_var._radiata_newGene_3742;gene12275;gene13621;gene15054;gene22159;gene2590	6
GO:0040008	regulation of growth	0.0058	0.0039	1.51	0.320914	0.485235	gene13673;gene26470;gene3693	3
GO:0002218	activation of innate immune response	0.0019	0.0007	2.65	0.321219	0.485235	gene1545	1
GO:0006081	cellular aldehyde metabolic process	0.0019	0.0007	2.65	0.321219	0.485235	gene11223	1
GO:0006094	gluconeogenesis	0.0019	0.0007	2.65	0.321219	0.485235	gene23697	1
GO:0006349	regulation of gene expression by genetic imprinting	0.0019	0.0007	2.65	0.321219	0.485235	gene29388	1
GO:0006536	glutamate metabolic process	0.0019	0.0007	2.65	0.321219	0.485235	gene806	1
GO:0007129	synapsis	0.0019	0.0007	2.65	0.321219	0.485235	gene29388	1
GO:0007163	establishment or maintenance of cell polarity	0.0019	0.0007	2.65	0.321219	0.485235	gene13673	1
GO:0007281	germ cell development	0.0019	0.0007	2.65	0.321219	0.485235	gene13673	1
GO:0007292	female gamete generation	0.0019	0.0007	2.65	0.321219	0.485235	gene13673	1
GO:0009269	response to desiccation	0.0019	0.0007	2.65	0.321219	0.485235	gene29402	1
GO:0010118	stomatal movement	0.0019	0.0007	2.65	0.321219	0.485235	gene5108	1
GO:0010193	response to ozone	0.0019	0.0007	2.65	0.321219	0.485235	gene3842	1
GO:0010965	regulation of mitotic sister chromatid separation	0.0019	0.0007	2.65	0.321219	0.485235	gene15054	1
GO:0015994	chlorophyll metabolic process	0.0019	0.0007	2.65	0.321219	0.485235	gene9154	1
GO:0019264	glycine biosynthetic process from serine	0.0019	0.0007	2.65	0.321219	0.485235	gene21981	1
GO:0022008	neurogenesis	0.0019	0.0007	2.65	0.321219	0.485235	gene13673	1
GO:0033045	regulation of sister chromatid segregation	0.0019	0.0007	2.65	0.321219	0.485235	gene15054	1
GO:0033047	regulation of mitotic sister chromatid segregation	0.0019	0.0007	2.65	0.321219	0.485235	gene15054	1
GO:0043624	cellular protein complex disassembly	0.0019	0.0007	2.65	0.321219	0.485235	gene2647	1
GO:0045926	negative regulation of growth	0.0019	0.0007	2.65	0.321219	0.485235	gene13673	1
GO:0046620	regulation of organ growth	0.0019	0.0007	2.65	0.321219	0.485235	gene13673	1
GO:0048469	cell maturation	0.0019	0.0007	2.65	0.321219	0.485235	gene13673	1
GO:0048699	generation of neurons	0.0019	0.0007	2.65	0.321219	0.485235	gene13673	1
GO:0051091	positive regulation of sequence-specific DNA binding transcription factor activity	0.0019	0.0007	2.65	0.321219	0.485235	gene26850	1
GO:0090068	positive regulation of cell cycle process	0.0019	0.0007	2.65	0.321219	0.485235	gene15054	1
GO:0090175	regulation of establishment of planar polarity	0.0019	0.0007	2.65	0.321219	0.485235	gene17120	1
GO:1901000	regulation of response to salt stress	0.0019	0.0007	2.65	0.321219	0.485235	gene379	1
GO:1902099	regulation of metaphase/anaphase transition of cell cycle	0.0019	0.0007	2.65	0.321219	0.485235	gene15054	1
GO:1905330	regulation of morphogenesis of an epithelium	0.0019	0.0007	2.65	0.321219	0.485235	gene17120	1
GO:1905818	regulation of chromosome separation	0.0019	0.0007	2.65	0.321219	0.485235	gene15054	1
GO:2000050	regulation of non-canonical Wnt signaling pathway	0.0019	0.0007	2.65	0.321219	0.485235	gene17120	1
GO:0010629	negative regulation of gene expression	0.0097	0.0073	1.33	0.324436	0.48944	gene12275;gene13673;gene15054;gene18840;gene22159	5
GO:0032870	cellular response to hormone stimulus	0.0117	0.0091	1.28	0.32675	0.492271	gene11532;gene15054;gene18992;gene24934;gene25724;gene5108	6
GO:0009891	positive regulation of biosynthetic process	0.0078	0.0057	1.38	0.331162	0.49717	gene10220;gene15054;gene21005;gene26182	4
GO:1901698	response to nitrogen compound	0.0078	0.0057	1.38	0.331162	0.49717	gene14181;gene18840;gene26182;gene6685	4
GO:0009789	positive regulation of abscisic acid-activated signaling pathway	0.0039	0.0023	1.69	0.333526	0.49717	gene20694;gene379	2
GO:0009867	jasmonic acid mediated signaling pathway	0.0039	0.0023	1.69	0.333526	0.49717	gene25724;gene5108	2
GO:0071395	cellular response to jasmonic acid stimulus	0.0039	0.0023	1.69	0.333526	0.49717	gene25724;gene5108	2
GO:1901421	positive regulation of response to alcohol	0.0039	0.0023	1.69	0.333526	0.49717	gene20694;gene379	2
GO:1905393	plant organ formation	0.0039	0.0023	1.69	0.333526	0.49717	gene11532;gene24934	2
GO:1905959	positive regulation of cellular response to alcohol	0.0039	0.0023	1.69	0.333526	0.49717	gene20694;gene379	2
GO:0045892	negative regulation of transcription, DNA-templated	0.0097	0.0075	1.31	0.335223	0.49904	gene13673;gene13760;gene14044;gene18840;gene9470	5
GO:0006950	response to stress	0.037	0.0332	1.12	0.341766	0.507839	gene10615;gene11532;gene14181;gene14286;gene17268;gene18087;gene18193;gene18840;gene20694;gene24694;gene24934;gene25724;gene379;gene3842;gene5108;gene5583;gene8015;gene8017;gene9428	19
GO:0043161	proteasome-mediated ubiquitin-dependent protein catabolic process	0.0136	0.0111	1.23	0.344908	0.507839	gene11532;gene19416;gene21084;gene21865;gene24934;gene5108;gene9457	7
GO:0034654	nucleobase-containing compound biosynthetic process	0.0097	0.0076	1.29	0.346039	0.507839	Vigna_radiata_var._radiata_newGene_3742;gene12275;gene13621;gene15054;gene22159	5
GO:0048437	floral organ development	0.0058	0.0041	1.43	0.350911	0.507839	gene17011;gene5108;gene8979	3
GO:0090698	post-embryonic plant morphogenesis	0.0058	0.0041	1.43	0.350911	0.507839	gene11532;gene14556;gene24934	3
GO:0010015	root morphogenesis	0.0039	0.0024	1.62	0.353497	0.507839	gene11532;gene24934	2
GO:0015914	phospholipid transport	0.0039	0.0024	1.62	0.353497	0.507839	gene101;gene94	2
GO:0043069	negative regulation of programmed cell death	0.0039	0.0024	1.62	0.353497	0.507839	gene15054;gene9358	2
GO:0048528	post-embryonic root development	0.0039	0.0024	1.62	0.353497	0.507839	gene11532;gene24934	2
GO:0048638	regulation of developmental growth	0.0039	0.0024	1.62	0.353497	0.507839	gene13673;gene26470	2
GO:0002253	activation of immune response	0.0019	0.0008	2.32	0.357785	0.507839	gene1545	1
GO:0006378	mRNA polyadenylation	0.0019	0.0008	2.32	0.357785	0.507839	gene7149	1
GO:0006621	protein retention in ER lumen	0.0019	0.0008	2.32	0.357785	0.507839	gene8633	1
GO:0007088	regulation of mitotic nuclear division	0.0019	0.0008	2.32	0.357785	0.507839	gene15054	1
GO:0009089	lysine biosynthetic process via diaminopimelate	0.0019	0.0008	2.32	0.357785	0.507839	gene13016	1
GO:0009615	response to virus	0.0019	0.0008	2.32	0.357785	0.507839	gene14889	1
GO:0009629	response to gravity	0.0019	0.0008	2.32	0.357785	0.507839	gene29127	1
GO:0010089	xylem development	0.0019	0.0008	2.32	0.357785	0.507839	gene23559	1
GO:0010112	regulation of systemic acquired resistance	0.0019	0.0008	2.32	0.357785	0.507839	gene18605	1
GO:0010119	regulation of stomatal movement	0.0019	0.0008	2.32	0.357785	0.507839	gene7222	1
GO:0016143	S-glycoside metabolic process	0.0019	0.0008	2.32	0.357785	0.507839	gene18992	1
GO:0019757	glycosinolate metabolic process	0.0019	0.0008	2.32	0.357785	0.507839	gene18992	1
GO:0019760	glucosinolate metabolic process	0.0019	0.0008	2.32	0.357785	0.507839	gene18992	1
GO:0030178	negative regulation of Wnt signaling pathway	0.0019	0.0008	2.32	0.357785	0.507839	gene17120	1
GO:0032875	regulation of DNA endoreduplication	0.0019	0.0008	2.32	0.357785	0.507839	gene29388	1
GO:0032984	macromolecular complex disassembly	0.0019	0.0008	2.32	0.357785	0.507839	gene2647	1
GO:0034285	response to disaccharide	0.0019	0.0008	2.32	0.357785	0.507839	gene7222	1
GO:0044036	cell wall macromolecule metabolic process	0.0019	0.0008	2.32	0.357785	0.507839	gene3854	1
GO:0045017	glycerolipid biosynthetic process	0.0019	0.0008	2.32	0.357785	0.507839	gene29669	1
GO:0046685	response to arsenic-containing substance	0.0019	0.0008	2.32	0.357785	0.507839	gene14286	1
GO:0051983	regulation of chromosome segregation	0.0019	0.0008	2.32	0.357785	0.507839	gene15054	1
GO:0070897	DNA-templated transcriptional preinitiation complex assembly	0.0019	0.0008	2.32	0.357785	0.507839	gene4330	1
GO:0070973	protein localization to endoplasmic reticulum exit site	0.0019	0.0008	2.32	0.357785	0.507839	gene9799	1
GO:0071025	RNA surveillance	0.0019	0.0008	2.32	0.357785	0.507839	gene15054	1
GO:0071248	cellular response to metal ion	0.0019	0.0008	2.32	0.357785	0.507839	gene6685	1
GO:0090090	negative regulation of canonical Wnt signaling pathway	0.0019	0.0008	2.32	0.357785	0.507839	gene17120	1
GO:1901990	regulation of mitotic cell cycle phase transition	0.0019	0.0008	2.32	0.357785	0.507839	gene15054	1
GO:0006281	DNA repair	0.0117	0.0095	1.22	0.365561	0.517574	gene15071;gene1510;gene17905;gene20921;gene4242;gene9629	6
GO:1901362	organic cyclic compound biosynthetic process	0.0117	0.0095	1.22	0.365561	0.517574	Vigna_radiata_var._radiata_newGene_3742;gene12275;gene13621;gene15054;gene22159;gene2590	6
GO:0071310	cellular response to organic substance	0.0136	0.0114	1.19	0.371604	0.52547	gene11532;gene15054;gene18992;gene24934;gene25724;gene26182;gene5108	7
GO:0071365	cellular response to auxin stimulus	0.0039	0.0025	1.55	0.373253	0.526483	gene11532;gene24934	2
GO:0097659	nucleic acid-templated transcription	0.0039	0.0025	1.55	0.373253	0.526483	gene13621;gene15054	2
GO:0034622	cellular macromolecular complex assembly	0.0058	0.0043	1.36	0.380755	0.533332	gene12294;gene7222;gene9615	3
GO:0007010	cytoskeleton organization	0.0078	0.0061	1.28	0.380869	0.533332	gene12275;gene12539;gene21698;gene2647	4
GO:0008152	metabolic process	0.1014	0.0969	1.05	0.383834	0.533332	Vigna_radiata_var._radiata_newGene_3742;gene10220;gene11532;gene11688;gene12275;gene13324;gene13621;gene15054;gene15358;gene16199;gene17509;gene17659;gene17661;gene17890;gene17998;gene18193;gene18307;gene18605;gene18840;gene18992;gene19416;gene20694;gene20758;gene21084;gene21865;gene22159;gene23106;gene23450;gene23495;gene24694;gene24934;gene25724;gene25757;gene25897;gene2590;gene26108;gene26182;…	52
GO:0000079	regulation of cyclin-dependent protein serine/threonine kinase activity	0.0019	0.0009	2.06	0.392384	0.533332	gene27488	1
GO:0001655	urogenital system development	0.0019	0.0009	2.06	0.392384	0.533332	gene13673	1
GO:0006400	tRNA modification	0.0019	0.0009	2.06	0.392384	0.533332	gene25897	1
GO:0006778	porphyrin-containing compound metabolic process	0.0019	0.0009	2.06	0.392384	0.533332	gene9154	1
GO:0007568	aging	0.0019	0.0009	2.06	0.392384	0.533332	gene3842	1
GO:0008285	negative regulation of cell proliferation	0.0019	0.0009	2.06	0.392384	0.533332	gene13673	1
GO:0009435	NAD biosynthetic process	0.0019	0.0009	2.06	0.392384	0.533332	gene24221	1
GO:0009561	megagametogenesis	0.0019	0.0009	2.06	0.392384	0.533332	gene29127	1
GO:0009585	red, far-red light phototransduction	0.0019	0.0009	2.06	0.392384	0.533332	gene8059	1
GO:0009606	tropism	0.0019	0.0009	2.06	0.392384	0.533332	gene29127	1
GO:0009834	plant-type secondary cell wall biogenesis	0.0019	0.0009	2.06	0.392384	0.533332	gene3854	1
GO:0009880	embryonic pattern specification	0.0019	0.0009	2.06	0.392384	0.533332	gene13673	1
GO:0010150	leaf senescence	0.0019	0.0009	2.06	0.392384	0.533332	gene3842	1
GO:0030071	regulation of mitotic metaphase/anaphase transition	0.0019	0.0009	2.06	0.392384	0.533332	gene15054	1
GO:0030111	regulation of Wnt signaling pathway	0.0019	0.0009	2.06	0.392384	0.533332	gene17120	1
GO:0030488	tRNA methylation	0.0019	0.0009	2.06	0.392384	0.533332	gene25897	1
GO:0031670	cellular response to nutrient	0.0019	0.0009	2.06	0.392384	0.533332	gene26182	1
GO:0033013	tetrapyrrole metabolic process	0.0019	0.0009	2.06	0.392384	0.533332	gene9154	1
GO:0042255	ribosome assembly	0.0019	0.0009	2.06	0.392384	0.533332	gene7222	1
GO:0046688	response to copper ion	0.0019	0.0009	2.06	0.392384	0.533332	gene14286	1
GO:0046855	inositol phosphate dephosphorylation	0.0019	0.0009	2.06	0.392384	0.533332	gene14198	1
GO:0060828	regulation of canonical Wnt signaling pathway	0.0019	0.0009	2.06	0.392384	0.533332	gene17120	1
GO:0072001	renal system development	0.0019	0.0009	2.06	0.392384	0.533332	gene13673	1
GO:1901987	regulation of cell cycle phase transition	0.0019	0.0009	2.06	0.392384	0.533332	gene15054	1
GO:1903311	regulation of mRNA metabolic process	0.0019	0.0009	2.06	0.392384	0.533332	gene15054	1
GO:2000070	regulation of response to water deprivation	0.0019	0.0009	2.06	0.392384	0.533332	gene3693	1
GO:0022603	regulation of anatomical structure morphogenesis	0.0039	0.0026	1.49	0.39276	0.533332	gene1540;gene17120	2
GO:0032774	RNA biosynthetic process	0.0039	0.0026	1.49	0.39276	0.533332	gene13621;gene15054	2
GO:0048367	shoot system development	0.0117	0.0099	1.19	0.394825	0.535492	gene14556;gene17011;gene2145;gene3842;gene5108;gene8979	6
GO:0090501	RNA phosphodiester bond hydrolysis	0.0058	0.0044	1.33	0.39557	0.535858	Vigna_radiata_var._radiata_newGene_3742;gene12275;gene22159	3
GO:0006511	ubiquitin-dependent protein catabolic process	0.0214	0.0192	1.12	0.3975	0.537826	gene11532;gene11688;gene19416;gene20694;gene21084;gene21865;gene23495;gene24934;gene25757;gene5108;gene9457	11
GO:0051171	regulation of nitrogen compound metabolic process	0.0409	0.0383	1.07	0.40803	0.551412	gene10220;gene11541;gene12275;gene13059;gene13673;gene13899;gene15054;gene18840;gene18992;gene19416;gene21005;gene21084;gene22159;gene22344;gene26182;gene27216;gene4961;gene6685;gene6784;gene9358;gene9457	21
GO:0045454	cell redox homeostasis	0.0097	0.0082	1.19	0.411083	0.554106	gene15584;gene24694;gene28227;gene5884;gene8647	5
GO:0051179	localization	0.0234	0.0213	1.1	0.411633	0.554106	gene12005;gene12275;gene12294;gene13673;gene15054;gene17957;gene19591;gene22159;gene23559;gene28101;gene28730;gene6920	12
GO:0048513	animal organ development	0.0039	0.0027	1.43	0.411987	0.554106	gene13673;gene15054	2
GO:1903047	mitotic cell cycle process	0.0039	0.0027	1.43	0.411987	0.554106	gene1540;gene2647	2
GO:2000026	regulation of multicellular organismal development	0.0117	0.0101	1.16	0.414317	0.556577	gene11532;gene13673;gene17120;gene24934;gene5108;gene6685	6
GO:0048827	phyllome development	0.0078	0.0064	1.22	0.417918	0.560418	gene14556;gene3842;gene5108;gene8979	4
GO:0048366	leaf development	0.0058	0.0046	1.27	0.424897	0.560418	gene14556;gene29388;gene3842	3
GO:0002098	tRNA wobble uridine modification	0.0019	0.001	1.86	0.425123	0.560418	gene4313	1
GO:0006399	tRNA metabolic process	0.0019	0.001	1.86	0.425123	0.560418	gene25897	1
GO:0006635	fatty acid beta-oxidation	0.0019	0.001	1.86	0.425123	0.560418	gene8678	1
GO:0007399	nervous system development	0.0019	0.001	1.86	0.425123	0.560418	gene13673	1
GO:0009086	methionine biosynthetic process	0.0019	0.001	1.86	0.425123	0.560418	gene18755	1
GO:0009740	gibberellic acid mediated signaling pathway	0.0019	0.001	1.86	0.425123	0.560418	gene18992	1
GO:0009933	meristem structural organization	0.0019	0.001	1.86	0.425123	0.560418	gene1540	1
GO:0010224	response to UV-B	0.0019	0.001	1.86	0.425123	0.560418	gene25757	1
GO:0010476	gibberellin mediated signaling pathway	0.0019	0.001	1.86	0.425123	0.560418	gene18992	1
GO:0035999	tetrahydrofolate interconversion	0.0019	0.001	1.86	0.425123	0.560418	gene21981	1
GO:0045931	positive regulation of mitotic cell cycle	0.0019	0.001	1.86	0.425123	0.560418	gene15054	1
GO:0051225	spindle assembly	0.0019	0.001	1.86	0.425123	0.560418	gene12275	1
GO:0071370	cellular response to gibberellin stimulus	0.0019	0.001	1.86	0.425123	0.560418	gene18992	1
GO:1905037	autophagosome organization	0.0019	0.001	1.86	0.425123	0.560418	gene18193	1
GO:0009617	response to bacterium	0.0078	0.0065	1.2	0.430164	0.565403	gene14181;gene25724;gene5108;gene5583	4
GO:0044237	cellular metabolic process	0.0936	0.0907	1.03	0.43039	0.565403	Vigna_radiata_var._radiata_newGene_3742;gene10220;gene11532;gene11688;gene12275;gene13324;gene13621;gene15054;gene15358;gene16199;gene17509;gene17659;gene17661;gene17890;gene17998;gene18193;gene18307;gene18840;gene18992;gene19416;gene20694;gene20758;gene21084;gene21865;gene22159;gene23106;gene23450;gene23495;gene24934;gene25724;gene25757;gene25897;gene2590;gene26108;gene26182;gene2647;gene27739;g…	48
GO:0008299	isoprenoid biosynthetic process	0.0039	0.0028	1.38	0.430909	0.565403	gene20476;gene23464	2
GO:0060548	negative regulation of cell death	0.0039	0.0028	1.38	0.430909	0.565403	gene15054;gene9358	2
GO:0051716	cellular response to stimulus	0.0273	0.0255	1.07	0.436081	0.571525	gene11532;gene13673;gene15054;gene1545;gene18992;gene24694;gene24934;gene25724;gene26182;gene5108;gene6685;gene6943;gene8048;gene8059	14
GO:0031323	regulation of cellular metabolic process	0.0409	0.0389	1.05	0.438068	0.573463	gene10220;gene11541;gene12275;gene13059;gene13673;gene13899;gene14318;gene15054;gene18840;gene18992;gene19416;gene21005;gene22159;gene22344;gene26182;gene27216;gene4961;gene6685;gene6784;gene9358;gene9457	21
GO:0048589	developmental growth	0.0058	0.0047	1.24	0.439377	0.573845	gene18840;gene22344;gene3693	3
GO:1905392	plant organ morphogenesis	0.0058	0.0047	1.24	0.439377	0.573845	gene11532;gene14556;gene24934	3
GO:0000398	mRNA splicing, via spliceosome	0.0078	0.0066	1.18	0.44234	0.576381	Vigna_radiata_var._radiata_newGene_3429;gene21196;gene25023;gene8769	4
GO:0009908	flower development	0.0078	0.0066	1.18	0.44234	0.576381	gene17011;gene2145;gene5108;gene8979	4
GO:0048731	system development	0.0253	0.0237	1.07	0.44362	0.577089	gene11532;gene13673;gene14556;gene15054;gene17011;gene17447;gene2145;gene24934;gene29127;gene3842;gene4150;gene5108;gene8979	13
GO:0009987	cellular process	0.1345	0.1317	1.02	0.443907	0.577089	Vigna_radiata_var._radiata_newGene_3742;gene10220;gene11532;gene11688;gene12005;gene12275;gene12294;gene12539;gene13324;gene13621;gene13673;gene15054;gene15358;gene1540;gene1545;gene16199;gene17120;gene17509;gene17659;gene17661;gene17890;gene17957;gene17998;gene18193;gene18307;gene18659;gene18840;gene18992;gene19416;gene19591;gene20694;gene20758;gene21084;gene21865;gene22159;gene22344;gene23106;g…	69
GO:0043170	macromolecule metabolic process	0.0819	0.0796	1.03	0.44887	0.580241	Vigna_radiata_var._radiata_newGene_3742;gene10220;gene11532;gene11688;gene12275;gene13324;gene13621;gene15054;gene15358;gene16199;gene17509;gene17659;gene17661;gene17890;gene17998;gene18307;gene19416;gene20694;gene20758;gene21084;gene21865;gene22159;gene23106;gene23450;gene23495;gene24934;gene25724;gene25757;gene25897;gene26108;gene26182;gene2647;gene27739;gene29127;gene3757;gene3854;gene4506;gen…	42
GO:0000387	spliceosomal snRNP assembly	0.0019	0.0012	1.69	0.456101	0.580241	gene2213	1
GO:0005985	sucrose metabolic process	0.0019	0.0012	1.69	0.456101	0.580241	gene4802	1
GO:0007584	response to nutrient	0.0019	0.0012	1.69	0.456101	0.580241	gene26182	1
GO:0009624	response to nematode	0.0019	0.0012	1.69	0.456101	0.580241	gene3842	1
GO:0009832	plant-type cell wall biogenesis	0.0019	0.0012	1.69	0.456101	0.580241	gene3854	1
GO:0009926	auxin polar transport	0.0019	0.0012	1.69	0.456101	0.580241	gene23559	1
GO:0015711	organic anion transport	0.0019	0.0012	1.69	0.456101	0.580241	gene6920	1
GO:0016236	macroautophagy	0.0019	0.0012	1.69	0.456101	0.580241	gene18193	1
GO:0031647	regulation of protein stability	0.0019	0.0012	1.69	0.456101	0.580241	gene9428	1
GO:0040011	locomotion	0.0019	0.0012	1.69	0.456101	0.580241	gene8979	1
GO:0043254	regulation of protein complex assembly	0.0019	0.0012	1.69	0.456101	0.580241	gene9615	1
GO:0046621	negative regulation of organ growth	0.0019	0.0012	1.69	0.456101	0.580241	gene13673	1
GO:0047484	regulation of response to osmotic stress	0.0019	0.0012	1.69	0.456101	0.580241	gene379	1
GO:0048532	anatomical structure arrangement	0.0019	0.0012	1.69	0.456101	0.580241	gene1540	1
GO:0050821	protein stabilization	0.0019	0.0012	1.69	0.456101	0.580241	gene9428	1
GO:0071241	cellular response to inorganic substance	0.0019	0.0012	1.69	0.456101	0.580241	gene6685	1
GO:0090626	plant epidermis morphogenesis	0.0019	0.0012	1.69	0.456101	0.580241	gene18992	1
GO:2000027	regulation of organ morphogenesis	0.0019	0.0012	1.69	0.456101	0.580241	gene17120	1
GO:0034645	cellular macromolecule biosynthetic process	0.0097	0.0087	1.12	0.4646	0.590388	Vigna_radiata_var._radiata_newGene_3742;gene12275;gene13621;gene15054;gene22159	5
GO:0032268	regulation of cellular protein metabolic process	0.0078	0.0068	1.14	0.466448	0.59207	gene13899;gene15054;gene27216;gene9358	4
GO:0048438	floral whorl development	0.0039	0.003	1.28	0.467745	0.593049	gene5108;gene8979	2
GO:0022607	cellular component assembly	0.0117	0.0107	1.09	0.472214	0.598042	gene12275;gene12294;gene13673;gene17120;gene7222;gene9615	6
GO:0060255	regulation of macromolecule metabolic process	0.0409	0.0398	1.03	0.478146	0.602176	gene10220;gene11541;gene12275;gene13059;gene13673;gene13899;gene15054;gene18840;gene18992;gene19416;gene21005;gene21084;gene22159;gene22344;gene26182;gene27216;gene4961;gene6685;gene6784;gene9358;gene9457	21
GO:0080090	regulation of primary metabolic process	0.0409	0.0398	1.03	0.478146	0.602176	gene10220;gene11541;gene12275;gene13059;gene13673;gene13899;gene15054;gene18840;gene18992;gene19416;gene21005;gene21084;gene22159;gene22344;gene26182;gene27216;gene4961;gene6685;gene6784;gene9358;gene9457	21
GO:0043933	macromolecular complex subunit organization	0.0078	0.0069	1.13	0.478362	0.602176	gene12294;gene2647;gene7222;gene9615	4
GO:0006270	DNA replication initiation	0.0019	0.0013	1.55	0.485413	0.602176	gene14832	1
GO:0007267	cell-cell signaling	0.0019	0.0013	1.55	0.485413	0.602176	gene18659	1
GO:0009736	cytokinin-activated signaling pathway	0.0019	0.0013	1.55	0.485413	0.602176	gene18992	1
GO:0009743	response to carbohydrate	0.0019	0.0013	1.55	0.485413	0.602176	gene7222	1
GO:0009798	axis specification	0.0019	0.0013	1.55	0.485413	0.602176	gene13673	1
GO:0009914	hormone transport	0.0019	0.0013	1.55	0.485413	0.602176	gene23559	1
GO:0022411	cellular component disassembly	0.0019	0.0013	1.55	0.485413	0.602176	gene2647	1
GO:0030031	cell projection assembly	0.0019	0.0013	1.55	0.485413	0.602176	gene17120	1
GO:0043631	RNA polyadenylation	0.0019	0.0013	1.55	0.485413	0.602176	gene21565	1
GO:0044782	cilium organization	0.0019	0.0013	1.55	0.485413	0.602176	gene17120	1
GO:0060271	cilium assembly	0.0019	0.0013	1.55	0.485413	0.602176	gene17120	1
GO:0071368	cellular response to cytokinin stimulus	0.0019	0.0013	1.55	0.485413	0.602176	gene18992	1
GO:0120031	plasma membrane bounded cell projection assembly	0.0019	0.0013	1.55	0.485413	0.602176	gene17120	1
GO:0140013	meiotic nuclear division	0.0019	0.0013	1.55	0.485413	0.602176	gene12275	1
GO:0009059	macromolecule biosynthetic process	0.0097	0.0089	1.09	0.485617	0.602176	Vigna_radiata_var._radiata_newGene_3742;gene12275;gene13621;gene15054;gene22159	5
GO:0018130	heterocycle biosynthetic process	0.0097	0.0089	1.09	0.485617	0.602176	Vigna_radiata_var._radiata_newGene_3742;gene12275;gene13621;gene15054;gene22159	5
GO:0051173	positive regulation of nitrogen compound metabolic process	0.0078	0.0071	1.09	0.501872	0.621649	gene10220;gene15054;gene21005;gene26182	4
GO:0090696	post-embryonic plant organ development	0.0039	0.0033	1.2	0.503126	0.62252	gene11532;gene24934	2
GO:0000902	cell morphogenesis	0.0058	0.0052	1.11	0.509414	0.625321	gene13673;gene18992;gene22344	3
GO:0009605	response to external stimulus	0.0175	0.017	1.03	0.510485	0.625321	gene14181;gene25724;gene26182;gene29127;gene3842;gene5108;gene5583;gene8059;gene8979	9
GO:0001558	regulation of cell growth	0.0019	0.0014	1.43	0.513148	0.625321	gene29388	1
GO:0006338	chromatin remodeling	0.0019	0.0014	1.43	0.513148	0.625321	gene12294	1
GO:0010564	regulation of cell cycle process	0.0019	0.0014	1.43	0.513148	0.625321	gene15054	1
GO:0015977	carbon fixation	0.0019	0.0014	1.43	0.513148	0.625321	gene9874	1
GO:0016036	cellular response to phosphate starvation	0.0019	0.0014	1.43	0.513148	0.625321	gene13007	1
GO:0030258	lipid modification	0.0019	0.0014	1.43	0.513148	0.625321	gene8678	1
GO:0034220	ion transmembrane transport	0.0019	0.0014	1.43	0.513148	0.625321	gene6920	1
GO:0034599	cellular response to oxidative stress	0.0019	0.0014	1.43	0.513148	0.625321	gene24694	1
GO:0042440	pigment metabolic process	0.0019	0.0014	1.43	0.513148	0.625321	gene9154	1
GO:0045787	positive regulation of cell cycle	0.0019	0.0014	1.43	0.513148	0.625321	gene15054	1
GO:0060562	epithelial tube morphogenesis	0.0019	0.0014	1.43	0.513148	0.625321	gene13673	1
GO:1901699	cellular response to nitrogen compound	0.0019	0.0014	1.43	0.513148	0.625321	gene26182	1
GO:0019222	regulation of metabolic process	0.0429	0.0425	1.01	0.514764	0.626613	gene10220;gene11541;gene12275;gene13059;gene13673;gene13899;gene14318;gene15054;gene18840;gene18992;gene19416;gene21005;gene21084;gene22159;gene22344;gene26182;gene27216;gene4961;gene6685;gene6784;gene9358;gene9457	22
GO:0055085	transmembrane transport	0.0117	0.0112	1.04	0.5192	0.631332	gene17957;gene19591;gene23454;gene23467;gene6920;gene9892	6
GO:0019752	carboxylic acid metabolic process	0.0058	0.0054	1.09	0.522872	0.635112	gene3195;gene6655;gene8678	3
GO:0031325	positive regulation of cellular metabolic process	0.0078	0.0073	1.06	0.524908	0.6369	gene10220;gene15054;gene21005;gene26182	4
GO:0044271	cellular nitrogen compound biosynthetic process	0.0097	0.0093	1.04	0.526723	0.638416	Vigna_radiata_var._radiata_newGene_3742;gene12275;gene13621;gene15054;gene22159	5
GO:0042742	defense response to bacterium	0.0058	0.0055	1.07	0.536125	0.64137	gene25724;gene5108;gene5583	3
GO:0010604	positive regulation of macromolecule metabolic process	0.0078	0.0075	1.05	0.536232	0.64137	gene10220;gene15054;gene21005;gene26182	4
GO:0010468	regulation of gene expression	0.0331	0.0332	1	0.537552	0.64137	gene10220;gene11541;gene12275;gene13059;gene13673;gene13919;gene15054;gene17775;gene18840;gene18992;gene21005;gene22159;gene22344;gene26182;gene4961;gene6685;gene6784	17
GO:0000281	mitotic cytokinesis	0.0019	0.0015	1.33	0.539391	0.64137	gene2647	1
GO:0000910	cytokinesis	0.0019	0.0015	1.33	0.539391	0.64137	gene2647	1
GO:0002009	morphogenesis of an epithelium	0.0019	0.0015	1.33	0.539391	0.64137	gene13673	1
GO:0006857	oligopeptide transport	0.0019	0.0015	1.33	0.539391	0.64137	gene6807	1
GO:0006997	nucleus organization	0.0019	0.0015	1.33	0.539391	0.64137	gene29127	1
GO:0007064	mitotic sister chromatid cohesion	0.0019	0.0015	1.33	0.539391	0.64137	gene2121	1
GO:0009751	response to salicylic acid	0.0019	0.0015	1.33	0.539391	0.64137	gene14181	1
GO:0016126	sterol biosynthetic process	0.0019	0.0015	1.33	0.539391	0.64137	gene22292	1
GO:0042273	ribosomal large subunit biogenesis	0.0019	0.0015	1.33	0.539391	0.64137	gene17890	1
GO:0046854	phosphatidylinositol phosphorylation	0.0019	0.0015	1.33	0.539391	0.64137	gene14198	1
GO:0048729	tissue morphogenesis	0.0019	0.0015	1.33	0.539391	0.64137	gene13673	1
GO:0060968	regulation of gene silencing	0.0019	0.0015	1.33	0.539391	0.64137	gene15054	1
GO:0061640	cytoskeleton-dependent cytokinesis	0.0019	0.0015	1.33	0.539391	0.64137	gene2647	1
GO:0061919	process utilizing autophagic mechanism	0.0019	0.0015	1.33	0.539391	0.64137	gene18193	1
GO:0120029	hydrogen ion export across plasma membrane	0.0019	0.0015	1.33	0.539391	0.64137	gene231	1
GO:0065008	regulation of biological quality	0.0136	0.0135	1.01	0.546794	0.649489	gene12275;gene13673;gene15054;gene22159;gene23559;gene24694;gene9428	7
GO:0042592	homeostatic process	0.0058	0.0056	1.05	0.549167	0.651522	gene12275;gene22159;gene24694	3
GO:0006807	nitrogen compound metabolic process	0.0838	0.0846	0.99	0.549661	0.651522	Vigna_radiata_var._radiata_newGene_3742;gene10220;gene11532;gene11688;gene12275;gene13324;gene13621;gene15054;gene15358;gene16199;gene17509;gene17659;gene17661;gene17890;gene17998;gene18307;gene18992;gene19416;gene20694;gene20758;gene21084;gene21865;gene22159;gene23106;gene23450;gene23495;gene24934;gene25724;gene25757;gene25897;gene26108;gene26182;gene2647;gene27739;gene29127;gene3757;gene4506;ge…	43
GO:0006955	immune response	0.0039	0.0036	1.09	0.553259	0.653727	gene18193;gene5108	2
GO:0032269	negative regulation of cellular protein metabolic process	0.0039	0.0036	1.09	0.553259	0.653727	gene15054;gene9358	2
GO:0051248	negative regulation of protein metabolic process	0.0039	0.0036	1.09	0.553259	0.653727	gene15054;gene9358	2
GO:0051252	regulation of RNA metabolic process	0.0292	0.0296	0.99	0.557756	0.655021	gene10220;gene11541;gene12275;gene13059;gene13673;gene15054;gene18840;gene18992;gene21005;gene22159;gene22344;gene26182;gene4961;gene6685;gene6784	15
GO:0009755	hormone-mediated signaling pathway	0.0078	0.0077	1.02	0.558466	0.655021	gene15054;gene18992;gene25724;gene5108	4
GO:0006032	chitin catabolic process	0.0019	0.0016	1.24	0.564222	0.655021	gene8877	1
GO:0006098	pentose-phosphate shunt	0.0019	0.0016	1.24	0.564222	0.655021	gene29703	1
GO:0006820	anion transport	0.0019	0.0016	1.24	0.564222	0.655021	gene6920	1
GO:0009411	response to UV	0.0019	0.0016	1.24	0.564222	0.655021	gene25757	1
GO:0009690	cytokinin metabolic process	0.0019	0.0016	1.24	0.564222	0.655021	gene2303	1
GO:0009887	animal organ morphogenesis	0.0019	0.0016	1.24	0.564222	0.655021	gene13673	1
GO:0010228	vegetative to reproductive phase transition of meristem	0.0019	0.0016	1.24	0.564222	0.655021	gene2145	1
GO:0016998	cell wall macromolecule catabolic process	0.0019	0.0016	1.24	0.564222	0.655021	gene8877	1
GO:0030026	cellular manganese ion homeostasis	0.0019	0.0016	1.24	0.564222	0.655021	gene18568	1
GO:0031338	regulation of vesicle fusion	0.0019	0.0016	1.24	0.564222	0.655021	gene28730	1
GO:0035239	tube morphogenesis	0.0019	0.0016	1.24	0.564222	0.655021	gene13673	1
GO:0042127	regulation of cell proliferation	0.0019	0.0016	1.24	0.564222	0.655021	gene13673	1
GO:0060429	epithelium development	0.0019	0.0016	1.24	0.564222	0.655021	gene13673	1
GO:0090630	activation of GTPase activity	0.0019	0.0016	1.24	0.564222	0.655021	gene28730	1
GO:2000022	regulation of jasmonic acid mediated signaling pathway	0.0019	0.0016	1.24	0.564222	0.655021	gene5108	1
GO:0019220	regulation of phosphate metabolic process	0.0039	0.0037	1.06	0.569158	0.658282	gene13899;gene27216	2
GO:0045087	innate immune response	0.0039	0.0037	1.06	0.569158	0.658282	gene18193;gene5108	2
GO:0051174	regulation of phosphorus metabolic process	0.0039	0.0037	1.06	0.569158	0.658282	gene13899;gene27216	2
GO:0051301	cell division	0.0078	0.0078	1	0.569365	0.658282	gene1540;gene2647;gene29566;gene7432	4
GO:0044238	primary metabolic process	0.0838	0.0852	0.98	0.570346	0.658741	Vigna_radiata_var._radiata_newGene_3742;gene10220;gene11532;gene11688;gene12275;gene13324;gene13621;gene15054;gene15358;gene16199;gene17509;gene17659;gene17661;gene17890;gene17998;gene18307;gene19416;gene20694;gene20758;gene21084;gene21865;gene22159;gene23106;gene23450;gene23495;gene24934;gene25724;gene25757;gene25897;gene26108;gene26182;gene2647;gene27739;gene29127;gene3757;gene3854;gene4506;gen…	43
GO:0009653	anatomical structure morphogenesis	0.0136	0.0139	0.99	0.571506	0.659407	gene11532;gene13673;gene14556;gene1540;gene18992;gene22344;gene24934	7
GO:0010605	negative regulation of macromolecule metabolic process	0.0117	0.0119	0.99	0.573284	0.660783	gene12275;gene13673;gene15054;gene18840;gene22159;gene9358	6
GO:0032989	cellular component morphogenesis	0.0058	0.0058	1.01	0.574591	0.660985	gene13673;gene18992;gene22344	3
GO:0019219	regulation of nucleobase-containing compound metabolic process	0.0292	0.0299	0.98	0.574631	0.660985	gene10220;gene11541;gene12275;gene13059;gene13673;gene15054;gene18840;gene18992;gene21005;gene22159;gene22344;gene26182;gene4961;gene6685;gene6784	15
GO:0071704	organic substance metabolic process	0.0897	0.0913	0.98	0.575911	0.661783	Vigna_radiata_var._radiata_newGene_3742;gene10220;gene11532;gene11688;gene12275;gene13324;gene13621;gene15054;gene15358;gene16199;gene17509;gene17659;gene17661;gene17890;gene17998;gene18307;gene18992;gene19416;gene20694;gene20758;gene21084;gene21865;gene22159;gene23106;gene23450;gene23495;gene24934;gene25724;gene25757;gene25897;gene2590;gene26108;gene26182;gene2647;gene27739;gene29127;gene3757;ge…	46
GO:0009967	positive regulation of signal transduction	0.0039	0.0038	1.03	0.584643	0.668541	gene20694;gene379	2
GO:0023056	positive regulation of signaling	0.0039	0.0038	1.03	0.584643	0.668541	gene20694;gene379	2
GO:0040007	growth	0.0058	0.0059	1	0.586963	0.668541	gene18840;gene22344;gene3693	3
GO:0046686	response to cadmium ion	0.0058	0.0059	1	0.586963	0.668541	gene14286;gene21142;gene2590	3
GO:0065003	macromolecular complex assembly	0.0058	0.0059	1	0.586963	0.668541	gene12294;gene7222;gene9615	3
GO:0007033	vacuole organization	0.0019	0.0017	1.16	0.587717	0.668541	gene18193	1
GO:0007059	chromosome segregation	0.0019	0.0017	1.16	0.587717	0.668541	gene16875	1
GO:0032787	monocarboxylic acid metabolic process	0.0019	0.0017	1.16	0.587717	0.668541	gene8678	1
GO:0044087	regulation of cellular component biogenesis	0.0019	0.0017	1.16	0.587717	0.668541	gene9615	1
GO:1901657	glycosyl compound metabolic process	0.0019	0.0017	1.16	0.587717	0.668541	gene18992	1
GO:0009791	post-embryonic development	0.0195	0.0201	0.97	0.589349	0.669721	gene11532;gene13673;gene14556;gene17011;gene17447;gene2145;gene24934;gene4150;gene5108;gene8979	10
GO:0009893	positive regulation of metabolic process	0.0078	0.008	0.98	0.590707	0.67059	gene10220;gene15054;gene21005;gene26182	4
GO:0061458	reproductive system development	0.0136	0.0142	0.96	0.595573	0.675261	gene14556;gene17011;gene17447;gene2145;gene4150;gene5108;gene8979	7
GO:0006886	intracellular protein transport	0.0195	0.0203	0.96	0.596018	0.675261	gene12275;gene15054;gene16154;gene17957;gene19591;gene22159;gene28730;gene6920;gene7997;gene9799	10
GO:0032502	developmental process	0.0448	0.0464	0.97	0.599378	0.678085	gene11532;gene13673;gene14556;gene15054;gene1540;gene17011;gene17447;gene18840;gene18992;gene20802;gene2145;gene22344;gene23559;gene24934;gene26470;gene29127;gene3693;gene3842;gene4150;gene5108;gene7222;gene8979;gene9721	23
GO:0010647	positive regulation of cell communication	0.0039	0.0039	1	0.599713	0.678085	gene20694;gene379	2
GO:0048608	reproductive structure development	0.0136	0.0143	0.96	0.603441	0.681617	gene14556;gene17011;gene17447;gene2145;gene4150;gene5108;gene8979	7
GO:0006366	transcription from RNA polymerase II promoter	0.0019	0.0018	1.09	0.609948	0.684173	gene15054	1
GO:0009637	response to blue light	0.0019	0.0018	1.09	0.609948	0.684173	gene6943	1
GO:0009904	chloroplast accumulation movement	0.0019	0.0018	1.09	0.609948	0.684173	gene12005	1
GO:0010026	trichome differentiation	0.0019	0.0018	1.09	0.609948	0.684173	gene18992	1
GO:0030036	actin cytoskeleton organization	0.0019	0.0018	1.09	0.609948	0.684173	gene2647	1
GO:0051186	cofactor metabolic process	0.0019	0.0018	1.09	0.609948	0.684173	gene9154	1
GO:0071669	plant-type cell wall organization or biogenesis	0.0019	0.0018	1.09	0.609948	0.684173	gene3854	1
GO:0000226	microtubule cytoskeleton organization	0.0039	0.004	0.98	0.614368	0.687082	gene12275;gene16875	2
GO:0051726	regulation of cell cycle	0.0039	0.004	0.98	0.614368	0.687082	gene13673;gene15054	2
GO:0071554	cell wall organization or biogenesis	0.0039	0.004	0.98	0.614368	0.687082	gene25556;gene3854	2
GO:0000003	reproduction	0.0195	0.0206	0.95	0.615718	0.68723	gene12275;gene13673;gene14556;gene17011;gene17447;gene2145;gene28101;gene4150;gene5108;gene8979	10
GO:0022414	reproductive process	0.0195	0.0206	0.95	0.615718	0.68723	gene12275;gene13673;gene14556;gene17011;gene17447;gene2145;gene28101;gene4150;gene5108;gene8979	10
GO:0009892	negative regulation of metabolic process	0.0117	0.0125	0.94	0.624203	0.696012	gene12275;gene13673;gene15054;gene18840;gene22159;gene9358	6
GO:0048646	anatomical structure formation involved in morphogenesis	0.0039	0.0041	0.95	0.628609	0.697368	gene11532;gene24934	2
GO:0006468	protein phosphorylation	0.0019	0.0019	1.03	0.630982	0.697368	gene2647	1
GO:0008219	cell death	0.0019	0.0019	1.03	0.630982	0.697368	gene9358	1
GO:0009903	chloroplast avoidance movement	0.0019	0.0019	1.03	0.630982	0.697368	gene12005	1
GO:0012501	programmed cell death	0.0019	0.0019	1.03	0.630982	0.697368	gene9358	1
GO:0019750	chloroplast localization	0.0019	0.0019	1.03	0.630982	0.697368	gene12005	1
GO:0035295	tube development	0.0019	0.0019	1.03	0.630982	0.697368	gene13673	1
GO:0051644	plastid localization	0.0019	0.0019	1.03	0.630982	0.697368	gene12005	1
GO:0051667	establishment of plastid localization	0.0019	0.0019	1.03	0.630982	0.697368	gene12005	1
GO:0010035	response to inorganic substance	0.0136	0.0147	0.93	0.634094	0.699439	gene10615;gene14286;gene18840;gene2590;gene3842;gene6685;gene9428	7
GO:0022402	cell cycle process	0.0058	0.0063	0.93	0.634095	0.699439	gene12275;gene1540;gene2647	3
GO:0048856	anatomical structure development	0.0409	0.0433	0.94	0.640484	0.705797	gene11532;gene13673;gene14556;gene15054;gene1540;gene17011;gene17447;gene18992;gene2145;gene22344;gene23559;gene24934;gene26470;gene29127;gene3693;gene3842;gene4150;gene5108;gene7222;gene8979;gene9721	21
GO:0007017	microtubule-based process	0.0058	0.0064	0.91	0.645277	0.709692	gene12275;gene14108;gene15792	3
GO:0071229	cellular response to acid chemical	0.0058	0.0064	0.91	0.645277	0.709692	gene18992;gene25724;gene5108	3
GO:0032501	multicellular organismal process	0.037	0.0395	0.94	0.647447	0.711385	gene11532;gene13673;gene14556;gene15054;gene17011;gene17447;gene18840;gene2145;gene24934;gene26470;gene28101;gene29127;gene3693;gene3842;gene4150;gene5108;gene7222;gene8979;gene9721	19
GO:0010305	leaf vascular tissue pattern formation	0.0019	0.002	0.98	0.650884	0.713771	gene14556	1
GO:0031669	cellular response to nutrient levels	0.0019	0.002	0.98	0.650884	0.713771	gene26182	1
GO:0031399	regulation of protein modification process	0.0039	0.0043	0.91	0.655857	0.718527	gene13899;gene27216	2
GO:0051128	regulation of cellular component organization	0.0078	0.0087	0.9	0.660272	0.722663	gene13673;gene15054;gene28730;gene9615	4
GO:0048523	negative regulation of cellular process	0.0175	0.0193	0.91	0.664541	0.725955	gene11688;gene13673;gene15054;gene17120;gene18840;gene19416;gene26108;gene9358;gene9457	9
GO:0000280	nuclear division	0.0019	0.0021	0.93	0.669714	0.725955	gene12275	1
GO:0006352	DNA-templated transcription, initiation	0.0019	0.0021	0.93	0.669714	0.725955	gene9041	1
GO:0007346	regulation of mitotic cell cycle	0.0019	0.0021	0.93	0.669714	0.725955	gene15054	1
GO:0009814	defense response, incompatible interaction	0.0019	0.0021	0.93	0.669714	0.725955	gene5108	1
GO:0009902	chloroplast relocation	0.0019	0.0021	0.93	0.669714	0.725955	gene12005	1
GO:0022412	cellular process involved in reproduction in multicellular organism	0.0019	0.0021	0.93	0.669714	0.725955	gene13673	1
GO:0043414	macromolecule methylation	0.0019	0.0021	0.93	0.669714	0.725955	gene25897	1
GO:0045165	cell fate commitment	0.0019	0.0021	0.93	0.669714	0.725955	gene13673	1
GO:0080135	regulation of cellular response to stress	0.0019	0.0021	0.93	0.669714	0.725955	gene9386	1
GO:0009657	plastid organization	0.0039	0.0045	0.86	0.681486	0.737299	gene12005;gene13621	2
GO:0044703	multi-organism reproductive process	0.0039	0.0045	0.86	0.681486	0.737299	gene13673;gene28101	2
GO:0000272	polysaccharide catabolic process	0.0019	0.0022	0.88	0.687531	0.739585	gene814	1
GO:0009965	leaf morphogenesis	0.0019	0.0022	0.88	0.687531	0.739585	gene14556	1
GO:0010051	xylem and phloem pattern formation	0.0019	0.0022	0.88	0.687531	0.739585	gene14556	1
GO:0032196	transposition	0.0019	0.0022	0.88	0.687531	0.739585	Vigna_radiata_var._radiata_newGene_3742	1
GO:0032197	transposition, RNA-mediated	0.0019	0.0022	0.88	0.687531	0.739585	Vigna_radiata_var._radiata_newGene_3742	1
GO:0090558	plant epidermis development	0.0019	0.0022	0.88	0.687531	0.739585	gene18992	1
GO:0008380	RNA splicing	0.0039	0.0046	0.84	0.693704	0.744805	gene26108;gene27739	2
GO:0009415	response to water	0.0039	0.0046	0.84	0.693704	0.744805	gene18840;gene9428	2
GO:0005976	polysaccharide metabolic process	0.0019	0.0023	0.84	0.704388	0.753409	gene3854	1
GO:0019725	cellular homeostasis	0.0019	0.0023	0.84	0.704388	0.753409	gene24694	1
GO:0031123	RNA 3'-end processing	0.0019	0.0023	0.84	0.704388	0.753409	gene21565	1
GO:0031667	response to nutrient levels	0.0019	0.0023	0.84	0.704388	0.753409	gene26182	1
GO:0006259	DNA metabolic process	0.0058	0.007	0.83	0.707244	0.753607	Vigna_radiata_var._radiata_newGene_3742;gene12275;gene22159	3
GO:0006260	DNA replication	0.0058	0.007	0.83	0.707244	0.753607	gene24260;gene25723;gene8864	3
GO:0033043	regulation of organelle organization	0.0058	0.007	0.83	0.707244	0.753607	gene15054;gene28730;gene9615	3
GO:0048580	regulation of post-embryonic development	0.0058	0.007	0.83	0.707244	0.753607	gene11532;gene24934;gene5108	3
GO:1903506	regulation of nucleic acid-templated transcription	0.0253	0.0285	0.89	0.711553	0.756769	gene10220;gene11541;gene13059;gene13673;gene15054;gene18840;gene18992;gene21005;gene22344;gene26182;gene4961;gene6685;gene6784	13
GO:2001141	regulation of RNA biosynthetic process	0.0253	0.0285	0.89	0.711553	0.756769	gene10220;gene11541;gene13059;gene13673;gene15054;gene18840;gene18992;gene21005;gene22344;gene26182;gene4961;gene6685;gene6784	13
GO:0048229	gametophyte development	0.0078	0.0093	0.83	0.713186	0.757791	gene29127;gene3693;gene7222;gene8979	4
GO:0006357	regulation of transcription from RNA polymerase II promoter	0.0058	0.0071	0.82	0.716723	0.759676	gene13673;gene29388;gene7380	3
GO:0003002	regionalization	0.0039	0.0048	0.81	0.716979	0.759676	gene13673;gene14556	2
GO:0009658	chloroplast organization	0.0039	0.0048	0.81	0.716979	0.759676	gene12005;gene13621	2
GO:0006606	protein import into nucleus	0.0019	0.0024	0.81	0.720338	0.760575	gene4980	1
GO:0007276	gamete generation	0.0019	0.0024	0.81	0.720338	0.760575	gene13673	1
GO:0048285	organelle fission	0.0019	0.0024	0.81	0.720338	0.760575	gene12275	1
GO:0051707	response to other organism	0.0097	0.0116	0.84	0.720524	0.760575	gene14181;gene25724;gene3842;gene5108;gene5583	5
GO:1901419	regulation of response to alcohol	0.0039	0.0049	0.79	0.72805	0.767084	gene20694;gene379	2
GO:1905957	regulation of cellular response to alcohol	0.0039	0.0049	0.79	0.72805	0.767084	gene20694;gene379	2
GO:0051172	negative regulation of nitrogen compound metabolic process	0.0078	0.0095	0.82	0.729421	0.767812	gene13673;gene15054;gene18840;gene9358	4
GO:0032259	methylation	0.0253	0.029	0.88	0.73071	0.768451	gene15812;gene15815;gene18755;gene19324;gene21066;gene21376;gene21981;gene22125;gene25897;gene2713;gene27222;gene29377;gene7774	13
GO:0098542	defense response to other organism	0.0058	0.0073	0.8	0.734965	0.771494	gene25724;gene5108;gene5583	3
GO:0043207	response to external biotic stimulus	0.0097	0.0119	0.82	0.73497	0.771494	gene14181;gene25724;gene3842;gene5108;gene5583	5
GO:2000113	negative regulation of cellular macromolecule biosynthetic process	0.0039	0.005	0.77	0.738751	0.774742	gene13673;gene18840	2
GO:2000112	regulation of cellular macromolecule biosynthetic process	0.0253	0.0294	0.86	0.749035	0.781871	gene10220;gene11541;gene13059;gene13673;gene15054;gene18840;gene18992;gene21005;gene22344;gene26182;gene4961;gene6685;gene6784	13
GO:0009787	regulation of abscisic acid-activated signaling pathway	0.0039	0.0051	0.76	0.749091	0.781871	gene20694;gene379	2
GO:0019953	sexual reproduction	0.0039	0.0051	0.76	0.749091	0.781871	gene13673;gene28101	2
GO:0003006	developmental process involved in reproduction	0.0156	0.0187	0.83	0.74943	0.781871	gene13673;gene14556;gene17011;gene17447;gene2145;gene4150;gene5108;gene8979	8
GO:0033044	regulation of chromosome organization	0.0019	0.0026	0.74	0.749706	0.781871	gene15054	1
GO:0051656	establishment of organelle localization	0.0019	0.0026	0.74	0.749706	0.781871	gene12005	1
GO:0007049	cell cycle	0.0058	0.0076	0.77	0.752268	0.783818	gene12275;gene1540;gene2647	3
GO:0010016	shoot system morphogenesis	0.0019	0.0027	0.71	0.763215	0.790843	gene14556	1
GO:0016310	phosphorylation	0.0019	0.0027	0.71	0.763215	0.790843	gene2647	1
GO:0031668	cellular response to extracellular stimulus	0.0019	0.0027	0.71	0.763215	0.790843	gene26182	1
GO:0044255	cellular lipid metabolic process	0.0019	0.0027	0.71	0.763215	0.790843	gene8678	1
GO:0046274	lignin catabolic process	0.0019	0.0027	0.71	0.763215	0.790843	gene16775	1
GO:1903046	meiotic cell cycle process	0.0019	0.0027	0.71	0.763215	0.790843	gene12275	1
GO:0031324	negative regulation of cellular metabolic process	0.0078	0.0101	0.77	0.766982	0.793631	gene13673;gene15054;gene18840;gene9358	4
GO:0048869	cellular developmental process	0.0097	0.0124	0.79	0.768688	0.793631	gene13673;gene18992;gene22344;gene23559;gene29127	5
GO:0009409	response to cold	0.0039	0.0054	0.73	0.768719	0.793631	gene18840;gene9428	2
GO:0009620	response to fungus	0.0039	0.0054	0.73	0.768719	0.793631	gene3842;gene5108	2
GO:0015031	protein transport	0.0156	0.0191	0.82	0.770891	0.795146	gene12275;gene15054;gene15873;gene17957;gene19591;gene22159;gene28730;gene6920	8
GO:0009735	response to cytokinin	0.0019	0.0028	0.69	0.775996	0.795953	gene18992	1
GO:0009856	pollination	0.0019	0.0028	0.69	0.775996	0.795953	gene8979	1
GO:0018193	peptidyl-amino acid modification	0.0019	0.0028	0.69	0.775996	0.795953	gene2647	1
GO:0044706	multi-multicellular organism process	0.0019	0.0028	0.69	0.775996	0.795953	gene8979	1
GO:0048868	pollen tube development	0.0019	0.0028	0.69	0.775996	0.795953	gene8979	1
GO:0051640	organelle localization	0.0019	0.0028	0.69	0.775996	0.795953	gene12005	1
GO:0044249	cellular biosynthetic process	0.0117	0.0148	0.79	0.777877	0.795953	Vigna_radiata_var._radiata_newGene_3742;gene12275;gene13621;gene15054;gene22159;gene2590	6
GO:0006082	organic acid metabolic process	0.0039	0.0055	0.71	0.778022	0.795953	gene18992;gene8678	2
GO:0043436	oxoacid metabolic process	0.0039	0.0055	0.71	0.778022	0.795953	gene18992;gene8678	2
GO:0015074	DNA integration	0.0136	0.0171	0.8	0.781713	0.799005	Vigna_radiata_var._radiata_newGene_1557;Vigna_radiata_var._radiata_newGene_1754;Vigna_radiata_var._radiata_newGene_1950;Vigna_radiata_var._radiata_newGene_2549;Vigna_radiata_var._radiata_newGene_2631;Vigna_radiata_var._radiata_newGene_425;Vigna_radiata_var._radiata_newGene_964	7
GO:0009607	response to biotic stimulus	0.0117	0.0149	0.78	0.783567	0.800175	gene14181;gene23359;gene25724;gene3842;gene5108;gene5583	6
GO:0006888	ER to Golgi vesicle-mediated transport	0.0019	0.0029	0.66	0.788088	0.803338	gene9799	1
GO:0016570	histone modification	0.0019	0.0029	0.66	0.788088	0.803338	gene6904	1
GO:1901701	cellular response to oxygen-containing compound	0.0058	0.0081	0.72	0.791564	0.806153	gene18992;gene25724;gene5108	3
GO:0006914	autophagy	0.0019	0.003	0.64	0.799529	0.812798	gene18193	1
GO:0009991	response to extracellular stimulus	0.0019	0.003	0.64	0.799529	0.812798	gene26182	1
GO:1902679	negative regulation of RNA biosynthetic process	0.0039	0.0058	0.68	0.803993	0.815866	gene13673;gene18840	2
GO:1903507	negative regulation of nucleic acid-templated transcription	0.0039	0.0058	0.68	0.803993	0.815866	gene13673;gene18840	2
GO:0016070	RNA metabolic process	0.0409	0.048	0.85	0.806373	0.816962	Vigna_radiata_var._radiata_newGene_3742;gene10220;gene12275;gene13621;gene15054;gene15358;gene16199;gene17659;gene17661;gene17890;gene17998;gene18307;gene20758;gene22159;gene23450;gene25897;gene26108;gene27739;gene3757;gene4506;gene7222	21
GO:0010556	regulation of macromolecule biosynthetic process	0.0253	0.0308	0.82	0.806521	0.816962	gene10220;gene11541;gene13059;gene13673;gene15054;gene18840;gene18992;gene21005;gene22344;gene26182;gene4961;gene6685;gene6784	13
GO:0000725	recombinational repair	0.0019	0.0031	0.62	0.810353	0.817907	gene378	1
GO:0009826	unidimensional cell growth	0.0019	0.0031	0.62	0.810353	0.817907	gene22344	1
GO:0045927	positive regulation of growth	0.0019	0.0031	0.62	0.810353	0.817907	gene3693	1
GO:0051321	meiotic cell cycle	0.0019	0.0031	0.62	0.810353	0.817907	gene12275	1
GO:0051253	negative regulation of RNA metabolic process	0.0039	0.0059	0.66	0.812031	0.818868	gene13673;gene18840	2
GO:0009793	embryo development ending in seed dormancy	0.0058	0.0085	0.69	0.819146	0.824556	gene14556;gene4049;gene4051	3
GO:0048468	cell development	0.0039	0.006	0.65	0.819774	0.824556	gene13673;gene18992	2
GO:0009116	nucleoside metabolic process	0.0019	0.0033	0.6	0.820594	0.824556	gene11705	1
GO:0060560	developmental growth involved in morphogenesis	0.0019	0.0033	0.6	0.820594	0.824556	gene22344	1
GO:0051704	multi-organism process	0.0156	0.0204	0.77	0.827228	0.829746	gene13673;gene14181;gene25724;gene28101;gene3842;gene5108;gene5583;gene8979	8
GO:0045934	negative regulation of nucleobase-containing compound metabolic process	0.0039	0.0061	0.64	0.82723	0.829746	gene13673;gene18840	2
GO:0030154	cell differentiation	0.0078	0.0111	0.7	0.829749	0.831533	gene13673;gene18992;gene23559;gene29127	4
GO:0031326	regulation of cellular biosynthetic process	0.0253	0.0318	0.8	0.838063	0.83912	gene10220;gene11541;gene13059;gene13673;gene15054;gene18840;gene18992;gene21005;gene22344;gene26182;gene4961;gene6685;gene6784	13
GO:0071496	cellular response to external stimulus	0.0019	0.0035	0.56	0.83945	0.839763	gene26182	1
GO:0007389	pattern specification process	0.0039	0.0063	0.62	0.841315	0.840883	gene13673;gene14556	2
GO:0010154	fruit development	0.0058	0.009	0.65	0.849205	0.847268	gene14556;gene17447;gene4150	3
GO:0048316	seed development	0.0058	0.009	0.65	0.849205	0.847268	gene14556;gene17447;gene4150	3
GO:0006979	response to oxidative stress	0.0136	0.0187	0.73	0.85095	0.848259	gene10615;gene10938;gene12139;gene14286;gene18840;gene24694;gene3842	7
GO:0010558	negative regulation of macromolecule biosynthetic process	0.0039	0.0065	0.6	0.854352	0.850899	gene13673;gene18840	2
GO:0000904	cell morphogenesis involved in differentiation	0.0019	0.0037	0.53	0.856327	0.851364	gene18992	1
GO:0048831	regulation of shoot system development	0.0019	0.0037	0.53	0.856327	0.851364	gene5108	1
GO:0009889	regulation of biosynthetic process	0.0253	0.0325	0.78	0.859781	0.852914	gene10220;gene11541;gene13059;gene13673;gene15054;gene18840;gene18992;gene21005;gene22344;gene26182;gene4961;gene6685;gene6784	13
GO:0016071	mRNA metabolic process	0.0058	0.0092	0.63	0.859957	0.852914	gene12275;gene15054;gene22159	3
GO:1901576	organic substance biosynthetic process	0.0117	0.0166	0.71	0.860154	0.852914	Vigna_radiata_var._radiata_newGene_3742;gene12275;gene13621;gene15054;gene22159;gene2590	6
GO:0006811	ion transport	0.0019	0.0038	0.52	0.86409	0.855313	gene6920	1
GO:0009909	regulation of flower development	0.0019	0.0038	0.52	0.86409	0.855313	gene5108	1
GO:0010038	response to metal ion	0.0058	0.0093	0.63	0.865077	0.85554	gene14286;gene2590;gene6685	3
GO:0031327	negative regulation of cellular biosynthetic process	0.0039	0.0067	0.58	0.866405	0.856103	gene13673;gene18840	2
GO:0009738	abscisic acid-activated signaling pathway	0.0019	0.0039	0.5	0.871433	0.860318	gene15322	1
GO:0007275	multicellular organism development	0.0292	0.0375	0.78	0.872751	0.860337	gene11532;gene13673;gene14556;gene15054;gene17011;gene17447;gene2145;gene24934;gene29127;gene3693;gene3842;gene4150;gene5108;gene7222;gene8979	15
GO:0043412	macromolecule modification	0.0468	0.0571	0.82	0.872978	0.860337	gene11532;gene13324;gene13621;gene15358;gene16199;gene17509;gene17659;gene17661;gene17998;gene20694;gene21865;gene23106;gene23450;gene23495;gene24934;gene25724;gene25897;gene26182;gene2647;gene27739;gene29127;gene3854;gene5583;gene9358	24
GO:0006397	mRNA processing	0.0058	0.0095	0.61	0.874825	0.861406	gene16315;gene21565;gene21591	3
GO:0006633	fatty acid biosynthetic process	0.0039	0.0069	0.56	0.877538	0.862571	gene24143;gene6907	2
GO:0009890	negative regulation of biosynthetic process	0.0039	0.0069	0.56	0.877538	0.862571	gene13673;gene18840	2
GO:0016049	cell growth	0.0019	0.004	0.49	0.878381	0.862649	gene22344	1
GO:0030001	metal ion transport	0.0058	0.0098	0.6	0.883945	0.867358	gene10959;gene16026;gene7854	3
GO:0071396	cellular response to lipid	0.0019	0.0041	0.48	0.884954	0.867594	gene18992	1
GO:0009733	response to auxin	0.0078	0.0124	0.63	0.885867	0.867735	gene11532;gene16165;gene24934;gene26731	4
GO:0009734	auxin-activated signaling pathway	0.0058	0.0099	0.59	0.888279	0.869343	gene24891;gene24959;gene9450	3
GO:0090304	nucleic acid metabolic process	0.0409	0.0514	0.8	0.889372	0.869659	Vigna_radiata_var._radiata_newGene_3742;gene10220;gene12275;gene13621;gene15054;gene15358;gene16199;gene17659;gene17661;gene17890;gene17998;gene18307;gene20758;gene22159;gene23450;gene25897;gene26108;gene27739;gene3757;gene4506;gene7222	21
GO:0010817	regulation of hormone levels	0.0019	0.0043	0.45	0.897055	0.876412	gene23559	1
GO:0006310	DNA recombination	0.0019	0.0044	0.44	0.902621	0.880325	gene15071	1
GO:0050832	defense response to fungus	0.0019	0.0044	0.44	0.902621	0.880325	gene5108	1
GO:0006325	chromatin organization	0.0019	0.0045	0.43	0.907886	0.884696	gene12294	1
GO:0044281	small molecule metabolic process	0.0039	0.0077	0.51	0.910095	0.886084	gene18992;gene8678	2
GO:0006796	phosphate-containing compound metabolic process	0.0019	0.0046	0.42	0.912867	0.887251	gene2647	1
GO:0014070	response to organic cyclic compound	0.0019	0.0046	0.42	0.912867	0.887251	gene14181	1
GO:0006725	cellular aromatic compound metabolic process	0.0448	0.0579	0.77	0.92377	0.897042	Vigna_radiata_var._radiata_newGene_3742;gene10220;gene12275;gene13621;gene15054;gene15358;gene16199;gene17659;gene17661;gene17890;gene17998;gene18307;gene20758;gene22159;gene23450;gene25897;gene2590;gene26108;gene27739;gene3757;gene4506;gene7222;gene9154	23
GO:1901360	organic cyclic compound metabolic process	0.0448	0.058	0.77	0.925193	0.897042	Vigna_radiata_var._radiata_newGene_3742;gene10220;gene12275;gene13621;gene15054;gene15358;gene16199;gene17659;gene17661;gene17890;gene17998;gene18307;gene20758;gene22159;gene23450;gene25897;gene2590;gene26108;gene27739;gene3757;gene4506;gene7222;gene9154	23
GO:0006139	nucleobase-containing compound metabolic process	0.0429	0.0558	0.77	0.925326	0.897042	Vigna_radiata_var._radiata_newGene_3742;gene10220;gene12275;gene13621;gene15054;gene15358;gene16199;gene17659;gene17661;gene17890;gene17998;gene18307;gene20758;gene22159;gene23450;gene25897;gene26108;gene27739;gene28325;gene3757;gene4506;gene7222	22
GO:0009555	pollen development	0.0039	0.0082	0.48	0.928185	0.899041	gene3693;gene8979	2
GO:2000241	regulation of reproductive process	0.0019	0.005	0.39	0.930243	0.900263	gene5108	1
GO:0006887	exocytosis	0.0019	0.0052	0.37	0.937588	0.905816	gene8532	1
GO:0031047	gene silencing by RNA	0.0019	0.0052	0.37	0.937588	0.905816	gene3627	1
GO:0034641	cellular nitrogen compound metabolic process	0.0429	0.0569	0.75	0.938581	0.906	Vigna_radiata_var._radiata_newGene_3742;gene10220;gene12275;gene13621;gene15054;gene15358;gene16199;gene17659;gene17661;gene17890;gene17998;gene18307;gene20758;gene22159;gene23450;gene25897;gene26108;gene27739;gene3757;gene4506;gene7222;gene9154	22
GO:0046483	heterocycle metabolic process	0.0429	0.0572	0.75	0.94215	0.908668	Vigna_radiata_var._radiata_newGene_3742;gene10220;gene12275;gene13621;gene15054;gene15358;gene16199;gene17659;gene17661;gene17890;gene17998;gene18307;gene20758;gene22159;gene23450;gene25897;gene26108;gene27739;gene3757;gene4506;gene7222;gene9154	22
GO:0042546	cell wall biogenesis	0.0019	0.0055	0.36	0.94416	0.909829	gene3854	1
GO:1901135	carbohydrate derivative metabolic process	0.0019	0.0056	0.35	0.947182	0.911963	gene18992	1
GO:0006457	protein folding	0.0058	0.012	0.49	0.949346	0.913267	gene10164;gene20016;gene23921	3
GO:0009790	embryo development	0.0039	0.009	0.43	0.950163	0.913274	gene13673;gene14556	2
GO:0005975	carbohydrate metabolic process	0.0292	0.0423	0.69	0.95391	0.916096	gene11852;gene1211;gene14505;gene15970;gene1686;gene21142;gene21442;gene2702;gene28453;gene3854;gene7179;gene7498;gene7808;gene7903;gene8877	15
GO:0006793	phosphorus metabolic process	0.0019	0.0063	0.31	0.964228	0.924431	gene2647	1
GO:0015979	photosynthesis	0.0019	0.0063	0.31	0.964228	0.924431	gene18840	1
GO:0042744	hydrogen peroxide catabolic process	0.0039	0.0099	0.4	0.965635	0.924994	gene10938;gene12139	2
GO:0048544	recognition of pollen	0.0019	0.0068	0.29	0.972924	0.931186	gene5793	1
GO:0009058	biosynthetic process	0.0136	0.0251	0.54	0.97627	0.933596	Vigna_radiata_var._radiata_newGene_3742;gene12275;gene13621;gene15054;gene17484;gene22159;gene2590	7
GO:0042545	cell wall modification	0.0019	0.0084	0.23	0.98827	0.944272	gene19530	1
GO:0007018	microtubule-based movement	0.0019	0.0089	0.22	0.991127	0.9462	gene6842	1
GO:0045490	pectin catabolic process	0.0019	0.0097	0.2	0.993999	0.946916	gene19192	1
GO:0090305	nucleic acid phosphodiester bond hydrolysis	0.0214	0.0401	0.53	0.994038	0.946916	Vigna_radiata_var._radiata_newGene_3742;gene12275;gene13621;gene15358;gene16199;gene17659;gene17661;gene17998;gene22159;gene23450;gene27739	11
GO:0009451	RNA modification	0.0175	0.0349	0.5	0.994395	0.946916	gene13621;gene15358;gene16199;gene17659;gene17661;gene17998;gene23450;gene25897;gene27739	9
GO:0033554	cellular response to stress	0.0019	0.0103	0.19	0.995709	0.947368	gene24694	1
GO:0071555	cell wall organization	0.0019	0.0173	0.11	0.9999	0.949849	gene17791	1
GO:0006412	translation	0.0039	0.0333	0.12	1	0.949849	gene26851;gene29377	2
GO:0005634	nucleus	0.2974	0.2078	1.43	9.24e-08	1.54e-05	Vigna_radiata_var._radiata_newGene_3742;Vigna_radiata_var._radiata_newGene_4470;gene10220;gene10393;gene10531;gene10651;gene10698;gene10717;gene10766;gene11285;gene11287;gene1133;gene11480;gene11532;gene11541;gene11688;gene11797;gene11907;gene11985;gene11989;gene1199;gene12049;gene12212;gene12275;gene12294;gene12485;gene12539;gene12775;gene13030;gene13059;gene13259;gene13498;gene13652;gene13687;g…	174
GO:0032040	small-subunit processome	0.012	0.0015	8.25	9.33e-06	0.000775651	gene10220;gene18307;gene20758;gene437;gene4506;gene7222;gene9938	7
GO:0030684	preribosome	0.0103	0.0012	8.59	3.2e-05	0.00148805	gene10220;gene17890;gene18307;gene20758;gene4506;gene7222	6
GO:1990904	ribonucleoprotein complex	0.0222	0.006	3.72	3.58e-05	0.00148805	gene10220;gene12275;gene17447;gene17890;gene18307;gene20758;gene22159;gene26108;gene4150;gene4506;gene7222;gene8004;gene9615	13
GO:0016602	CCAAT-binding factor complex	0.0068	0.0005	13.36	8.5e-05	0.00282592	Vigna_radiata_var._radiata_newGene_986;gene10053;gene21110;gene4011	4
GO:0030686	90S preribosome	0.0068	0.0006	11.45	0.000190396	0.0050611	gene10220;gene18307;gene4506;gene7222	4
GO:0005730	nucleolus	0.0256	0.009	2.86	0.000213015	0.0050611	gene10220;gene1069;gene1105;gene1495;gene17890;gene20758;gene21005;gene22310;gene23258;gene25670;gene26465;gene28245;gene4506;gene7222;gene9386	15
GO:0032991	macromolecular complex	0.0479	0.0235	2.04	0.000264914	0.00550742	gene10220;gene11532;gene11688;gene12275;gene12947;gene15054;gene17447;gene17890;gene17957;gene18307;gene19416;gene19591;gene20758;gene21005;gene21084;gene22159;gene24934;gene25897;gene26108;gene28101;gene28455;gene4150;gene4506;gene6570;gene6920;gene7222;gene9457;gene9615	28
GO:0010494	cytoplasmic stress granule	0.0051	0.0003	15.03	0.000476221	0.00880034	gene17447;gene4150;gene9615	3
GO:0035770	ribonucleoprotein granule	0.0068	0.0009	7.29	0.00152877	0.0231144	gene12275;gene17447;gene4150;gene9615	4
GO:0036464	cytoplasmic ribonucleoprotein granule	0.0068	0.0009	7.29	0.00152877	0.0231144	gene12275;gene17447;gene4150;gene9615	4
GO:0005732	small nucleolar ribonucleoprotein complex	0.0051	0.0005	10.02	0.00220769	0.0282441	gene18307;gene27705;gene3242	3
GO:0031304	intrinsic component of mitochondrial inner membrane	0.0051	0.0005	10.02	0.00220769	0.0282441	gene17957;gene19591;gene6920	3
GO:0031300	intrinsic component of organelle membrane	0.0051	0.0006	8.59	0.00372066	0.0386753	gene17957;gene19591;gene6920	3
GO:0031301	integral component of organelle membrane	0.0051	0.0006	8.59	0.00372066	0.0386753	gene17957;gene19591;gene6920	3
GO:0098573	intrinsic component of mitochondrial membrane	0.0051	0.0006	8.59	0.00372066	0.0386753	gene17957;gene19591;gene6920	3
GO:0044452	nucleolar part	0.0068	0.0012	5.73	0.00411404	0.0402488	gene10220;gene21005;gene4506;gene7222	4
GO:0031461	cullin-RING ubiquitin ligase complex	0.0171	0.0066	2.6	0.0047635	0.0433449	gene11532;gene11688;gene19416;gene20758;gene21084;gene24934;gene28455;gene6570;gene7222;gene9457	10
GO:0043228	non-membrane-bounded organelle	0.0308	0.0159	1.94	0.00542344	0.0433449	gene10220;gene12275;gene12947;gene17447;gene17890;gene20758;gene21005;gene26108;gene26465;gene2647;gene28101;gene3693;gene4150;gene4506;gene7222;gene8351;gene9386;gene9615	18
GO:0043232	intracellular non-membrane-bounded organelle	0.0308	0.0159	1.94	0.00542344	0.0433449	gene10220;gene12275;gene12947;gene17447;gene17890;gene20758;gene21005;gene26108;gene26465;gene2647;gene28101;gene3693;gene4150;gene4506;gene7222;gene8351;gene9386;gene9615	18
GO:0031305	integral component of mitochondrial inner membrane	0.0051	0.0007	7.51	0.00573359	0.0433449	gene17957;gene19591;gene6920	3
GO:0032592	integral component of mitochondrial membrane	0.0051	0.0007	7.51	0.00573359	0.0433449	gene17957;gene19591;gene6920	3
GO:0030141	secretory granule	0.0034	0.0003	13.36	0.00721114	0.0466402	gene12486;gene23440	2
GO:0034388	Pwp2p-containing subcomplex of 90S preribosome	0.0034	0.0003	13.36	0.00721114	0.0466402	gene4506;gene7222	2
GO:0099503	secretory vesicle	0.0034	0.0003	13.36	0.00721114	0.0466402	gene12486;gene23440	2
GO:0005575	cellular_component	0.1829	0.1467	1.25	0.00777524	0.0466402	Vigna_radiata_var._radiata_newGene_3742;gene10220;gene10614;gene10615;gene10698;gene11532;gene11541;gene11688;gene11819;gene12005;gene12275;gene12294;gene12486;gene12539;gene12947;gene13059;gene13324;gene13621;gene13673;gene13899;gene14284;gene14286;gene14318;gene15054;gene15288;gene15358;gene1540;gene1545;gene16199;gene17011;gene17120;gene17447;gene17509;gene17659;gene17661;gene17890;gene17957;g…	107
GO:0005623	cell	0.1795	0.1436	1.25	0.00785208	0.0466402	Vigna_radiata_var._radiata_newGene_3742;gene10220;gene10614;gene10615;gene10698;gene11532;gene11541;gene11688;gene11819;gene12005;gene12275;gene12294;gene12486;gene12539;gene12947;gene13059;gene13324;gene13621;gene13673;gene13899;gene14284;gene14286;gene14318;gene15054;gene15288;gene15358;gene1540;gene1545;gene16199;gene17011;gene17120;gene17447;gene17509;gene17659;gene17661;gene17890;gene17957;g…	105
GO:0044464	cell part	0.1795	0.1436	1.25	0.00785208	0.0466402	Vigna_radiata_var._radiata_newGene_3742;gene10220;gene10614;gene10615;gene10698;gene11532;gene11541;gene11688;gene11819;gene12005;gene12275;gene12294;gene12486;gene12539;gene12947;gene13059;gene13324;gene13621;gene13673;gene13899;gene14284;gene14286;gene14318;gene15054;gene15288;gene15358;gene1540;gene1545;gene16199;gene17011;gene17120;gene17447;gene17509;gene17659;gene17661;gene17890;gene17957;g…	105
GO:0019005	SCF ubiquitin ligase complex	0.0103	0.0032	3.25	0.00933419	0.0535318	gene11532;gene11688;gene19416;gene21084;gene24934;gene9457	6
GO:1990234	transferase complex	0.0188	0.0084	2.23	0.0102173	0.0566432	gene11532;gene11688;gene19416;gene20758;gene21084;gene24934;gene25897;gene28455;gene6570;gene7222;gene9457	11
GO:0005744	mitochondrial inner membrane presequence translocase complex	0.0051	0.0009	6.01	0.0114006	0.0611643	gene17957;gene19591;gene6920	3
GO:0005811	lipid droplet	0.0068	0.0016	4.22	0.013068	0.0679192	Vigna_radiata_var._radiata_newGene_2250;gene21860;gene21863;gene3693	4
GO:0005697	telomerase holoenzyme complex	0.0034	0.0003	10.02	0.0139461	0.0682192	gene12275;gene22159	2
GO:0005956	protein kinase CK2 complex	0.0034	0.0003	10.02	0.0139461	0.0682192	Vigna_radiata_var._radiata_newGene_2341;gene13718	2
GO:0005622	intracellular	0.1658	0.1344	1.23	0.0149294	0.069459	Vigna_radiata_var._radiata_newGene_3742;gene10220;gene10614;gene10615;gene10698;gene11532;gene11541;gene11688;gene11819;gene12005;gene12275;gene12294;gene12486;gene12539;gene12947;gene13059;gene13324;gene13621;gene13673;gene14284;gene14286;gene14318;gene15054;gene15288;gene15358;gene1540;gene1545;gene16199;gene17011;gene17447;gene17509;gene17659;gene17661;gene17890;gene17957;gene17998;gene18193;g…	97
GO:0000151	ubiquitin ligase complex	0.0171	0.0078	2.2	0.0150348	0.069459	gene11532;gene11688;gene19416;gene20758;gene21084;gene24934;gene28455;gene6570;gene7222;gene9457	10
GO:0000786	nucleosome	0.012	0.0045	2.65	0.0156024	0.0701332	gene10717;gene12212;gene1530;gene17615;gene17976;gene19097;gene23333	7
GO:0044424	intracellular part	0.1641	0.1341	1.22	0.0187775	0.0821355	Vigna_radiata_var._radiata_newGene_3742;gene10220;gene10614;gene10615;gene10698;gene11532;gene11541;gene11688;gene11819;gene12005;gene12275;gene12294;gene12486;gene12539;gene12947;gene13059;gene13324;gene13621;gene13673;gene14284;gene14286;gene14318;gene15054;gene15288;gene15358;gene1540;gene1545;gene16199;gene17011;gene17447;gene17509;gene17659;gene17661;gene17890;gene17957;gene17998;gene18193;g…	96
GO:0000932	P-body	0.0051	0.001	5.01	0.0194022	0.0821355	gene12275;gene17447;gene4150	3
GO:1902494	catalytic complex	0.0205	0.0105	1.96	0.0197541	0.0821355	gene11532;gene11688;gene19416;gene20758;gene21084;gene24934;gene25897;gene26108;gene28455;gene6570;gene7222;gene9457	12
GO:0000781	chromosome, telomeric region	0.0034	0.0004	8.02	0.0224792	0.0890155	gene10651;gene9027	2
GO:0032300	mismatch repair complex	0.0034	0.0004	8.02	0.0224792	0.0890155	gene17578;gene23445	2
GO:0098800	inner mitochondrial membrane protein complex	0.0051	0.0012	4.29	0.0298122	0.115308	gene17957;gene19591;gene6920	3
GO:0044455	mitochondrial membrane part	0.0051	0.0013	4.01	0.0359174	0.120282	gene17957;gene19591;gene6920	3
GO:0030915	Smc5-Smc6 complex	0.0034	0.0006	5.73	0.0441727	0.120282	gene20921;gene2245	2
GO:0098798	mitochondrial protein complex	0.0051	0.0015	3.54	0.049882	0.120282	gene17957;gene19591;gene6920	3
GO:0005918	septate junction	0.0017	0.0001	20.04	0.0499019	0.120282	gene13673	1
GO:0005923	bicellular tight junction	0.0017	0.0001	20.04	0.0499019	0.120282	gene13673	1
GO:0016327	apicolateral plasma membrane	0.0017	0.0001	20.04	0.0499019	0.120282	gene13673	1
GO:0031350	intrinsic component of plastid membrane	0.0017	0.0001	20.04	0.0499019	0.120282	gene6920	1
GO:0031351	integral component of plastid membrane	0.0017	0.0001	20.04	0.0499019	0.120282	gene6920	1
GO:0031354	intrinsic component of plastid outer membrane	0.0017	0.0001	20.04	0.0499019	0.120282	gene6920	1
GO:0031355	integral component of plastid outer membrane	0.0017	0.0001	20.04	0.0499019	0.120282	gene6920	1
GO:0031358	intrinsic component of chloroplast outer membrane	0.0017	0.0001	20.04	0.0499019	0.120282	gene6920	1
GO:0034455	t-UTP complex	0.0017	0.0001	20.04	0.0499019	0.120282	gene10220	1
GO:0034457	Mpp10 complex	0.0017	0.0001	20.04	0.0499019	0.120282	gene27705	1
GO:0034709	methylosome	0.0017	0.0001	20.04	0.0499019	0.120282	gene2213	1
GO:0034715	pICln-Sm protein complex	0.0017	0.0001	20.04	0.0499019	0.120282	gene2213	1
GO:0043296	apical junction complex	0.0017	0.0001	20.04	0.0499019	0.120282	gene13673	1
GO:0043527	tRNA methyltransferase complex	0.0017	0.0001	20.04	0.0499019	0.120282	gene25897	1
GO:0043625	delta DNA polymerase complex	0.0017	0.0001	20.04	0.0499019	0.120282	gene24260	1
GO:0045169	fusome	0.0017	0.0001	20.04	0.0499019	0.120282	gene13673	1
GO:0045178	basal part of cell	0.0017	0.0001	20.04	0.0499019	0.120282	gene13673	1
GO:0048476	Holliday junction resolvase complex	0.0017	0.0001	20.04	0.0499019	0.120282	gene1510	1
GO:0070160	occluding junction	0.0017	0.0001	20.04	0.0499019	0.120282	gene13673	1
GO:0072686	mitotic spindle	0.0017	0.0001	20.04	0.0499019	0.120282	gene26108	1
GO:0097431	mitotic spindle pole	0.0017	0.0001	20.04	0.0499019	0.120282	gene26108	1
GO:0097574	lateral part of cell	0.0017	0.0001	20.04	0.0499019	0.120282	gene13673	1
GO:1990794	basolateral part of cell	0.0017	0.0001	20.04	0.0499019	0.120282	gene13673	1
GO:0005737	cytoplasm	0.1282	0.1072	1.2	0.0558449	0.132684	gene10614;gene10615;gene11705;gene11819;gene12005;gene12049;gene12275;gene12486;gene12947;gene13324;gene13621;gene13673;gene14284;gene14286;gene14318;gene15288;gene15792;gene16199;gene1620;gene17011;gene17447;gene17509;gene17957;gene18193;gene18605;gene19416;gene19591;gene19861;gene19930;gene20416;gene20694;gene21052;gene21084;gene22159;gene22862;gene23106;gene23348;gene23440;gene23559;gene24694;…	75
GO:0009501	amyloplast	0.0034	0.0007	5.01	0.0569858	0.133488	gene26382;gene269	2
GO:0044444	cytoplasmic part	0.0855	0.0687	1.24	0.0621351	0.143528	gene10614;gene10615;gene12005;gene12275;gene12486;gene12947;gene13621;gene13673;gene14286;gene14318;gene15288;gene16199;gene17011;gene17447;gene17957;gene18193;gene18605;gene19416;gene19591;gene19861;gene19930;gene20694;gene22862;gene23348;gene23440;gene24694;gene24935;gene25556;gene25757;gene25897;gene2647;gene26955;gene27257;gene27739;gene28101;gene28227;gene3693;gene379;gene3854;gene4150;gene6…	50
GO:0005680	anaphase-promoting complex	0.0034	0.0008	4.45	0.0709005	0.15935	gene10561;gene25606	2
GO:0030687	preribosome, large subunit precursor	0.0034	0.0008	4.45	0.0709005	0.15935	gene1069;gene17890	2
GO:0042025	host cell nucleus	0.0239	0.0158	1.52	0.0791421	0.175501	gene10717;gene14040;gene15073;gene15074;gene16493;gene17069;gene17615;gene17976;gene18739;gene2120;gene23140;gene23333;gene24390;gene4980	14
GO:0031965	nuclear membrane	0.0034	0.0009	4.01	0.0857755	0.187708	gene28101;gene4506	2
GO:0042170	plastid membrane	0.0051	0.0019	2.73	0.094219	0.188203	gene22862;gene28227;gene6920	3
GO:0098796	membrane protein complex	0.0051	0.0019	2.73	0.094219	0.188203	gene17957;gene19591;gene6920	3
GO:0005657	replication fork	0.0017	0.0002	10.02	0.0973176	0.188203	gene2494	1
GO:0016328	lateral plasma membrane	0.0017	0.0002	10.02	0.0973176	0.188203	gene13673	1
GO:0030896	checkpoint clamp complex	0.0017	0.0002	10.02	0.0973176	0.188203	gene1105	1
GO:0031390	Ctf18 RFC-like complex	0.0017	0.0002	10.02	0.0973176	0.188203	gene2121	1
GO:0032299	ribonuclease H2 complex	0.0017	0.0002	10.02	0.0973176	0.188203	gene8047	1
GO:0033063	Rad51B-Rad51C-Rad51D-XRCC2 complex	0.0017	0.0002	10.02	0.0973176	0.188203	gene2494	1
GO:0034708	methyltransferase complex	0.0017	0.0002	10.02	0.0973176	0.188203	gene25897	1
GO:0070390	transcription export complex 2	0.0017	0.0002	10.02	0.0973176	0.188203	gene15054	1
GO:0030286	dynein complex	0.0034	0.0009	3.64	0.101481	0.193998	gene14108;gene15792	2
GO:0005740	mitochondrial envelope	0.0051	0.002	2.61	0.104524	0.195327	gene17957;gene19591;gene6920	3
GO:0019866	organelle inner membrane	0.0051	0.002	2.61	0.104524	0.195327	gene17957;gene19591;gene6920	3
GO:0031967	organelle envelope	0.0137	0.0082	1.67	0.106122	0.196109	gene16199;gene17957;gene19591;gene22862;gene28101;gene28227;gene4506;gene6920	8
GO:0031975	envelope	0.0137	0.0083	1.65	0.110926	0.202733	gene16199;gene17957;gene19591;gene22862;gene28101;gene28227;gene4506;gene6920	8
GO:0044428	nuclear part	0.0239	0.0167	1.43	0.112597	0.203551	Vigna_radiata_var._radiata_newGene_3742;gene10220;gene12275;gene15054;gene17890;gene20758;gene21005;gene22159;gene26108;gene26465;gene28101;gene4506;gene7222;gene9386	14
GO:0005886	plasma membrane	0.0444	0.0349	1.27	0.121585	0.217436	gene12005;gene12486;gene12947;gene13007;gene13673;gene141;gene14889;gene15401;gene15402;gene18193;gene18659;gene19930;gene2213;gene231;gene23440;gene24919;gene26288;gene27219;gene29127;gene29308;gene379;gene4968;gene6096;gene6767;gene7546;gene88	26
GO:0009505	plant-type cell wall	0.0051	0.0021	2.4	0.126368	0.223586	gene13899;gene27216;gene27257	3
GO:0097708	intracellular vesicle	0.0068	0.0034	2	0.137119	0.234441	gene12486;gene23440;gene8015;gene8017	4
GO:0005826	actomyosin contractile ring	0.0017	0.0003	6.68	0.142371	0.234441	gene2647	1
GO:0009326	formate dehydrogenase complex	0.0017	0.0003	6.68	0.142371	0.234441	gene129	1
GO:0031359	integral component of chloroplast outer membrane	0.0017	0.0003	6.68	0.142371	0.234441	gene6920	1
GO:0031594	neuromuscular junction	0.0017	0.0003	6.68	0.142371	0.234441	gene13673	1
GO:0032155	cell division site part	0.0017	0.0003	6.68	0.142371	0.234441	gene2647	1
GO:0070938	contractile ring	0.0017	0.0003	6.68	0.142371	0.234441	gene2647	1
GO:0031410	cytoplasmic vesicle	0.0068	0.0035	1.96	0.146336	0.236929	gene12486;gene23440;gene8015;gene8017	4
GO:0031966	mitochondrial membrane	0.0051	0.0023	2.23	0.149674	0.236929	gene17957;gene19591;gene6920	3
GO:0044429	mitochondrial part	0.0051	0.0023	2.23	0.149674	0.236929	gene17957;gene19591;gene6920	3
GO:0005635	nuclear envelope	0.0034	0.0012	2.86	0.15243	0.236929	gene28101;gene4506	2
GO:0005667	transcription factor complex	0.0034	0.0012	2.86	0.15243	0.236929	gene21005;gene3122	2
GO:0098791	Golgi subcompartment	0.0034	0.0012	2.86	0.15243	0.236929	gene8015;gene8017	2
GO:0031090	organelle membrane	0.012	0.0078	1.54	0.168553	0.259204	gene17957;gene19591;gene22862;gene28101;gene28227;gene4506;gene6920	7
GO:0071944	cell periphery	0.0308	0.0241	1.28	0.169877	0.259204	gene12005;gene12486;gene12947;gene13673;gene13899;gene18193;gene18659;gene19930;gene23440;gene26288;gene2647;gene27216;gene27257;gene29127;gene379;gene4968;gene6096;gene88	18
GO:0000120	RNA polymerase I transcription factor complex	0.0017	0.0003	5.01	0.185179	0.270412	gene21005	1
GO:0000500	RNA polymerase I upstream activating factor complex	0.0017	0.0003	5.01	0.185179	0.270412	gene21005	1
GO:0031515	tRNA (m1A) methyltransferase complex	0.0017	0.0003	5.01	0.185179	0.270412	gene25897	1
GO:0031982	vesicle	0.0068	0.0038	1.78	0.185413	0.270412	gene12486;gene23440;gene8015;gene8017	4
GO:0031969	chloroplast membrane	0.0051	0.0026	2	0.186894	0.270412	gene22862;gene28227;gene6920	3
GO:0005743	mitochondrial inner membrane	0.0085	0.0052	1.64	0.187472	0.270412	gene12069;gene17957;gene19591;gene28303;gene6920	5
GO:0000148	1,3-beta-D-glucan synthase complex	0.0034	0.0014	2.5	0.188604	0.270412	gene1562;gene9205	2
GO:0043226	organelle	0.1299	0.1179	1.1	0.193866	0.275582	Vigna_radiata_var._radiata_newGene_3742;gene10220;gene10614;gene10615;gene10698;gene11532;gene11541;gene11688;gene12275;gene12294;gene12486;gene12539;gene12947;gene13059;gene13621;gene14286;gene15054;gene15358;gene1540;gene1545;gene16199;gene17120;gene17447;gene17659;gene17661;gene17890;gene17957;gene17998;gene18605;gene18840;gene18992;gene19591;gene19861;gene19930;gene20758;gene21005;gene21865;g…	76
GO:0005643	nuclear pore	0.0034	0.0015	2.36	0.2071	0.291898	gene28101;gene5282	2
GO:0080008	Cul4-RING E3 ubiquitin ligase complex	0.0051	0.0027	1.88	0.212899	0.295551	gene20758;gene6570;gene7222	3
GO:0043229	intracellular organelle	0.1282	0.1171	1.09	0.213246	0.295551	Vigna_radiata_var._radiata_newGene_3742;gene10220;gene10614;gene10615;gene10698;gene11532;gene11541;gene11688;gene12275;gene12294;gene12486;gene12539;gene12947;gene13059;gene13621;gene14286;gene15054;gene15358;gene1540;gene1545;gene16199;gene17447;gene17659;gene17661;gene17890;gene17957;gene17998;gene18605;gene18840;gene18992;gene19591;gene19861;gene19930;gene20758;gene21005;gene21865;gene22159;g…	75
GO:0005938	cell cortex	0.0034	0.0015	2.23	0.225773	0.302928	gene13673;gene2647	2
GO:0044431	Golgi apparatus part	0.0034	0.0015	2.23	0.225773	0.302928	gene8015;gene8017	2
GO:0044798	nuclear transcription factor complex	0.0017	0.0004	4.01	0.225854	0.302928	gene21005	1
GO:0045202	synapse	0.0017	0.0004	4.01	0.225854	0.302928	gene13673	1
GO:0044446	intracellular organelle part	0.0462	0.0396	1.17	0.228984	0.30467	Vigna_radiata_var._radiata_newGene_3742;gene10220;gene12275;gene12947;gene15054;gene16199;gene17890;gene17957;gene19591;gene19861;gene20758;gene21005;gene22159;gene22862;gene26108;gene26465;gene2647;gene28101;gene28227;gene4506;gene6920;gene7222;gene8015;gene8017;gene8351;gene9154;gene9386	27
GO:0044430	cytoskeletal part	0.0085	0.0056	1.52	0.232456	0.306834	gene12947;gene26108;gene2647;gene28101;gene8351	5
GO:0044422	organelle part	0.0462	0.04	1.15	0.24615	0.322352	Vigna_radiata_var._radiata_newGene_3742;gene10220;gene12275;gene12947;gene15054;gene16199;gene17890;gene17957;gene19591;gene19861;gene20758;gene21005;gene22159;gene22862;gene26108;gene26465;gene2647;gene28101;gene28227;gene4506;gene6920;gene7222;gene8015;gene8017;gene8351;gene9154;gene9386	27
GO:0005777	peroxisome	0.0051	0.003	1.72	0.253179	0.328966	gene13919;gene17775;gene8678	3
GO:0005665	DNA-directed RNA polymerase II, core complex	0.0017	0.0005	3.34	0.264502	0.333264	gene18684	1
GO:0005813	centrosome	0.0017	0.0005	3.34	0.264502	0.333264	gene28101	1
GO:0016593	Cdc73/Paf1 complex	0.0017	0.0005	3.34	0.264502	0.333264	gene6904	1
GO:0071011	precatalytic spliceosome	0.0017	0.0005	3.34	0.264502	0.333264	gene26108	1
GO:0005829	cytosol	0.0342	0.0296	1.16	0.283898	0.347904	gene10651;gene12005;gene12947;gene14318;gene15288;gene17011;gene18193;gene19416;gene20694;gene21142;gene2213;gene24694;gene24935;gene28101;gene29388;gene3514;gene379;gene6388;gene9428;gene9457	20
GO:0012505	endomembrane system	0.0188	0.0154	1.22	0.287769	0.347904	gene12486;gene23440;gene25556;gene27257;gene28101;gene28730;gene3693;gene3854;gene4506;gene8015;gene8017	11
GO:0015630	microtubule cytoskeleton	0.0068	0.0047	1.46	0.294082	0.347904	gene12947;gene26108;gene28101;gene8351	4
GO:0099568	cytoplasmic region	0.0034	0.0019	1.82	0.301053	0.347904	gene13673;gene2647	2
GO:0000123	histone acetyltransferase complex	0.0017	0.0006	2.86	0.301224	0.347904	gene1351	1
GO:0000922	spindle pole	0.0017	0.0006	2.86	0.301224	0.347904	gene26108	1
GO:0009331	glycerol-3-phosphate dehydrogenase complex	0.0017	0.0006	2.86	0.301224	0.347904	gene1211	1
GO:0016323	basolateral plasma membrane	0.0017	0.0006	2.86	0.301224	0.347904	gene13673	1
GO:0030864	cortical actin cytoskeleton	0.0017	0.0006	2.86	0.301224	0.347904	gene2647	1
GO:0034399	nuclear periphery	0.0017	0.0006	2.86	0.301224	0.347904	gene17890	1
GO:0071013	catalytic step 2 spliceosome	0.0017	0.0006	2.86	0.301224	0.347904	gene26108	1
GO:0097525	spliceosomal snRNP complex	0.0017	0.0006	2.86	0.301224	0.347904	gene26108	1
GO:0043227	membrane-bounded organelle	0.1197	0.1135	1.05	0.33309	0.375167	Vigna_radiata_var._radiata_newGene_3742;gene10220;gene10614;gene10615;gene10698;gene11532;gene11541;gene11688;gene12275;gene12294;gene12486;gene12539;gene13059;gene13621;gene14286;gene15054;gene15358;gene1540;gene1545;gene16199;gene17659;gene17661;gene17890;gene17957;gene17998;gene18605;gene18840;gene18992;gene19591;gene19861;gene19930;gene20758;gene21005;gene21865;gene22159;gene22862;gene23348;g…	70
GO:0031981	nuclear lumen	0.0154	0.0128	1.2	0.333637	0.375167	gene10220;gene17890;gene20758;gene21005;gene26465;gene28101;gene4506;gene7222;gene9386	9
GO:0000178	exosome (RNase complex)	0.0017	0.0007	2.5	0.336115	0.375167	gene19433	1
GO:0005849	mRNA cleavage factor complex	0.0017	0.0007	2.5	0.336115	0.375167	gene7149	1
GO:0042555	MCM complex	0.0017	0.0007	2.5	0.336115	0.375167	gene14832	1
GO:0005802	trans-Golgi network	0.0034	0.002	1.67	0.338363	0.375167	gene8015;gene8017	2
GO:0009507	chloroplast	0.0359	0.0323	1.11	0.341183	0.375789	gene10614;gene10615;gene13621;gene14286;gene1480;gene16199;gene18605;gene19861;gene21142;gene22862;gene23136;gene23348;gene2584;gene26382;gene269;gene26955;gene28227;gene6920;gene8757;gene9154;gene9721	21
GO:0030532	small nuclear ribonucleoprotein complex	0.0017	0.0008	2.23	0.369266	0.404045	gene26108	1
GO:0030312	external encapsulating structure	0.0051	0.0038	1.34	0.391232	0.416969	gene13899;gene27216;gene27257	3
GO:0009536	plastid	0.0239	0.0218	1.1	0.395536	0.416969	gene10614;gene10615;gene13621;gene14286;gene16199;gene18605;gene19861;gene22862;gene23348;gene26955;gene28227;gene6920;gene9154;gene9721	14
GO:0005682	U5 snRNP	0.0017	0.0009	2	0.400765	0.416969	gene26108	1
GO:0009527	plastid outer membrane	0.0017	0.0009	2	0.400765	0.416969	gene6920	1
GO:0032153	cell division site	0.0017	0.0009	2	0.400765	0.416969	gene2647	1
GO:0031224	intrinsic component of membrane	0.0051	0.0039	1.31	0.404876	0.416969	gene17957;gene19591;gene6920	3
GO:0031974	membrane-enclosed lumen	0.0154	0.0136	1.13	0.405108	0.416969	gene10220;gene17890;gene20758;gene21005;gene26465;gene28101;gene4506;gene7222;gene9386	9
GO:0043233	organelle lumen	0.0154	0.0136	1.13	0.405108	0.416969	gene10220;gene17890;gene20758;gene21005;gene26465;gene28101;gene4506;gene7222;gene9386	9
GO:0070013	intracellular organelle lumen	0.0154	0.0136	1.13	0.405108	0.416969	gene10220;gene17890;gene20758;gene21005;gene26465;gene28101;gene4506;gene7222;gene9386	9
GO:0043231	intracellular membrane-bounded organelle	0.1162	0.1126	1.03	0.407703	0.416969	Vigna_radiata_var._radiata_newGene_3742;gene10220;gene10614;gene10615;gene10698;gene11532;gene11541;gene11688;gene12275;gene12294;gene12539;gene13059;gene13621;gene14286;gene15054;gene15358;gene1540;gene1545;gene16199;gene17659;gene17661;gene17890;gene17957;gene17998;gene18605;gene18840;gene18992;gene19591;gene19861;gene19930;gene20758;gene21005;gene21865;gene22159;gene22862;gene23348;gene23450;g…	68
GO:0009526	plastid envelope	0.0068	0.0055	1.23	0.408656	0.416969	gene16199;gene22862;gene28227;gene6920	4
GO:0009532	plastid stroma	0.0068	0.0056	1.21	0.420024	0.425955	gene19861;gene22862;gene28227;gene9154	4
GO:0005929	cilium	0.0017	0.0009	1.82	0.430694	0.431513	gene17120	1
GO:0009707	chloroplast outer membrane	0.0017	0.0009	1.82	0.430694	0.431513	gene6920	1
GO:0031463	Cul3-RING ubiquitin ligase complex	0.0017	0.001	1.67	0.45913	0.454548	gene28455	1
GO:0005856	cytoskeleton	0.0085	0.0076	1.13	0.459151	0.454548	gene12947;gene26108;gene2647;gene28101;gene8351	5
GO:0005773	vacuole	0.0068	0.0061	1.13	0.475928	0.464679	gene19930;gene25757;gene3693;gene6096	4
GO:0005759	mitochondrial matrix	0.0034	0.0027	1.25	0.479242	0.464679	gene10650;gene19308	2
GO:0005815	microtubule organizing center	0.0017	0.0011	1.54	0.486148	0.464679	gene28101	1
GO:0030014	CCR4-NOT complex	0.0017	0.0011	1.54	0.486148	0.464679	gene27523	1
GO:0031012	extracellular matrix	0.0017	0.0011	1.54	0.486148	0.464679	gene22922	1
GO:0098590	plasma membrane region	0.0017	0.0011	1.54	0.486148	0.464679	gene13673	1
GO:0005911	cell-cell junction	0.0085	0.008	1.07	0.507451	0.480924	gene13673;gene19930;gene27257;gene29127;gene6096	5
GO:0030863	cortical cytoskeleton	0.0017	0.0012	1.43	0.511819	0.480924	gene2647	1
GO:0044448	cell cortex part	0.0017	0.0012	1.43	0.511819	0.480924	gene2647	1
GO:0030054	cell junction	0.0085	0.0083	1.03	0.535592	0.495445	gene13673;gene19930;gene27257;gene29127;gene6096	5
GO:0005819	spindle	0.0017	0.0013	1.34	0.536209	0.495445	gene26108	1
GO:0042579	microbody	0.0017	0.0013	1.34	0.536209	0.495445	gene8678	1
GO:0005783	endoplasmic reticulum	0.0085	0.0084	1.02	0.544809	0.500609	gene21706;gene28101;gene29308;gene3693;gene8633	5
GO:0009506	plasmodesma	0.0085	0.0084	1.01	0.553938	0.502888	gene1069;gene19930;gene27257;gene29127;gene6096	5
GO:0009570	chloroplast stroma	0.0085	0.0084	1.01	0.553938	0.502888	gene19333;gene19861;gene22862;gene28227;gene9154	5
GO:0005741	mitochondrial outer membrane	0.0017	0.0014	1.25	0.559383	0.502888	gene11946	1
GO:0031968	organelle outer membrane	0.0017	0.0014	1.25	0.559383	0.502888	gene6920	1
GO:0009941	chloroplast envelope	0.0068	0.0068	1	0.570625	0.510236	gene16199;gene22862;gene28227;gene6920	4
GO:0044434	chloroplast part	0.0103	0.0107	0.96	0.597605	0.531503	gene16199;gene19861;gene22862;gene28227;gene6920;gene9154	6
GO:0005768	endosome	0.0034	0.0035	0.98	0.613847	0.543045	gene8015;gene8017	2
GO:0016020	membrane	0.0427	0.0447	0.96	0.622915	0.548152	gene12005;gene12486;gene12947;gene13673;gene1540;gene17957;gene18193;gene18659;gene19591;gene19930;gene22862;gene23136;gene23440;gene26288;gene27257;gene28101;gene28227;gene29127;gene379;gene4506;gene4968;gene6096;gene6920;gene88;gene9154	25
GO:0044435	plastid part	0.0103	0.011	0.93	0.628387	0.550056	gene16199;gene19861;gene22862;gene28227;gene6920;gene9154	6
GO:0000943	retrotransposon nucleocapsid	0.0017	0.0018	0.95	0.65902	0.570862	Vigna_radiata_var._radiata_newGene_3742	1
GO:0005875	microtubule associated complex	0.0017	0.0018	0.95	0.65902	0.570862	gene12947	1
GO:0055044	symplast	0.0068	0.0078	0.88	0.672144	0.576618	gene19930;gene27257;gene29127;gene6096	4
GO:0015629	actin cytoskeleton	0.0017	0.0019	0.91	0.676067	0.576618	gene2647	1
GO:0070469	respiratory chain	0.0017	0.0019	0.91	0.676067	0.576618	gene21743	1
GO:0019867	outer membrane	0.0017	0.002	0.87	0.692262	0.587419	gene6920	1
GO:0044425	membrane part	0.0068	0.0081	0.84	0.704666	0.594909	gene13673;gene17957;gene19591;gene6920	4
GO:0031984	organelle subcompartment	0.0051	0.0066	0.78	0.74628	0.62686	gene8015;gene8017;gene9154	3
GO:0099513	polymeric cytoskeletal fiber	0.0017	0.0026	0.67	0.785115	0.656166	gene8351	1
GO:0005789	endoplasmic reticulum membrane	0.0085	0.0115	0.74	0.810302	0.67383	gene14986;gene18191;gene19324;gene23464;gene9799	5
GO:0005794	Golgi apparatus	0.0085	0.0117	0.73	0.820231	0.678693	gene25556;gene27257;gene3854;gene8015;gene8017	5
GO:0005681	spliceosomal complex	0.0017	0.003	0.57	0.83376	0.679742	gene26108	1
GO:0099081	supramolecular polymer	0.0017	0.003	0.57	0.83376	0.679742	gene8351	1
GO:0099512	supramolecular fiber	0.0017	0.003	0.57	0.83376	0.679742	gene8351	1
GO:0099080	supramolecular complex	0.0017	0.0032	0.54	0.849985	0.68959	gene8351	1
GO:0005618	cell wall	0.0085	0.0125	0.68	0.863752	0.691353	gene13899;gene14889;gene17791;gene27216;gene27257	5
GO:0042995	cell projection	0.0017	0.0033	0.51	0.864629	0.691353	gene17120	1
GO:0120025	plasma membrane bounded cell projection	0.0017	0.0033	0.51	0.864629	0.691353	gene17120	1
GO:0044459	plasma membrane part	0.0017	0.0036	0.48	0.883963	0.700081	gene13673	1
GO:0055035	plastid thylakoid membrane	0.0017	0.0036	0.48	0.883963	0.700081	gene9154	1
GO:0005654	nucleoplasm	0.0051	0.0089	0.58	0.897517	0.704139	gene1069;gene28101;gene4506	3
GO:0005874	microtubule	0.0051	0.009	0.57	0.901104	0.704139	gene15792;gene27669;gene8351	3
GO:0005739	mitochondrion	0.0137	0.0201	0.68	0.908305	0.704139	gene129;gene16199;gene17957;gene19591;gene19861;gene27739;gene6920;gene9239	8
GO:0034357	photosynthetic membrane	0.0017	0.004	0.43	0.910255	0.704139	gene9154	1
GO:0042651	thylakoid membrane	0.0017	0.004	0.43	0.910255	0.704139	gene9154	1
GO:0031976	plastid thylakoid	0.0017	0.0042	0.41	0.919023	0.707479	gene9154	1
GO:0044436	thylakoid part	0.0017	0.0043	0.4	0.923081	0.707479	gene9154	1
GO:0000145	exocyst	0.0017	0.0044	0.39	0.930598	0.709369	gene8532	1
GO:0009534	chloroplast thylakoid	0.0017	0.0045	0.38	0.934077	0.709369	gene9154	1
GO:0098588	bounding membrane of organelle	0.0017	0.0049	0.35	0.949027	0.711512	gene6920	1
GO:0016021	integral component of membrane	0.4615	0.4937	0.93	0.949578	0.711512	Vigna_radiata_var._radiata_newGene_2023;Vigna_radiata_var._radiata_newGene_231;Vigna_radiata_var._radiata_newGene_2687;Vigna_radiata_var._radiata_newGene_3747;Vigna_radiata_var._radiata_newGene_4238;Vigna_radiata_var._radiata_newGene_4645;Vigna_radiata_var._radiata_newGene_5343;gene10054;gene10069;gene10093;gene10097;gene101;gene10143;gene10517;gene10518;gene10610;gene11086;gene11087;gene1114;gen…	270
GO:0098805	whole membrane	0.0017	0.005	0.34	0.951583	0.711512	gene6920	1
GO:0005694	chromosome	0.0017	0.0051	0.33	0.954011	0.711512	gene9629	1
GO:0005576	extracellular region	0.0137	0.0229	0.6	0.962081	0.714327	Vigna_radiata_var._radiata_newGene_336;Vigna_radiata_var._radiata_newGene_732;gene10938;gene13007;gene13731;gene17791;gene22839;gene22965	8
GO:0009579	thylakoid	0.0017	0.0062	0.27	0.976452	0.721775	gene9154	1
GO:0009535	chloroplast thylakoid membrane	0.0017	0.0077	0.22	0.990198	0.728697	gene9154	1
GO:0048046	apoplast	0.0017	0.013	0.13	0.999603	0.732378	gene16775	1
GO:0003677	DNA binding	0.118	0.0771	1.53	4.5e-06	0.0017616	Vigna_radiata_var._radiata_newGene_1294;Vigna_radiata_var._radiata_newGene_4470;Vigna_radiata_var._radiata_newGene_986;gene10053;gene10531;gene10717;gene10766;gene11285;gene11287;gene11480;gene11541;gene11985;gene11989;gene1199;gene12212;gene12275;gene12485;gene12618;gene13030;gene13259;gene13498;gene13687;gene1369;gene1376;gene13760;gene14215;gene14347;gene15054;gene1510;gene1530;gene15687;gene1…	109
GO:0030515	snoRNA binding	0.0043	0.0004	10.64	0.000254032	0.0453426	gene10220;gene18307;gene4506;gene7222	4
GO:0003700	transcription factor activity	0.0639	0.0413	1.54	0.000588641	0.0453426	Vigna_radiata_var._radiata_newGene_986;gene10053;gene10393;gene10531;gene11541;gene11797;gene11985;gene12727;gene13059;gene13640;gene13760;gene13863;gene15073;gene15074;gene17069;gene17665;gene18175;gene18521;gene18550;gene18691;gene18697;gene18739;gene18840;gene18992;gene19788;gene20015;gene20465;gene20924;gene20925;gene21110;gene21218;gene22147;gene22344;gene23117;gene23140;gene23317;gene24390;…	59
GO:0000386	second spliceosomal transesterification activity	0.0032	0.0002	13.96	0.0005932	0.0453426	Vigna_radiata_var._radiata_newGene_3429;gene21196;gene8769	3
GO:0030628	pre-mRNA 3'-splice site binding	0.0032	0.0002	13.96	0.0005932	0.0453426	Vigna_radiata_var._radiata_newGene_3429;gene21196;gene8769	3
GO:0016620	oxidoreductase activity, acting on the aldehyde or oxo group of donors, NAD or NADP as acceptor	0.0076	0.0017	4.49	0.000694766	0.0453426	gene11223;gene11747;gene14137;gene14859;gene15653;gene6230;gene7117	7
GO:0019887	protein kinase regulator activity	0.0043	0.0005	8.27	0.000838397	0.0468998	Vigna_radiata_var._radiata_newGene_2341;gene13718;gene13899;gene27216	4
GO:0005504	fatty acid binding	0.0043	0.0006	7.45	0.00133808	0.0654956	gene12613;gene24469;gene29327;gene5407	4
GO:0008194	UDP-glycosyltransferase activity	0.0206	0.0097	2.12	0.0016192	0.0704495	gene1068;gene15441;gene1686;gene19072;gene22539;gene28441;gene29766;gene4515;gene4516;gene4517;gene4518;gene5477;gene5912;gene5913;gene5914;gene6487;gene6488;gene6565;gene9973	19
GO:0003978	UDP-glucose 4-epimerase activity	0.0032	0.0003	9.31	0.00273349	0.0752435	gene14584;gene21536;gene22754	3
GO:0000149	SNARE binding	0.0022	0.0001	18.62	0.00288231	0.0752435	gene12486;gene23440	2
GO:0003876	AMP deaminase activity	0.0022	0.0001	18.62	0.00288231	0.0752435	gene12918;gene20649	2
GO:0003995	acyl-CoA dehydrogenase activity	0.0022	0.0001	18.62	0.00288231	0.0752435	gene20658;gene2894	2
GO:0004642	phosphoribosylformylglycinamidine synthase activity	0.0022	0.0001	18.62	0.00288231	0.0752435	gene5057;gene8775	2
GO:0017075	syntaxin-1 binding	0.0022	0.0001	18.62	0.00288231	0.0752435	gene12486;gene23440	2
GO:0030983	mismatched DNA binding	0.0043	0.0008	5.73	0.00400263	0.0979592	gene17578;gene22932;gene23445;gene4835	4
GO:0004471	malate dehydrogenase (decarboxylating) (NAD+) activity	0.0032	0.0005	6.98	0.00705706	0.156557	gene15829;gene19479;gene9520	3
GO:0019207	kinase regulator activity	0.0022	0.0002	12.41	0.00833793	0.156557	gene13899;gene27216	2
GO:0019905	syntaxin binding	0.0022	0.0002	12.41	0.00833793	0.156557	gene12486;gene23440	2
GO:0070034	telomerase RNA binding	0.0022	0.0002	12.41	0.00833793	0.156557	gene12275;gene22159	2
GO:0043565	sequence-specific DNA binding	0.0303	0.0187	1.62	0.00839599	0.156557	gene11541;gene11797;gene11907;gene12275;gene12775;gene13652;gene14127;gene15073;gene15074;gene15516;gene17069;gene17665;gene18739;gene18840;gene18992;gene20811;gene21690;gene22159;gene23140;gene24246;gene24390;gene26405;gene28394;gene3825;gene4854;gene4981;gene8235;gene9490	28
GO:0016274	protein-arginine N-methyltransferase activity	0.0032	0.0005	6.21	0.0101664	0.180952	gene8074;gene8434;gene9058	3
GO:0008271	secondary active sulfate transmembrane transporter activity	0.0043	0.001	4.38	0.011225	0.191108	gene12787;gene17437;gene7851;gene9464	4
GO:0030234	enzyme regulator activity	0.0097	0.0042	2.3	0.0159147	0.233245	gene12486;gene13899;gene19861;gene23440;gene27216;gene27257;gene28730;gene379;gene9358	9
GO:0003857	3-hydroxyacyl-CoA dehydrogenase activity	0.0022	0.0002	9.31	0.0160827	0.233245	gene15350;gene3495	2
GO:0004066	asparagine synthase (glutamine-hydrolyzing) activity	0.0022	0.0002	9.31	0.0160827	0.233245	gene11152;gene21188	2
GO:0004512	inositol-3-phosphate synthase activity	0.0022	0.0002	9.31	0.0160827	0.233245	gene1453;gene14580	2
GO:0098772	molecular function regulator	0.0097	0.0044	2.23	0.0187372	0.256512	gene12486;gene13899;gene19861;gene23440;gene27216;gene27257;gene28730;gene379;gene9358	9
GO:0004866	endopeptidase inhibitor activity	0.0065	0.0023	2.79	0.018997	0.256512	gene24830;gene25572;gene29718;gene29719;gene880;gene9358	6
GO:0016887	ATPase activity	0.0195	0.0115	1.69	0.020456	0.262827	Vigna_radiata_var._radiata_newGene_2023;gene13256;gene15227;gene16377;gene16670;gene17578;gene18330;gene18360;gene18458;gene1863;gene1864;gene19407;gene19595;gene208;gene23445;gene2397;gene4323;gene5189	18
GO:0016747	transferase activity, transferring acyl groups other than amino-acyl groups	0.0162	0.0091	1.79	0.0208071	0.262827	Vigna_radiata_var._radiata_newGene_3747;gene10596;gene12689;gene15510;gene16752;gene24143;gene25029;gene25406;gene25407;gene25556;gene26915;gene3854;gene5946;gene6907;gene8477	15
GO:0043021	ribonucleoprotein complex binding	0.0032	0.0007	4.65	0.0236037	0.27603	gene1069;gene12275;gene22159	3
GO:0046577	long-chain-alcohol oxidase activity	0.0022	0.0003	7.45	0.0258554	0.27603	gene23506;gene4237	2
GO:0052654	L-leucine transaminase activity	0.0022	0.0003	7.45	0.0258554	0.27603	gene13999;gene8386	2
GO:0052655	L-valine transaminase activity	0.0022	0.0003	7.45	0.0258554	0.27603	gene13999;gene8386	2
GO:0052656	L-isoleucine transaminase activity	0.0022	0.0003	7.45	0.0258554	0.27603	gene13999;gene8386	2
GO:0030170	pyridoxal phosphate binding	0.0108	0.0055	1.98	0.0292456	0.27603	gene16108;gene18053;gene20502;gene21142;gene21981;gene3514;gene3953;gene6655;gene806;gene9921	10
GO:0016667	oxidoreductase activity, acting on a sulfur group of donors	0.0032	0.0008	4.3	0.0294841	0.27603	gene24694;gene28227;gene8048	3
GO:0042300	beta-amyrin synthase activity	0.0032	0.0008	4.3	0.0294841	0.27603	Vigna_radiata_var._radiata_newGene_2250;gene21860;gene21863	3
GO:0005506	iron ion binding	0.0292	0.0199	1.47	0.0295201	0.27603	gene11849;gene12209;gene12361;gene1278;gene14924;gene18482;gene20128;gene20129;gene20130;gene23500;gene23978;gene24732;gene24733;gene24734;gene24735;gene25040;gene25042;gene26407;gene2644;gene26857;gene27904;gene3987;gene5531;gene9312;gene9314;gene9396;gene9632	27
GO:0036094	small molecule binding	0.0076	0.0033	2.33	0.0295603	0.27603	gene18659;gene24935;gene26182;gene2647;gene4968;gene88;gene9721	7
GO:0000250	lanosterol synthase activity	0.0032	0.0008	3.99	0.0360612	0.27603	Vigna_radiata_var._radiata_newGene_2250;gene21860;gene21863	3
GO:0047938	glucose-6-phosphate 1-epimerase activity	0.0022	0.0003	6.21	0.0374163	0.27603	gene15970;gene28453	2
GO:1901265	nucleoside phosphate binding	0.0043	0.0015	2.98	0.0425363	0.27603	gene2647;gene4968;gene88;gene9721	4
GO:0016671	oxidoreductase activity, acting on a sulfur group of donors, disulfide as acceptor	0.0032	0.0009	3.72	0.0433233	0.27603	gene15584;gene24694;gene28227	3
GO:0008047	enzyme activator activity	0.0054	0.0022	2.52	0.0463974	0.27603	gene12486;gene19861;gene23440;gene28730;gene379	5
GO:0000166	nucleotide binding	0.0065	0.0029	2.23	0.0502776	0.27603	gene25723;gene2647;gene4968;gene88;gene9280;gene9721	6
GO:0042162	telomeric DNA binding	0.0022	0.0004	5.32	0.0505456	0.27603	gene12275;gene22159	2
GO:0000773	phosphatidyl-N-methylethanolamine N-methyltransferase activity	0.0011	0.0001	18.62	0.0537147	0.27603	gene19324	1
GO:0003688	DNA replication origin binding	0.0011	0.0001	18.62	0.0537147	0.27603	gene14832	1
GO:0003721	telomerase RNA reverse transcriptase activity	0.0011	0.0001	18.62	0.0537147	0.27603	gene9027	1
GO:0003868	4-hydroxyphenylpyruvate dioxygenase activity	0.0011	0.0001	18.62	0.0537147	0.27603	gene10273	1
GO:0003938	IMP dehydrogenase activity	0.0011	0.0001	18.62	0.0537147	0.27603	gene9280	1
GO:0004000	adenosine deaminase activity	0.0011	0.0001	18.62	0.0537147	0.27603	gene19932	1
GO:0004451	isocitrate lyase activity	0.0011	0.0001	18.62	0.0537147	0.27603	gene3195	1
GO:0004608	phosphatidylethanolamine N-methyltransferase activity	0.0011	0.0001	18.62	0.0537147	0.27603	gene19324	1
GO:0004641	phosphoribosylformylglycinamidine cyclo-ligase activity	0.0011	0.0001	18.62	0.0537147	0.27603	gene26128	1
GO:0004838	L-tyrosine:2-oxoglutarate aminotransferase activity	0.0011	0.0001	18.62	0.0537147	0.27603	gene3514	1
GO:0008265	Mo-molybdopterin cofactor sulfurase activity	0.0011	0.0001	18.62	0.0537147	0.27603	gene3953	1
GO:0008442	3-hydroxyisobutyrate dehydrogenase activity	0.0011	0.0001	18.62	0.0537147	0.27603	gene21491	1
GO:0008696	4-amino-4-deoxychorismate lyase activity	0.0011	0.0001	18.62	0.0537147	0.27603	gene9921	1
GO:0009976	tocopherol cyclase activity	0.0011	0.0001	18.62	0.0537147	0.27603	gene7984	1
GO:0010487	thermospermine synthase activity	0.0011	0.0001	18.62	0.0537147	0.27603	gene23559	1
GO:0016638	oxidoreductase activity, acting on the CH-NH2 group of donors	0.0011	0.0001	18.62	0.0537147	0.27603	gene18605	1
GO:0016768	spermine synthase activity	0.0011	0.0001	18.62	0.0537147	0.27603	gene23559	1
GO:0017116	single-stranded DNA-dependent ATP-dependent DNA helicase activity	0.0011	0.0001	18.62	0.0537147	0.27603	gene9629	1
GO:0018580	nitronate monooxygenase activity	0.0011	0.0001	18.62	0.0537147	0.27603	gene22364	1
GO:0030620	U2 snRNA binding	0.0011	0.0001	18.62	0.0537147	0.27603	gene3757	1
GO:0034511	U3 snoRNA binding	0.0011	0.0001	18.62	0.0537147	0.27603	gene21594	1
GO:0046316	gluconokinase activity	0.0011	0.0001	18.62	0.0537147	0.27603	gene25993	1
GO:0050734	hydroxycinnamoyltransferase activity	0.0011	0.0001	18.62	0.0537147	0.27603	gene26187	1
GO:0061598	molybdopterin adenylyltransferase activity	0.0011	0.0001	18.62	0.0537147	0.27603	gene10414	1
GO:0061599	molybdopterin molybdotransferase activity	0.0011	0.0001	18.62	0.0537147	0.27603	gene10414	1
GO:0080023	3R-hydroxyacyl-CoA dehydratase activity	0.0011	0.0001	18.62	0.0537147	0.27603	gene8678	1
GO:0080101	phosphatidyl-N-dimethylethanolamine N-methyltransferase activity	0.0011	0.0001	18.62	0.0537147	0.27603	gene19324	1
GO:0102867	molybdenum cofactor sulfurtransferase activity	0.0011	0.0001	18.62	0.0537147	0.27603	gene3953	1
GO:0030695	GTPase regulator activity	0.0043	0.0016	2.76	0.0542786	0.27603	gene12486;gene23440;gene28730;gene379	4
GO:0022857	transmembrane transporter activity	0.0281	0.0203	1.39	0.057748	0.289909	Vigna_radiata_var._radiata_newGene_231;gene11194;gene11427;gene1225;gene12925;gene14120;gene14923;gene17186;gene19591;gene21721;gene22612;gene22966;gene23214;gene23916;gene25754;gene25928;gene26458;gene3572;gene555;gene5858;gene6807;gene6920;gene7332;gene7333;gene7581;gene7728	26
GO:0016740	transferase activity	0.0325	0.0242	1.34	0.0637777	0.314317	Vigna_radiata_var._radiata_newGene_3742;gene10283;gene11532;gene12522;gene13324;gene13785;gene15597;gene16996;gene17509;gene1787;gene19145;gene20694;gene21837;gene21865;gene22888;gene23106;gene23559;gene24934;gene25556;gene25724;gene26272;gene2647;gene29127;gene29307;gene29697;gene29698;gene3854;gene5583;gene5987;gene7669	30
GO:0031683	G-protein beta/gamma-subunit complex binding	0.0022	0.0005	4.65	0.0650417	0.314317	gene23615;gene23981	2
GO:0015035	protein disulfide oxidoreductase activity	0.0076	0.0039	1.95	0.067326	0.314317	gene15927;gene24428;gene24694;gene25440;gene4739;gene5884;gene8647	7
GO:0017076	purine nucleotide binding	0.0032	0.001	3.1	0.0690315	0.314317	gene2647;gene4968;gene88	3
GO:0030554	adenyl nucleotide binding	0.0032	0.001	3.1	0.0690315	0.314317	gene2647;gene4968;gene88	3
GO:0032553	ribonucleotide binding	0.0032	0.001	3.1	0.0690315	0.314317	gene2647;gene4968;gene88	3
GO:0032555	purine ribonucleotide binding	0.0032	0.001	3.1	0.0690315	0.314317	gene2647;gene4968;gene88	3
GO:0032559	adenyl ribonucleotide binding	0.0032	0.001	3.1	0.0690315	0.314317	gene2647;gene4968;gene88	3
GO:0060589	nucleoside-triphosphatase regulator activity	0.0043	0.0017	2.48	0.074822	0.324908	gene12486;gene23440;gene28730;gene379	4
GO:0016651	oxidoreductase activity, acting on NAD(P)H	0.0032	0.0011	2.94	0.0788271	0.324908	gene24694;gene2590;gene8048	3
GO:0004373	glycogen (starch) synthase activity	0.0022	0.0005	4.14	0.0807204	0.324908	gene26382;gene269	2
GO:0080019	fatty-acyl-CoA reductase (alcohol-forming) activity	0.0022	0.0005	4.14	0.0807204	0.324908	gene3058;gene5769	2
GO:0004722	protein serine/threonine phosphatase activity	0.0087	0.0049	1.75	0.0858299	0.324908	gene10658;gene11261;gene15087;gene15330;gene15834;gene19093;gene22765;gene8715	8
GO:0017137	Rab GTPase binding	0.0032	0.0012	2.79	0.0891882	0.324908	gene12486;gene23440;gene28730	3
GO:0003899	DNA-directed 5'-3' RNA polymerase activity	0.0065	0.0034	1.93	0.0899641	0.324908	gene12618;gene16493;gene18684;gene21039;gene22678;gene6583	6
GO:0004180	carboxypeptidase activity	0.0022	0.0006	3.72	0.097413	0.324908	gene13651;gene16383	2
GO:0004402	histone acetyltransferase activity	0.0022	0.0006	3.72	0.097413	0.324908	gene14040;gene9684	2
GO:0008083	growth factor activity	0.0022	0.0006	3.72	0.097413	0.324908	Vigna_radiata_var._radiata_newGene_336;Vigna_radiata_var._radiata_newGene_732	2
GO:0008878	glucose-1-phosphate adenylyltransferase activity	0.0022	0.0006	3.72	0.097413	0.324908	gene2584;gene8757	2
GO:0016208	AMP binding	0.0022	0.0006	3.72	0.097413	0.324908	gene4968;gene88	2
GO:0016209	antioxidant activity	0.0022	0.0006	3.72	0.097413	0.324908	gene24694;gene8048	2
GO:0016705	oxidoreductase activity, acting on paired donors, with incorporation or reduction of molecular oxygen	0.0238	0.0177	1.34	0.0984865	0.324908	gene11849;gene12209;gene12361;gene1278;gene18482;gene23500;gene23978;gene24732;gene24733;gene24734;gene24735;gene25040;gene25042;gene26407;gene2644;gene26857;gene27904;gene3987;gene9312;gene9314;gene9396;gene9632	22
GO:0016702	oxidoreductase activity, acting on single donors with incorporation of molecular oxygen, incorporation of two atoms of oxygen	0.0054	0.0027	2.02	0.0990789	0.324908	Vigna_radiata_var._radiata_newGene_5374;gene19581;gene19582;gene19583;gene9303	5
GO:0000829	inositol heptakisphosphate kinase activity	0.0011	0.0001	9.31	0.104547	0.324908	gene6388	1
GO:0000832	inositol hexakisphosphate 5-kinase activity	0.0011	0.0001	9.31	0.104547	0.324908	gene6388	1
GO:0004001	adenosine kinase activity	0.0011	0.0001	9.31	0.104547	0.324908	gene4467	1
GO:0004747	ribokinase activity	0.0011	0.0001	9.31	0.104547	0.324908	gene9409	1
GO:0004806	triglyceride lipase activity	0.0011	0.0001	9.31	0.104547	0.324908	gene16582	1
GO:0005342	organic acid transmembrane transporter activity	0.0011	0.0001	9.31	0.104547	0.324908	gene6920	1
GO:0008840	4-hydroxy-tetrahydrodipicolinate synthase	0.0011	0.0001	9.31	0.104547	0.324908	gene13016	1
GO:0009540	zeaxanthin epoxidase [overall] activity	0.0011	0.0001	9.31	0.104547	0.324908	gene23136	1
GO:0010485	H4 histone acetyltransferase activity	0.0011	0.0001	9.31	0.104547	0.324908	gene10651	1
GO:0015171	amino acid transmembrane transporter activity	0.0011	0.0001	9.31	0.104547	0.324908	gene6920	1
GO:0016624	oxidoreductase activity, acting on the aldehyde or oxo group of donors,disulfide as acceptor	0.0011	0.0001	9.31	0.104547	0.324908	gene24937	1
GO:0016847	1-aminocyclopropane-1-carboxylate synthase activity	0.0011	0.0001	9.31	0.104547	0.324908	gene16108	1
GO:0017069	snRNA binding	0.0011	0.0001	9.31	0.104547	0.324908	gene3757	1
GO:0019205	nucleobase-containing compound kinase activity	0.0011	0.0001	9.31	0.104547	0.324908	gene28325	1
GO:0030604	1-deoxy-D-xylulose-5-phosphate reductoisomerase activity	0.0011	0.0001	9.31	0.104547	0.324908	gene20476	1
GO:0033857	diphosphoinositol-pentakisphosphate kinase activity	0.0011	0.0001	9.31	0.104547	0.324908	gene6388	1
GO:0043027	cysteine-type endopeptidase inhibitor activity involved in apoptotic process	0.0011	0.0001	9.31	0.104547	0.324908	gene9358	1
GO:0043028	cysteine-type endopeptidase regulator activity involved in apoptotic process	0.0011	0.0001	9.31	0.104547	0.324908	gene9358	1
GO:0046943	carboxylic acid transmembrane transporter activity	0.0011	0.0001	9.31	0.104547	0.324908	gene6920	1
GO:0047150	betaine-homocysteine S-methyltransferase activity	0.0011	0.0001	9.31	0.104547	0.324908	gene18755	1
GO:0050220	prostaglandin-E synthase activity	0.0011	0.0001	9.31	0.104547	0.324908	gene8647	1
GO:0050307	sucrose-phosphate phosphatase activity	0.0011	0.0001	9.31	0.104547	0.324908	gene16850	1
GO:0052723	inositol hexakisphosphate 1-kinase activity	0.0011	0.0001	9.31	0.104547	0.324908	gene6388	1
GO:0052724	inositol hexakisphosphate 3-kinase activity	0.0011	0.0001	9.31	0.104547	0.324908	gene6388	1
GO:0080124	pheophytinase activity	0.0011	0.0001	9.31	0.104547	0.324908	gene9154	1
GO:0008236	serine-type peptidase activity	0.0032	0.0013	2.54	0.11148	0.335956	gene11570;gene13651;gene16491	3
GO:0017016	Ras GTPase binding	0.0032	0.0013	2.54	0.11148	0.335956	gene12486;gene23440;gene28730	3
GO:0031267	small GTPase binding	0.0032	0.0013	2.54	0.11148	0.335956	gene12486;gene23440;gene28730	3
GO:0004791	thioredoxin-disulfide reductase activity	0.0022	0.0006	3.38	0.114966	0.335956	gene24694;gene8048	2
GO:0015036	disulfide oxidoreductase activity	0.0022	0.0006	3.38	0.114966	0.335956	gene24694;gene8048	2
GO:0016597	amino acid binding	0.0022	0.0006	3.38	0.114966	0.335956	gene24935;gene26182	2
GO:0016668	oxidoreductase activity, acting on a sulfur group of donors, NAD(P) as acceptor	0.0022	0.0006	3.38	0.114966	0.335956	gene24694;gene8048	2
GO:0046556	alpha-L-arabinofuranosidase activity	0.0022	0.0006	3.38	0.114966	0.335956	gene28106;gene5522	2
GO:0019787	ubiquitin-like protein transferase activity	0.0108	0.007	1.54	0.115841	0.336008	gene11532;gene13324;gene17509;gene20694;gene21865;gene23106;gene24934;gene25724;gene29127;gene5583	10
GO:0043168	anion binding	0.0076	0.0045	1.69	0.119067	0.342823	gene18659;gene24935;gene26182;gene2647;gene379;gene4968;gene88	7
GO:0051287	NAD binding	0.0065	0.0037	1.77	0.121395	0.346977	gene1211;gene129;gene15829;gene19479;gene21491;gene9520	6
GO:0003724	RNA helicase activity	0.0022	0.0007	3.1	0.133238	0.355805	gene6818;gene7098	2
GO:0004177	aminopeptidase activity	0.0022	0.0007	3.1	0.133238	0.355805	gene17753;gene26556	2
GO:0004869	cysteine-type endopeptidase inhibitor activity	0.0022	0.0007	3.1	0.133238	0.355805	gene24408;gene9358	2
GO:0031406	carboxylic acid binding	0.0032	0.0014	2.33	0.135642	0.355805	gene18659;gene24935;gene26182	3
GO:0043177	organic acid binding	0.0032	0.0014	2.33	0.135642	0.355805	gene18659;gene24935;gene26182	3
GO:0051020	GTPase binding	0.0032	0.0014	2.33	0.135642	0.355805	gene12486;gene23440;gene28730	3
GO:0050660	flavin adenine dinucleotide binding	0.0065	0.0038	1.69	0.142526	0.355805	gene14986;gene20658;gene22292;gene23506;gene2894;gene4237	6
GO:0008081	phosphoric diester hydrolase activity	0.0032	0.0015	2.23	0.148338	0.355805	gene1039;gene5955;gene8828	3
GO:0097367	carbohydrate derivative binding	0.0032	0.0015	2.23	0.148338	0.355805	gene2647;gene4968;gene88	3
GO:0050664	oxidoreductase activity, acting on NAD(P)H, oxygen as acceptor	0.0022	0.0008	2.86	0.152102	0.355805	gene17867;gene2590	2
GO:0003844	1,4-alpha-glucan branching enzyme activity	0.0011	0.0002	6.21	0.152652	0.355805	gene8696	1
GO:0003958	NADPH-hemoprotein reductase activity	0.0011	0.0002	6.21	0.152652	0.355805	gene14986	1
GO:0004020	adenylylsulfate kinase activity	0.0011	0.0002	6.21	0.152652	0.355805	gene23059	1
GO:0004038	allantoinase activity	0.0011	0.0002	6.21	0.152652	0.355805	gene22184	1
GO:0004096	catalase activity	0.0011	0.0002	6.21	0.152652	0.355805	gene12139	1
GO:0004591	oxoglutarate dehydrogenase (succinyl-transferring) activity	0.0011	0.0002	6.21	0.152652	0.355805	gene19163	1
GO:0004612	phosphoenolpyruvate carboxykinase (ATP) activity	0.0011	0.0002	6.21	0.152652	0.355805	gene23697	1
GO:0004683	calmodulin-dependent protein kinase activity	0.0011	0.0002	6.21	0.152652	0.355805	gene2647	1
GO:0008509	anion transmembrane transporter activity	0.0011	0.0002	6.21	0.152652	0.355805	gene6920	1
GO:0008514	organic anion transmembrane transporter activity	0.0011	0.0002	6.21	0.152652	0.355805	gene6920	1
GO:0008863	formate dehydrogenase (NAD+) activity	0.0011	0.0002	6.21	0.152652	0.355805	gene129	1
GO:0016864	intramolecular oxidoreductase activity, transposing S-S bonds	0.0011	0.0002	6.21	0.152652	0.355805	gene24694	1
GO:0016905	myosin heavy chain kinase activity	0.0011	0.0002	6.21	0.152652	0.355805	gene2647	1
GO:0017108	5'-flap endonuclease activity	0.0011	0.0002	6.21	0.152652	0.355805	gene9629	1
GO:0030414	peptidase inhibitor activity	0.0011	0.0002	6.21	0.152652	0.355805	gene9358	1
GO:0030619	U1 snRNA binding	0.0011	0.0002	6.21	0.152652	0.355805	gene3757	1
GO:0048029	monosaccharide binding	0.0011	0.0002	6.21	0.152652	0.355805	gene18659	1
GO:0048032	galacturonate binding	0.0011	0.0002	6.21	0.152652	0.355805	gene18659	1
GO:0050355	triphosphatase activity	0.0011	0.0002	6.21	0.152652	0.355805	Vigna_radiata_var._radiata_newGene_1089	1
GO:0051119	sugar transmembrane transporter activity	0.0011	0.0002	6.21	0.152652	0.355805	gene24919	1
GO:0070403	NAD+ binding	0.0011	0.0002	6.21	0.152652	0.355805	gene3495	1
GO:0019899	enzyme binding	0.0087	0.0057	1.52	0.156185	0.361885	gene12486;gene13324;gene18193;gene19416;gene21084;gene23440;gene28730;gene9457	8
GO:0008144	drug binding	0.0032	0.0015	2.15	0.161399	0.37108	gene2647;gene4968;gene88	3
GO:0000977	RNA polymerase II regulatory region sequence-specific DNA binding	0.0054	0.0031	1.72	0.162996	0.37108	gene13863;gene23317;gene25386;gene3921;gene6555	5
GO:0005096	GTPase activator activity	0.0054	0.0031	1.72	0.162996	0.37108	gene12486;gene23440;gene28730;gene379;gene7892	5
GO:0044389	ubiquitin-like protein ligase binding	0.0043	0.0023	1.86	0.165779	0.375235	gene13324;gene19416;gene21084;gene9457	4
GO:0017056	structural constituent of nuclear pore	0.0022	0.0008	2.66	0.171443	0.385824	gene2439;gene5315	2
GO:0003855	3-dehydroquinate dehydratase activity	0.0011	0.0002	4.65	0.198175	0.400005	gene21403	1
GO:0003999	adenine phosphoribosyltransferase activity	0.0011	0.0002	4.65	0.198175	0.400005	gene11705	1
GO:0004349	glutamate 5-kinase activity	0.0011	0.0002	4.65	0.198175	0.400005	gene20416	1
GO:0004350	glutamate-5-semialdehyde dehydrogenase activity	0.0011	0.0002	4.65	0.198175	0.400005	gene20416	1
GO:0004514	nicotinate-nucleotide diphosphorylase (carboxylating) activity	0.0011	0.0002	4.65	0.198175	0.400005	gene24221	1
GO:0004764	shikimate 3-dehydrogenase (NADP+) activity	0.0011	0.0002	4.65	0.198175	0.400005	gene21403	1
GO:0004792	thiosulfate sulfurtransferase activity	0.0011	0.0002	4.65	0.198175	0.400005	gene23402	1
GO:0008441	3'(2'),5'-bisphosphate nucleotidase activity	0.0011	0.0002	4.65	0.198175	0.400005	gene14198	1
GO:0009916	alternative oxidase activity	0.0011	0.0002	4.65	0.198175	0.400005	gene21743	1
GO:0016149	translation release factor activity, codon specific	0.0011	0.0002	4.65	0.198175	0.400005	gene4967	1
GO:0016860	intramolecular oxidoreductase activity	0.0011	0.0002	4.65	0.198175	0.400005	gene24694	1
GO:0022884	macromolecule transmembrane transporter activity	0.0011	0.0002	4.65	0.198175	0.400005	gene19591	1
GO:0042887	amide transmembrane transporter activity	0.0011	0.0002	4.65	0.198175	0.400005	gene19591	1
GO:0047216	inositol 3-alpha-galactosyltransferase activity	0.0011	0.0002	4.65	0.198175	0.400005	gene17759	1
GO:0070300	phosphatidic acid binding	0.0011	0.0002	4.65	0.198175	0.400005	gene1123	1
GO:0070402	NADPH binding	0.0011	0.0002	4.65	0.198175	0.400005	gene20476	1
GO:0102721	ubiquinol:oxygen oxidoreductase activity	0.0011	0.0002	4.65	0.198175	0.400005	gene21743	1
GO:0140033	acetylation-dependent protein binding	0.0011	0.0002	4.65	0.198175	0.400005	gene26219	1
GO:1904680	peptide transmembrane transporter activity	0.0011	0.0002	4.65	0.198175	0.400005	gene19591	1
GO:1990538	xylan O-acetyltransferase activity	0.0011	0.0002	4.65	0.198175	0.400005	gene3854	1
GO:0008374	O-acyltransferase activity	0.0032	0.0017	1.93	0.202422	0.406484	gene25556;gene25656;gene3854	3
GO:0016853	isomerase activity	0.0043	0.0026	1.69	0.209735	0.419019	gene20476;gene21442;gene2172;gene24694	4
GO:0003951	NAD+ kinase activity	0.0022	0.0009	2.33	0.211139	0.419683	gene14189;gene22235	2
GO:0016746	transferase activity, transferring acyl groups	0.0054	0.0035	1.55	0.219263	0.433631	gene11086;gene11087;gene15344;gene25556;gene3854	5
GO:0003843	1,3-beta-D-glucan synthase activity	0.0022	0.001	2.19	0.231313	0.439396	gene1562;gene9205	2
GO:0051213	dioxygenase activity	0.0065	0.0045	1.45	0.232194	0.439396	Vigna_radiata_var._radiata_newGene_471;gene10563;gene19676;gene21185;gene21956;gene5443	6
GO:0071949	FAD binding	0.0065	0.0045	1.45	0.232194	0.439396	gene2303;gene23136;gene3974;gene3975;gene3977;gene5531	6
GO:0003883	CTP synthase activity	0.0011	0.0003	3.72	0.241254	0.439396	gene12537	1
GO:0003886	DNA (cytosine-5-)-methyltransferase activity	0.0011	0.0003	3.72	0.241254	0.439396	gene930	1
GO:0004345	glucose-6-phosphate dehydrogenase activity	0.0011	0.0003	3.72	0.241254	0.439396	gene29703	1
GO:0004420	hydroxymethylglutaryl-CoA reductase (NADPH) activity	0.0011	0.0003	3.72	0.241254	0.439396	gene23464	1
GO:0004861	cyclin-dependent protein serine/threonine kinase inhibitor activity	0.0011	0.0003	3.72	0.241254	0.439396	gene5800	1
GO:0008184	glycogen phosphorylase activity	0.0011	0.0003	3.72	0.241254	0.439396	gene21142	1
GO:0008565	protein transporter activity	0.0011	0.0003	3.72	0.241254	0.439396	gene19591	1
GO:0010277	chlorophyllide a oxygenase [overall] activity	0.0011	0.0003	3.72	0.241254	0.439396	gene2993	1
GO:0015292	uniporter activity	0.0011	0.0003	3.72	0.241254	0.439396	gene12069	1
GO:0016639	oxidoreductase activity, acting on the CH-NH2 group of donors, NAD or NADP as acceptor	0.0011	0.0003	3.72	0.241254	0.439396	gene18605	1
GO:0016835	carbon-oxygen lyase activity	0.0011	0.0003	3.72	0.241254	0.439396	gene8678	1
GO:0061135	endopeptidase regulator activity	0.0011	0.0003	3.72	0.241254	0.439396	gene9358	1
GO:0090353	polygalacturonase inhibitor activity	0.0011	0.0003	3.72	0.241254	0.439396	gene27257	1
GO:0102499	SHG alpha-glucan phosphorylase activity	0.0011	0.0003	3.72	0.241254	0.439396	gene21142	1
GO:0005347	ATP transmembrane transporter activity	0.0043	0.0027	1.58	0.244612	0.443449	gene19352;gene8145;gene8330;gene9477	4
GO:0008094	DNA-dependent ATPase activity	0.0022	0.001	2.07	0.251599	0.454012	gene15071;gene2494	2
GO:0043167	ion binding	0.0076	0.0056	1.36	0.257079	0.461773	gene18659;gene24935;gene26182;gene2647;gene379;gene4968;gene88	7
GO:0015079	potassium ion transmembrane transporter activity	0.0022	0.0011	1.96	0.271925	0.476008	gene149;gene7064	2
GO:0020037	heme binding	0.0281	0.0247	1.14	0.273487	0.476008	gene10938;gene11849;gene12139;gene12209;gene12361;gene1278;gene18482;gene23500;gene23978;gene24732;gene24733;gene24734;gene24735;gene25040;gene25042;gene26407;gene2644;gene26857;gene27904;gene3987;gene5118;gene8025;gene9312;gene9314;gene9396;gene9632	26
GO:0008234	cysteine-type peptidase activity	0.0076	0.0057	1.33	0.273809	0.476008	Vigna_radiata_var._radiata_newGene_2256;Vigna_radiata_var._radiata_newGene_3927;gene12220;gene13560;gene23595;gene27180;gene7620	7
GO:0004497	monooxygenase activity	0.0184	0.0156	1.18	0.278954	0.476008	gene11849;gene12209;gene12361;gene1278;gene18482;gene23500;gene24733;gene24734;gene25040;gene26407;gene26857;gene27904;gene3987;gene9312;gene9314;gene9396;gene9632	17
GO:0004356	glutamate-ammonia ligase activity	0.0011	0.0003	3.1	0.282022	0.476008	gene755	1
GO:0004367	glycerol-3-phosphate dehydrogenase [NAD+] activity	0.0011	0.0003	3.1	0.282022	0.476008	gene1211	1
GO:0004506	squalene monooxygenase activity	0.0011	0.0003	3.1	0.282022	0.476008	gene22292	1
GO:0005337	nucleoside transmembrane transporter activity	0.0011	0.0003	3.1	0.282022	0.476008	gene14736	1
GO:0009001	serine O-acetyltransferase activity	0.0011	0.0003	3.1	0.282022	0.476008	gene21052	1
GO:0017025	TBP-class protein binding	0.0011	0.0003	3.1	0.282022	0.476008	gene4330	1
GO:0030151	molybdenum ion binding	0.0011	0.0003	3.1	0.282022	0.476008	gene3953	1
GO:0046923	ER retention sequence binding	0.0011	0.0003	3.1	0.282022	0.476008	gene8633	1
GO:0061134	peptidase regulator activity	0.0011	0.0003	3.1	0.282022	0.476008	gene9358	1
GO:0070577	lysine-acetylated histone binding	0.0011	0.0003	3.1	0.282022	0.476008	gene26219	1
GO:0003674	molecular_function	0.0801	0.0748	1.07	0.283425	0.476312	Vigna_radiata_var._radiata_newGene_3742;gene10220;gene11532;gene11541;gene12275;gene12294;gene12486;gene12539;gene13059;gene13324;gene13621;gene13899;gene15054;gene15358;gene16199;gene17509;gene17659;gene17661;gene17890;gene17998;gene18193;gene18307;gene18605;gene18659;gene18840;gene18992;gene19416;gene19591;gene19861;gene20694;gene21084;gene21865;gene22159;gene22344;gene23106;gene23440;gene23450…	74
GO:0005515	protein binding	0.0574	0.0528	1.09	0.284635	0.476312	gene10698;gene11532;gene11688;gene12294;gene12486;gene12539;gene12947;gene13324;gene13673;gene14092;gene14181;gene14318;gene14733;gene14977;gene15518;gene17120;gene17169;gene18193;gene18307;gene19112;gene19364;gene19416;gene20487;gene20758;gene21005;gene21084;gene21865;gene22307;gene23106;gene23440;gene23495;gene24;gene24934;gene25757;gene26108;gene26219;gene2647;gene27733;gene28048;gene28101;gen…	53
GO:0031625	ubiquitin protein ligase binding	0.0043	0.003	1.46	0.292841	0.487959	gene13324;gene19416;gene21084;gene9457	4
GO:0043169	cation binding	0.0032	0.0021	1.55	0.304785	0.494255	gene4968;gene8696;gene88	3
GO:0016407	acetyltransferase activity	0.0022	0.0012	1.77	0.312454	0.494255	gene25556;gene3854	2
GO:0031072	heat shock protein binding	0.0022	0.0012	1.77	0.312454	0.494255	gene10164;gene20016	2
GO:0016829	lyase activity	0.0043	0.0031	1.41	0.317419	0.494255	gene18053;gene3953;gene7903;gene8678	4
GO:0004322	ferroxidase activity	0.0011	0.0004	2.66	0.320601	0.494255	gene5321	1
GO:0004351	glutamate decarboxylase activity	0.0011	0.0004	2.66	0.320601	0.494255	gene806	1
GO:0004372	glycine hydroxymethyltransferase activity	0.0011	0.0004	2.66	0.320601	0.494255	gene21981	1
GO:0004535	poly(A)-specific ribonuclease activity	0.0011	0.0004	2.66	0.320601	0.494255	gene27523	1
GO:0004652	polynucleotide adenylyltransferase activity	0.0011	0.0004	2.66	0.320601	0.494255	gene21565	1
GO:0008199	ferric iron binding	0.0011	0.0004	2.66	0.320601	0.494255	gene5321	1
GO:0008320	protein transmembrane transporter activity	0.0011	0.0004	2.66	0.320601	0.494255	gene19591	1
GO:0008641	small protein activating enzyme activity	0.0011	0.0004	2.66	0.320601	0.494255	gene27103	1
GO:0008964	phosphoenolpyruvate carboxylase activity	0.0011	0.0004	2.66	0.320601	0.494255	gene9874	1
GO:0016836	hydro-lyase activity	0.0011	0.0004	2.66	0.320601	0.494255	gene8678	1
GO:0038199	ethylene receptor activity	0.0011	0.0004	2.66	0.320601	0.494255	gene18191	1
GO:0045159	myosin II binding	0.0011	0.0004	2.66	0.320601	0.494255	gene2647	1
GO:0046912	transferase activity, transferring acyl groups, acyl groups converted into alkyl on transfer	0.0011	0.0004	2.66	0.320601	0.494255	gene10238	1
GO:0051740	ethylene binding	0.0011	0.0004	2.66	0.320601	0.494255	gene18191	1
GO:0052692	raffinose alpha-galactosidase activity	0.0011	0.0004	2.66	0.320601	0.494255	gene7498	1
GO:0050661	NADP binding	0.0043	0.0031	1.38	0.329772	0.5064	gene14986;gene21491;gene29703;gene6847	4
GO:0003887	DNA-directed DNA polymerase activity	0.0032	0.0022	1.47	0.334703	0.509971	Vigna_radiata_var._radiata_newGene_3742;gene20772;gene25723	3
GO:0008080	N-acetyltransferase activity	0.0032	0.0022	1.47	0.334703	0.509971	gene1495;gene19325;gene23070	3
GO:0016413	O-acetyltransferase activity	0.0022	0.0013	1.62	0.352476	0.525702	gene25556;gene3854	2
GO:0019901	protein kinase binding	0.0022	0.0013	1.62	0.352476	0.525702	gene18193;gene27488	2
GO:0004435	phosphatidylinositol phospholipase C activity	0.0011	0.0005	2.33	0.35711	0.525702	gene5303	1
GO:0005262	calcium channel activity	0.0011	0.0005	2.33	0.35711	0.525702	gene12069	1
GO:0008970	phosphatidylcholine 1-acylhydrolase activity	0.0011	0.0005	2.33	0.35711	0.525702	gene19759	1
GO:0015450	P-P-bond-hydrolysis-driven protein transmembrane transporter activity	0.0011	0.0005	2.33	0.35711	0.525702	gene19591	1
GO:0016846	carbon-sulfur lyase activity	0.0011	0.0005	2.33	0.35711	0.525702	gene7441	1
GO:0019825	oxygen binding	0.0011	0.0005	2.33	0.35711	0.525702	gene8025	1
GO:0035639	purine ribonucleoside triphosphate binding	0.0011	0.0005	2.33	0.35711	0.525702	gene2647	1
GO:0008324	cation transmembrane transporter activity	0.0022	0.0014	1.55	0.372189	0.545847	gene2758;gene9285	2
GO:0008408	3'-5' exonuclease activity	0.0022	0.0015	1.49	0.391654	0.557692	gene17823;gene20772	2
GO:0004197	cysteine-type endopeptidase activity	0.0011	0.0005	2.07	0.391659	0.557692	gene4915	1
GO:0004805	trehalose-phosphatase activity	0.0011	0.0005	2.07	0.391659	0.557692	gene24966	1
GO:0008757	S-adenosylmethionine-dependent methyltransferase activity	0.0011	0.0005	2.07	0.391659	0.557692	gene21066	1
GO:0016157	sucrose synthase activity	0.0011	0.0005	2.07	0.391659	0.557692	gene4802	1
GO:0043424	protein histidine kinase binding	0.0011	0.0005	2.07	0.391659	0.557692	gene18193	1
GO:0050897	cobalt ion binding	0.0011	0.0005	2.07	0.391659	0.557692	gene22184	1
GO:0061608	nuclear import signal receptor activity	0.0011	0.0005	2.07	0.391659	0.557692	gene4980	1
GO:0009055	electron carrier activity	0.0087	0.0076	1.14	0.406847	0.574561	gene15927;gene24428;gene25440;gene4739;gene5531;gene5884;gene8647;gene9943	8
GO:0003680	AT DNA binding	0.0032	0.0025	1.3	0.408863	0.574561	gene13832;gene18098;gene5058	3
GO:0061659	ubiquitin-like protein ligase activity	0.0032	0.0025	1.3	0.408863	0.574561	gene13324;gene20694;gene29127	3
GO:0042393	histone binding	0.0022	0.0015	1.43	0.410842	0.574561	gene12294;gene26219	2
GO:0044877	macromolecular complex binding	0.0022	0.0015	1.43	0.410842	0.574561	gene12275;gene22159	2
GO:0046872	metal ion binding	0.066	0.0639	1.03	0.412896	0.575379	Vigna_radiata_var._radiata_newGene_470;Vigna_radiata_var._radiata_newGene_471;Vigna_radiata_var._radiata_newGene_5374;gene10055;gene10164;gene10414;gene10658;gene10938;gene10959;gene11140;gene11261;gene12139;gene12392;gene12645;gene14418;gene15087;gene15829;gene15834;gene15862;gene16026;gene16148;gene18191;gene19093;gene19192;gene19479;gene19581;gene19582;gene19583;gene19676;gene19903;gene20016;g…	61
GO:0046983	protein dimerization activity	0.0238	0.0224	1.06	0.418255	0.58078	Vigna_radiata_var._radiata_newGene_1294;gene13660;gene13863;gene16002;gene17786;gene21039;gene22125;gene23317;gene25386;gene26397;gene27489;gene28455;gene3122;gene3921;gene4208;gene4902;gene4929;gene652;gene6555;gene6920;gene7380;gene9165	22
GO:0003713	transcription coactivator activity	0.0011	0.0006	1.86	0.424353	0.581005	gene26395	1
GO:0004144	diacylglycerol O-acyltransferase activity	0.0011	0.0006	1.86	0.424353	0.581005	gene29669	1
GO:0016614	oxidoreductase activity, acting on CH-OH group of donors	0.0011	0.0006	1.86	0.424353	0.581005	gene6847	1
GO:0033897	ribonuclease T2 activity	0.0011	0.0006	1.86	0.424353	0.581005	gene13007	1
GO:0046982	protein heterodimerization activity	0.0065	0.0058	1.13	0.441253	0.602039	gene12212;gene1530;gene15516;gene19097;gene21690;gene28455	6
GO:0016491	oxidoreductase activity	0.026	0.0249	1.04	0.443894	0.602306	Vigna_radiata_var._radiata_newGene_470;gene11517;gene12645;gene13199;gene14924;gene15173;gene16155;gene16809;gene18605;gene19903;gene20128;gene20129;gene20130;gene20403;gene22656;gene24201;gene24694;gene24807;gene2590;gene28227;gene28517;gene6649;gene8048;gene9186	24
GO:0010181	FMN binding	0.0022	0.0016	1.33	0.448284	0.602306	gene14986;gene22656	2
GO:0051087	chaperone binding	0.0022	0.0016	1.33	0.448284	0.602306	gene13876;gene19810	2
GO:0004540	ribonuclease activity	0.0032	0.0027	1.21	0.452183	0.602306	Vigna_radiata_var._radiata_newGene_3742;gene12275;gene22159	3
GO:0004713	protein tyrosine kinase activity	0.0011	0.0006	1.69	0.455291	0.602306	gene7922	1
GO:0019139	cytokinin dehydrogenase activity	0.0011	0.0006	1.69	0.455291	0.602306	gene2303	1
GO:0030976	thiamine pyrophosphate binding	0.0011	0.0006	1.69	0.455291	0.602306	gene19163	1
GO:0047134	protein-disulfide reductase activity	0.0011	0.0006	1.69	0.455291	0.602306	gene24694	1
GO:0052689	carboxylic ester hydrolase activity	0.0011	0.0006	1.69	0.455291	0.602306	gene9154	1
GO:0005524	ATP binding	0.1364	0.135	1.01	0.465204	0.613347	Vigna_radiata_var._radiata_newGene_2023;Vigna_radiata_var._radiata_newGene_4238;Vigna_radiata_var._radiata_newGene_4950;gene101;gene10164;gene1023;gene10313;gene10414;gene10840;gene10996;gene11152;gene11157;gene11367;gene11712;gene11738;gene12397;gene12522;gene12537;gene13239;gene13256;gene14426;gene14697;gene14832;gene14865;gene14889;gene1495;gene15071;gene15227;gene1565;gene16211;gene16348;gene…	126
GO:0042626	ATPase activity, coupled to transmembrane movement of substances	0.0054	0.0049	1.11	0.473068	0.621623	Vigna_radiata_var._radiata_newGene_2023;gene13256;gene1863;gene1864;gene5189	5
GO:0051537	2 iron, 2 sulfur cluster binding	0.0022	0.0017	1.24	0.484345	0.622121	gene2993;gene5531	2
GO:0008308	voltage-gated anion channel activity	0.0011	0.0007	1.55	0.484569	0.622121	gene11946	1
GO:0015318	inorganic solute uptake transmembrane transporter activity	0.0011	0.0007	1.55	0.484569	0.622121	gene6920	1
GO:0015399	primary active transmembrane transporter activity	0.0011	0.0007	1.55	0.484569	0.622121	gene19591	1
GO:0015405	P-P-bond-hydrolysis-driven transmembrane transporter activity	0.0011	0.0007	1.55	0.484569	0.622121	gene19591	1
GO:0016831	carboxy-lyase activity	0.0011	0.0007	1.55	0.484569	0.622121	gene6655	1
GO:0140030	modification-dependent protein binding	0.0011	0.0007	1.55	0.484569	0.622121	gene26219	1
GO:0005089	Rho guanyl-nucleotide exchange factor activity	0.0011	0.0008	1.43	0.512274	0.653407	gene12568	1
GO:0015075	ion transmembrane transporter activity	0.0011	0.0008	1.43	0.512274	0.653407	gene6920	1
GO:0016765	transferase activity, transferring alkyl or aryl (other than methyl) groups	0.0022	0.0019	1.16	0.518906	0.659716	gene10921;gene23559	2
GO:0003690	double-stranded DNA binding	0.0032	0.003	1.07	0.534426	0.665181	gene10713;gene15054;gene4039	3
GO:0005215	transporter activity	0.0022	0.0019	1.13	0.535597	0.665181	gene19591;gene6920	2
GO:0016818	hydrolase activity, acting on acid anhydrides, in phosphorus-containing anhydrides	0.0022	0.0019	1.13	0.535597	0.665181	gene17890;gene5736	2
GO:0003756	protein disulfide isomerase activity	0.0011	0.0008	1.33	0.538492	0.665181	gene24694	1
GO:0008061	chitin binding	0.0011	0.0008	1.33	0.538492	0.665181	gene8877	1
GO:0008134	transcription factor binding	0.0011	0.0008	1.33	0.538492	0.665181	gene22310	1
GO:0008553	hydrogen-exporting ATPase activity, phosphorylative mechanism	0.0011	0.0008	1.33	0.538492	0.665181	gene231	1
GO:0016298	lipase activity	0.0011	0.0008	1.33	0.538492	0.665181	gene8649	1
GO:0017022	myosin binding	0.0011	0.0008	1.33	0.538492	0.665181	gene2647	1
GO:0008483	transaminase activity	0.0022	0.002	1.1	0.551885	0.677588	gene20502;gene7441	2
GO:0004190	aspartic-type endopeptidase activity	0.0087	0.0087	1	0.551998	0.677588	Vigna_radiata_var._radiata_newGene_1371;gene10744;gene15573;gene21355;gene21826;gene21827;gene22906;gene24442	8
GO:0004568	chitinase activity	0.0011	0.0009	1.24	0.563302	0.682902	gene8877	1
GO:0005384	manganese ion transmembrane transporter activity	0.0011	0.0009	1.24	0.563302	0.682902	gene18568	1
GO:0016616	oxidoreductase activity, acting on the CH-OH group of donors, NAD or NADP as acceptor	0.0011	0.0009	1.24	0.563302	0.682902	gene129	1
GO:0033293	monocarboxylic acid binding	0.0011	0.0009	1.24	0.563302	0.682902	gene18659	1
GO:0005516	calmodulin binding	0.0032	0.0033	1	0.58519	0.704818	gene22236;gene23359;gene7195	3
GO:0019900	kinase binding	0.0011	0.0009	1.16	0.58678	0.704818	gene18193	1
GO:0022804	active transmembrane transporter activity	0.0011	0.0009	1.16	0.58678	0.704818	gene19591	1
GO:0004842	ubiquitin-protein transferase activity	0.013	0.0134	0.97	0.589523	0.705948	gene11532;gene13324;gene14071;gene17509;gene20694;gene21865;gene23106;gene24934;gene25724;gene29127;gene5583;gene7084	12
GO:0042803	protein homodimerization activity	0.0032	0.0033	0.98	0.597315	0.713098	gene1211;gene28455;gene6920	3
GO:0004674	protein serine/threonine kinase activity	0.0249	0.0259	0.96	0.606833	0.718531	gene10996;gene11157;gene11367;gene14865;gene16211;gene16875;gene18110;gene19105;gene21192;gene22051;gene23580;gene24445;gene2647;gene26934;gene27505;gene2863;gene5793;gene6030;gene6460;gene6908;gene7942;gene8253;gene9798	23
GO:0016161	beta-amylase activity	0.0011	0.001	1.1	0.608996	0.718531	gene814	1
GO:0102229	amylopectin maltohydrolase activity	0.0011	0.001	1.1	0.608996	0.718531	gene814	1
GO:0008233	peptidase activity	0.0032	0.0034	0.96	0.609207	0.718531	Vigna_radiata_var._radiata_newGene_3742;gene13812;gene614	3
GO:0004386	helicase activity	0.0065	0.007	0.93	0.629655	0.734234	gene10313;gene13239;gene16348;gene20770;gene2166;gene27453	6
GO:0000049	tRNA binding	0.0011	0.001	1.03	0.63002	0.734234	gene4313	1
GO:0016758	transferase activity, transferring hexosyl groups	0.0011	0.001	1.03	0.63002	0.734234	gene1686	1
GO:0018024	histone-lysine N-methyltransferase activity	0.0011	0.001	1.03	0.63002	0.734234	gene17933	1
GO:0008092	cytoskeletal protein binding	0.0022	0.0023	0.93	0.640988	0.7448	gene2647;gene8351	2
GO:0005388	calcium-transporting ATPase activity	0.0011	0.0011	0.98	0.649914	0.752937	gene7195	1
GO:0051539	4 iron, 4 sulfur cluster binding	0.0022	0.0024	0.89	0.667414	0.77093	gene25723;gene9629	2
GO:0008289	lipid binding	0.0065	0.0074	0.88	0.683611	0.784885	gene17445;gene27503;gene28769;gene28770;gene379;gene9490	6
GO:0005216	ion channel activity	0.0011	0.0012	0.89	0.686554	0.784885	gene6471	1
GO:0034061	DNA polymerase activity	0.0011	0.0012	0.89	0.686554	0.784885	Vigna_radiata_var._radiata_newGene_3742	1
GO:0016874	ligase activity	0.0054	0.0062	0.87	0.687513	0.784885	gene11712;gene12729;gene16092;gene21213;gene8083	5
GO:0051082	unfolded protein binding	0.0032	0.0038	0.85	0.695687	0.791908	gene10164;gene20016;gene23921	3
GO:1901363	heterocyclic compound binding	0.0292	0.0317	0.92	0.700691	0.795293	Vigna_radiata_var._radiata_newGene_3742;gene10220;gene11541;gene12275;gene13621;gene15054;gene15358;gene16199;gene17659;gene17661;gene17890;gene17998;gene18307;gene18840;gene18992;gene22159;gene23450;gene26108;gene2647;gene27739;gene3757;gene4506;gene4968;gene7222;gene88;gene9615;gene9721	27
GO:0003964	RNA-directed DNA polymerase activity	0.0011	0.0013	0.85	0.703411	0.796072	Vigna_radiata_var._radiata_newGene_3742	1
GO:0097159	organic cyclic compound binding	0.0292	0.0319	0.92	0.711211	0.80258	Vigna_radiata_var._radiata_newGene_3742;gene10220;gene11541;gene12275;gene13621;gene15054;gene15358;gene16199;gene17659;gene17661;gene17890;gene17998;gene18307;gene18840;gene18992;gene22159;gene23450;gene26108;gene2647;gene27739;gene3757;gene4506;gene4968;gene7222;gene88;gene9615;gene9721	27
GO:0000155	phosphorelay sensor kinase activity	0.0011	0.0013	0.81	0.719363	0.803733	gene18191	1
GO:0003684	damaged DNA binding	0.0011	0.0013	0.81	0.719363	0.803733	gene17905	1
GO:0003697	single-stranded DNA binding	0.0011	0.0013	0.81	0.719363	0.803733	gene15071	1
GO:0042910	xenobiotic transporter activity	0.0032	0.004	0.81	0.724136	0.803733	gene3186;gene7819;gene9940	3
GO:0061630	ubiquitin protein ligase activity	0.0032	0.004	0.81	0.724136	0.803733	gene13324;gene20694;gene29127	3
GO:0005488	binding	0.0476	0.0514	0.93	0.72482	0.803733	Vigna_radiata_var._radiata_newGene_3742;gene10220;gene11541;gene12275;gene12294;gene12486;gene13324;gene13621;gene15054;gene15358;gene16199;gene17659;gene17661;gene17890;gene17998;gene18193;gene18307;gene18659;gene18840;gene18992;gene19416;gene21084;gene22159;gene23440;gene23450;gene24935;gene26108;gene26182;gene26219;gene2647;gene27739;gene28455;gene28730;gene3757;gene379;gene4506;gene4968;gene6…	44
GO:0015267	channel activity	0.0022	0.0027	0.79	0.7266	0.803733	gene18067;gene18503	2
GO:0003824	catalytic activity	0.0498	0.0538	0.92	0.733473	0.807859	Vigna_radiata_var._radiata_newGene_3742;Vigna_radiata_var._radiata_newGene_5240;gene11532;gene12275;gene12461;gene13324;gene13621;gene14010;gene14545;gene14935;gene15358;gene16199;gene17484;gene17509;gene17659;gene17661;gene17672;gene17890;gene17998;gene18605;gene20493;gene20694;gene21865;gene22159;gene23106;gene23450;gene23559;gene24044;gene24694;gene24934;gene25556;gene25724;gene2590;gene2647;g…	46
GO:0016791	phosphatase activity	0.0011	0.0014	0.78	0.734457	0.807859	gene15557	1
GO:0003678	DNA helicase activity	0.0011	0.0015	0.74	0.748741	0.81897	gene14832	1
GO:0005200	structural constituent of cytoskeleton	0.0011	0.0015	0.74	0.748741	0.81897	gene12539	1
GO:0016301	kinase activity	0.0173	0.0199	0.87	0.750902	0.819046	Vigna_radiata_var._radiata_newGene_2341;gene1191;gene12994;gene13718;gene14426;gene1507;gene15216;gene23697;gene2647;gene28219;gene28616;gene35;gene5800;gene6575;gene7424;gene9999	16
GO:0015297	antiporter activity	0.0032	0.0042	0.77	0.758779	0.822269	gene3186;gene7819;gene9940	3
GO:0017111	nucleoside-triphosphatase activity	0.0011	0.0015	0.72	0.762257	0.822269	gene17890	1
GO:0030570	pectate lyase activity	0.0011	0.0015	0.72	0.762257	0.822269	gene19192	1
GO:0052716	hydroquinone:oxygen oxidoreductase activity	0.0011	0.0015	0.72	0.762257	0.822269	gene16775	1
GO:0003729	mRNA binding	0.0022	0.003	0.73	0.767303	0.824139	gene7149;gene9615	2
GO:0003774	motor activity	0.0011	0.0016	0.69	0.775046	0.824139	gene15792	1
GO:0010427	abscisic acid binding	0.0011	0.0016	0.69	0.775046	0.824139	gene15322	1
GO:0015631	tubulin binding	0.0011	0.0016	0.69	0.775046	0.824139	gene8351	1
GO:0046873	metal ion transmembrane transporter activity	0.0011	0.0016	0.69	0.775046	0.824139	gene19317	1
GO:0003712	transcription cofactor activity	0.0022	0.003	0.72	0.776618	0.824139	Vigna_radiata_var._radiata_newGene_938;gene14040	2
GO:0003723	RNA binding	0.0487	0.0539	0.9	0.783927	0.826356	Vigna_radiata_var._radiata_newGene_3742;gene10055;gene10220;gene12275;gene12632;gene13007;gene13621;gene15054;gene15326;gene15358;gene16199;gene17659;gene17661;gene17890;gene17998;gene18307;gene18438;gene19169;gene19932;gene20124;gene21066;gene21565;gene21802;gene22159;gene23258;gene23450;gene24031;gene2475;gene25670;gene26108;gene27739;gene28245;gene29256;gene3242;gene3757;gene4015;gene4506;gene…	45
GO:0003714	transcription corepressor activity	0.0011	0.0016	0.66	0.787149	0.826356	gene23492	1
GO:0004565	beta-galactosidase activity	0.0011	0.0016	0.66	0.787149	0.826356	gene7179	1
GO:0016462	pyrophosphatase activity	0.0011	0.0016	0.66	0.787149	0.826356	gene17890	1
GO:0016787	hydrolase activity	0.0379	0.043	0.88	0.805414	0.840739	Vigna_radiata_var._radiata_newGene_3742;Vigna_radiata_var._radiata_newGene_4674;Vigna_radiata_var._radiata_newGene_4973;gene11875;gene12030;gene12275;gene13621;gene15194;gene15358;gene16199;gene16566;gene17659;gene17661;gene17791;gene17890;gene17998;gene18409;gene18502;gene19251;gene22099;gene22159;gene22306;gene23450;gene24440;gene26451;gene27739;gene3263;gene4090;gene4462;gene5266;gene7149;gene…	35
GO:0016773	phosphotransferase activity, alcohol group as acceptor	0.0011	0.0017	0.62	0.809437	0.840739	gene2647	1
GO:0016817	hydrolase activity, acting on acid anhydrides	0.0011	0.0017	0.62	0.809437	0.840739	gene17890	1
GO:0038023	signaling receptor activity	0.0011	0.0017	0.62	0.809437	0.840739	gene15322	1
GO:0008168	methyltransferase activity	0.0108	0.0136	0.8	0.813	0.840781	gene11998;gene15812;gene15815;gene21376;gene21981;gene2713;gene27222;gene29377;gene7053;gene7774	10
GO:0003924	GTPase activity	0.0076	0.0099	0.77	0.813772	0.840781	gene10231;gene17890;gene18277;gene23615;gene23981;gene29431;gene3188	7
GO:0042802	identical protein binding	0.0022	0.0033	0.65	0.81844	0.843379	gene28455;gene6920	2
GO:0001067	regulatory region nucleic acid binding	0.0011	0.0019	0.58	0.829394	0.845763	gene18992	1
GO:0004864	protein phosphatase inhibitor activity	0.0011	0.0019	0.58	0.829394	0.845763	gene15322	1
GO:0030145	manganese ion binding	0.0011	0.0019	0.58	0.829394	0.845763	gene17753	1
GO:0044212	transcription regulatory region DNA binding	0.0011	0.0019	0.58	0.829394	0.845763	gene18992	1
GO:0016772	transferase activity, transferring phosphorus-containing groups	0.0022	0.0034	0.63	0.833108	0.847344	Vigna_radiata_var._radiata_newGene_3742;gene2647	2
GO:0005525	GTP binding	0.0108	0.014	0.77	0.839657	0.851793	gene10231;gene16830;gene18277;gene23615;gene23981;gene24031;gene26932;gene29431;gene3188;gene84	10
GO:0004222	metalloendopeptidase activity	0.0022	0.0035	0.61	0.846697	0.855077	gene22922;gene7063	2
GO:0005543	phospholipid binding	0.0011	0.002	0.55	0.847262	0.855077	gene379	1
GO:0010333	terpene synthase activity	0.0011	0.0023	0.48	0.884176	0.890038	gene9279	1
GO:0016779	nucleotidyltransferase activity	0.0022	0.0041	0.52	0.900669	0.904315	Vigna_radiata_var._radiata_newGene_3742;gene4313	2
GO:0004857	enzyme inhibitor activity	0.0043	0.0072	0.6	0.905804	0.907145	gene15256;gene15257;gene27257;gene9358	4
GO:0030247	polysaccharide binding	0.0022	0.0043	0.5	0.913028	0.911902	gene11508;gene21511	2
GO:0000287	magnesium ion binding	0.0043	0.0074	0.59	0.915211	0.911902	gene101;gene16850;gene9279;gene94	4
GO:0008017	microtubule binding	0.0043	0.0074	0.58	0.918155	0.912514	gene21698;gene27669;gene6842;gene8351	4
GO:0008171	O-methyltransferase activity	0.0011	0.0027	0.4	0.92138	0.9134	gene22125	1
GO:0005198	structural molecule activity	0.0011	0.0027	0.4	0.925615	0.914623	gene12539	1
GO:0004185	serine-type carboxypeptidase activity	0.0011	0.0028	0.39	0.929621	0.914623	gene18373	1
GO:0045735	nutrient reservoir activity	0.0011	0.0028	0.39	0.929621	0.914623	gene23226	1
GO:0003682	chromatin binding	0.0011	0.0029	0.37	0.936999	0.919572	gene930	1
GO:0003743	translation initiation factor activity	0.0032	0.0066	0.49	0.94627	0.926348	gene1620;gene27196;gene4330	3
GO:0003755	peptidyl-prolyl cis-trans isomerase activity	0.0011	0.0036	0.3	0.967592	0.936414	gene1834	1
GO:0005509	calcium ion binding	0.0076	0.0145	0.52	0.982263	0.936414	gene12397;gene15216;gene15729;gene17867;gene2429;gene27212;gene9892	7
GO:0003676	nucleic acid binding	0.0498	0.0655	0.76	0.983009	0.936414	Vigna_radiata_var._radiata_newGene_1557;Vigna_radiata_var._radiata_newGene_1754;Vigna_radiata_var._radiata_newGene_1950;Vigna_radiata_var._radiata_newGene_2549;Vigna_radiata_var._radiata_newGene_2631;Vigna_radiata_var._radiata_newGene_3742;Vigna_radiata_var._radiata_newGene_425;Vigna_radiata_var._radiata_newGene_4324;Vigna_radiata_var._radiata_newGene_964;gene10220;gene10313;gene10413;gene11541;g…	46
GO:0005507	copper ion binding	0.0011	0.0045	0.24	0.985891	0.936414	gene16775	1
GO:0030599	pectinesterase activity	0.0011	0.0045	0.24	0.985891	0.936414	gene19530	1
GO:0045330	aspartyl esterase activity	0.0011	0.0045	0.24	0.985891	0.936414	gene19530	1
GO:0003777	microtubule motor activity	0.0011	0.0045	0.24	0.986652	0.936414	gene6842	1
GO:0004252	serine-type endopeptidase activity	0.0022	0.0073	0.3	0.992006	0.936414	gene18677;gene19639	2
GO:0004601	peroxidase activity	0.0022	0.0074	0.29	0.992747	0.936414	gene10938;gene17867	2
GO:0030246	carbohydrate binding	0.0054	0.0129	0.42	0.99339	0.936414	gene15970;gene18652;gene18659;gene28453;gene7903	5
GO:0004518	nuclease activity	0.0119	0.0223	0.53	0.993721	0.936414	Vigna_radiata_var._radiata_newGene_3742;gene12275;gene13621;gene15358;gene16199;gene17659;gene17661;gene17998;gene22159;gene23450;gene27739	11
GO:0004553	hydrolase activity, hydrolyzing O-glycosyl compounds	0.0054	0.0134	0.4	0.995182	0.936414	gene11852;gene14505;gene2702;gene7808;gene8696	5
GO:0004519	endonuclease activity	0.0108	0.0215	0.5	0.995812	0.936414	gene13621;gene1510;gene15358;gene16199;gene17659;gene17661;gene17905;gene17998;gene23450;gene27739	10
GO:0016757	transferase activity, transferring glycosyl groups	0.0032	0.0101	0.32	0.99613	0.936414	gene16525;gene4296;gene4328	3
GO:0016788	hydrolase activity, acting on ester bonds	0.0162	0.0291	0.56	0.996288	0.936414	Vigna_radiata_var._radiata_newGene_3742;gene10482;gene12275;gene13621;gene15358;gene16199;gene17659;gene17661;gene17998;gene18892;gene22159;gene23450;gene27739;gene8650;gene9154	15
GO:0004672	protein kinase activity	0.0271	0.0464	0.58	0.999243	0.936414	Vigna_radiata_var._radiata_newGene_4950;gene1023;gene10840;gene11712;gene11738;gene12397;gene14697;gene1565;gene18331;gene21511;gene22163;gene22461;gene23786;gene24335;gene25192;gene25247;gene25543;gene2647;gene26937;gene28663;gene28666;gene5885;gene6393;gene7278;gene9560	25
GO:0008270	zinc ion binding	0.0346	0.0571	0.61	0.99952	0.936414	Vigna_radiata_var._radiata_newGene_4324;gene10413;gene1133;gene11517;gene12172;gene13199;gene14040;gene15194;gene16155;gene16493;gene16809;gene18755;gene19169;gene20001;gene22184;gene22922;gene23462;gene23463;gene24440;gene2679;gene3204;gene3763;gene3968;gene4834;gene4981;gene5659;gene5736;gene640;gene7063;gene7749;gene8083;gene8832	32
GO:0043531	ADP binding	0.0065	0.0187	0.35	0.999597	0.936414	gene12041;gene23610;gene24633;gene7187;gene884;gene9077	6

## Sheet: Genes down-regulated at G1
ID	Description	GeneRatio	BgRatio	enrich_factor	pvalue	qvalue	geneID	gene number
GO:0015979	photosynthesis	0.0299	0.0063	4.75	5.63e-14	6.05e-11	gene11276;gene11832;gene1247;gene1248;gene1314;gene14338;gene14374;gene14495;gene15103;gene1531;gene17205;gene17873;gene18620;gene19171;gene19323;gene19446;gene19764;gene20028;gene21267;gene24889;gene28113;gene3455;gene4342;gene6680;gene7136;gene7336;gene8091;gene8322;gene9750	29
GO:0071555	cell wall organization	0.0526	0.0173	3.04	1.06e-13	6.05e-11	gene10050;gene10247;gene10310;gene1086;gene12565;gene1354;gene13559;gene13653;gene14383;gene1462;gene14962;gene14963;gene14965;gene1517;gene15189;gene15325;gene17400;gene17608;gene18637;gene21653;gene23034;gene23518;gene2363;gene24025;gene2438;gene24402;gene25444;gene26528;gene26840;gene27422;gene27451;gene27568;gene28281;gene28713;gene28855;gene29167;gene29176;gene3089;gene3820;gene4007;gene4814…	51
GO:0009765	photosynthesis, light harvesting	0.0155	0.002	7.76	3.04e-12	1.16e-09	gene10034;gene1322;gene1676;gene20697;gene22384;gene22847;gene24306;gene26372;gene27300;gene3534;gene5148;gene5317;gene7107;gene8488;gene973	15
GO:0007018	microtubule-based movement	0.031	0.0089	3.47	3.65e-10	1.04e-07	gene10124;gene118;gene11923;gene12581;gene14008;gene15158;gene15679;gene17280;gene17887;gene18138;gene21029;gene23329;gene23481;gene23726;gene24484;gene25431;gene2553;gene27562;gene2859;gene3896;gene4327;gene4615;gene4809;gene5624;gene679;gene7791;gene8465;gene8782;gene9345;gene9478	30
GO:0018298	protein-chromophore linkage	0.0155	0.0026	5.9	1.42e-09	3.24e-07	gene10034;gene1322;gene1676;gene20697;gene22384;gene22847;gene24306;gene26372;gene27300;gene3534;gene5148;gene5317;gene7107;gene8488;gene973	15
GO:0010411	xyloglucan metabolic process	0.0165	0.0038	4.37	1.18e-07	2.25e-05	Vigna_radiata_var._radiata_newGene_4207;Vigna_radiata_var._radiata_newGene_4208;gene1354;gene13653;gene14962;gene14963;gene14965;gene23034;gene24025;gene24402;gene25970;gene26528;gene28281;gene28713;gene7182;gene9856	16
GO:0005975	carbohydrate metabolic process	0.0733	0.0423	1.73	2.12e-06	0.000344549	Vigna_radiata_var._radiata_newGene_1493;gene10310;gene10460;gene10729;gene12230;gene12360;gene13085;gene13618;gene13989;gene13991;gene14325;gene14337;gene14513;gene1454;gene1462;gene15057;gene15325;gene15582;gene15622;gene15715;gene15846;gene17565;gene17571;gene17608;gene18564;gene1872;gene19184;gene19744;gene20253;gene20387;gene21590;gene21812;gene22395;gene23310;gene23417;gene23605;gene24540;ge…	71
GO:0007017	microtubule-based process	0.0196	0.0064	3.06	5.37e-06	0.000765474	gene10142;gene118;gene12174;gene12201;gene13658;gene1462;gene16066;gene18155;gene18646;gene18797;gene20344;gene20999;gene21504;gene25887;gene3820;gene7791;gene7923;gene8623;gene8637	19
GO:0042546	cell wall biogenesis	0.0175	0.0055	3.22	8.08e-06	0.00102292	gene1354;gene13653;gene1462;gene14962;gene14963;gene14965;gene23034;gene24025;gene24402;gene25970;gene26528;gene28281;gene28713;gene3820;gene5654;gene7182;gene9856	17
GO:0009664	plant-type cell wall organization	0.0134	0.0038	3.55	2.84e-05	0.00323929	gene10835;gene1462;gene1699;gene1702;gene21294;gene23882;gene2438;gene26938;gene2798;gene3820;gene5571;gene6444;gene7505	13
GO:0015995	chlorophyll biosynthetic process	0.0083	0.0018	4.63	0.000116619	0.0110788	gene11276;gene14338;gene15987;gene21908;gene2689;gene28113;gene3455;gene4312	8
GO:0046148	pigment biosynthetic process	0.0083	0.0018	4.63	0.000116619	0.0110788	gene13866;gene14218;gene14219;gene21908;gene22203;gene2689;gene27428;gene27434	8
GO:0006633	fatty acid biosynthetic process	0.0165	0.0069	2.38	0.000737383	0.0646628	Vigna_radiata_var._radiata_newGene_4519;gene1076;gene10970;gene11550;gene12093;gene13380;gene15409;gene15999;gene22383;gene2828;gene2846;gene3874;gene3884;gene5480;gene5616;gene8751	16
GO:0000079	regulation of cyclin-dependent protein serine/threonine kinase activity	0.0052	0.0009	5.46	0.000955098	0.0725874	Vigna_radiata_var._radiata_newGene_3216;gene20090;gene4136;gene6325;gene9834	5
GO:0009773	photosynthetic electron transport in photosystem I	0.0052	0.0009	5.46	0.000955098	0.0725874	gene19323;gene22865;gene28248;gene5144;gene5887	5
GO:0071554	cell wall organization or biogenesis	0.0114	0.004	2.85	0.00103185	0.0735196	gene11150;gene1160;gene12696;gene14383;gene1462;gene19066;gene22083;gene2438;gene3820;gene5654;gene6612	11
GO:0009052	pentose-phosphate shunt, non-oxidative branch	0.0041	0.0006	6.56	0.00134687	0.08098	gene14304;gene18921;gene21453;gene21456	4
GO:0009767	photosynthetic electron transport chain	0.0041	0.0006	6.56	0.00134687	0.08098	gene19323;gene19764;gene19952;gene24695	4
GO:0045489	pectin biosynthetic process	0.0083	0.0024	3.42	0.00134967	0.08098	gene10050;gene10247;gene1086;gene17400;gene21653;gene25444;gene27422;gene6477	8
GO:0042742	defense response to bacterium	0.0134	0.0055	2.46	0.00167508	0.0954797	gene11749;gene13599;gene1462;gene18139;gene19764;gene23076;gene28894;gene28895;gene3820;gene7986;gene8172;gene8246;gene9348	13
GO:0010469	regulation of receptor activity	0.0041	0.0007	5.62	0.00288985	0.146052	gene15364;gene23131;gene27967;gene28912	4
GO:0090626	plant epidermis morphogenesis	0.0052	0.0012	4.47	0.00294262	0.146052	gene12201;gene14491;gene16428;gene4078;gene8623	5
GO:0030244	cellulose biosynthetic process	0.0124	0.0051	2.41	0.0030073	0.146052	gene1462;gene1517;gene2363;gene24851;gene27568;gene3089;gene3820;gene4007;gene4814;gene8144;gene9033;gene9786	12
GO:0009657	plastid organization	0.0114	0.0045	2.52	0.00307478	0.146052	gene10035;gene10079;gene12531;gene18139;gene24006;gene24927;gene24945;gene346;gene6033;gene6754;gene8693	11
GO:0030245	cellulose catabolic process	0.0072	0.0022	3.28	0.00355567	0.162138	gene10452;gene15706;gene15951;gene17601;gene21636;gene26589;gene8626	7
GO:0010090	trichome morphogenesis	0.0052	0.0013	4.1	0.00462586	0.196143	gene12201;gene14491;gene16428;gene4078;gene8623	5
GO:0045454	cell redox homeostasis	0.0165	0.0082	2.02	0.00464549	0.196143	gene10478;gene15241;gene17623;gene18554;gene23920;gene24927;gene25645;gene4067;gene451;gene552;gene5662;gene7185;gene7702;gene8485;gene8592;gene9880	16
GO:0097435	supramolecular fiber organization	0.0062	0.0018	3.47	0.00502743	0.204688	gene12201;gene14491;gene1462;gene18155;gene3820;gene8623	6
GO:0006004	fucose metabolic process	0.0103	0.0042	2.46	0.00559181	0.219816	gene14327;gene18717;gene21618;gene21620;gene24296;gene25373;gene27059;gene3982;gene6572;gene8905	10
GO:0032515	negative regulation of phosphoprotein phosphatase activity	0.0052	0.0014	3.78	0.00689498	0.24075	gene10533;gene1577;gene17691;gene23689;gene5326	5
GO:0035308	negative regulation of protein dephosphorylation	0.0052	0.0014	3.78	0.00689498	0.24075	gene10533;gene1577;gene17691;gene23689;gene5326	5
GO:0032989	cellular component morphogenesis	0.0124	0.0058	2.15	0.00810726	0.24075	gene118;gene12201;gene14491;gene1462;gene16428;gene18155;gene2187;gene27791;gene28498;gene3820;gene4078;gene8623	12
GO:0006096	glycolytic process	0.0083	0.0031	2.62	0.00848237	0.24075	gene10062;gene11352;gene2408;gene26586;gene4499;gene7890;gene8791;gene9297	8
GO:0019932	second-messenger-mediated signaling	0.0041	0.0009	4.37	0.00880553	0.24075	gene15364;gene23131;gene27967;gene28912	4
GO:0051513	regulation of monopolar cell growth	0.0031	0.0005	5.9	0.00895316	0.24075	gene1051;gene3910;gene6522	3
GO:0010215	cellulose microfibril organization	0.0062	0.002	3.11	0.0092358	0.24075	gene1462;gene15313;gene25399;gene3820;gene3917;gene6544	6
GO:0010923	negative regulation of phosphatase activity	0.0052	0.0015	3.51	0.00984061	0.24075	gene10533;gene1577;gene17691;gene23689;gene5326	5
GO:0035305	negative regulation of dephosphorylation	0.0052	0.0015	3.51	0.00984061	0.24075	gene10533;gene1577;gene17691;gene23689;gene5326	5
GO:0009833	plant-type primary cell wall biogenesis	0.0021	0.0002	9.83	0.010329	0.24075	gene1462;gene3820	2
GO:0010091	trichome branching	0.0021	0.0002	9.83	0.010329	0.24075	gene16428;gene4078	2
GO:0010208	pollen wall assembly	0.0021	0.0002	9.83	0.010329	0.24075	gene1462;gene3820	2
GO:0010258	NADH dehydrogenase complex (plastoquinone) assembly	0.0021	0.0002	9.83	0.010329	0.24075	gene21230;gene24684	2
GO:0010275	NAD(P)H dehydrogenase complex assembly	0.0021	0.0002	9.83	0.010329	0.24075	gene1058;gene14813	2
GO:0051211	anisotropic cell growth	0.0021	0.0002	9.83	0.010329	0.24075	gene1462;gene3820	2
GO:0085029	extracellular matrix assembly	0.0021	0.0002	9.83	0.010329	0.24075	gene1462;gene3820	2
GO:1905421	regulation of plant organ morphogenesis	0.0021	0.0002	9.83	0.010329	0.24075	gene1462;gene3820	2
GO:2000067	regulation of root morphogenesis	0.0021	0.0002	9.83	0.010329	0.24075	gene1462;gene3820	2
GO:2000123	positive regulation of stomatal complex development	0.0021	0.0002	9.83	0.010329	0.24075	gene25577;gene28920	2
GO:0000902	cell morphogenesis	0.0114	0.0052	2.16	0.010348	0.24075	gene118;gene12201;gene14491;gene16428;gene18155;gene2187;gene2602;gene27791;gene28498;gene4078;gene8623	11
GO:0045490	pectin catabolic process	0.0175	0.0097	1.82	0.010579	0.241201	gene11318;gene1208;gene14042;gene15172;gene16750;gene17599;gene19042;gene20870;gene24290;gene3747;gene4497;gene4800;gene498;gene5485;gene7077;gene7617;gene9675	17
GO:0016049	cell growth	0.0093	0.004	2.33	0.0121165	0.270838	gene118;gene14491;gene1462;gene18155;gene2187;gene27791;gene28498;gene3820;gene7023	9
GO:0019722	calcium-mediated signaling	0.0041	0.001	3.93	0.0135087	0.285183	gene15364;gene23131;gene27967;gene28912	4
GO:0033014	tetrapyrrole biosynthetic process	0.0041	0.001	3.93	0.0135087	0.285183	gene21908;gene22736;gene2689;gene8858	4
GO:0045229	external encapsulating structure organization	0.0041	0.001	3.93	0.0135087	0.285183	gene14383;gene1462;gene2438;gene3820	4
GO:0009658	chloroplast organization	0.0103	0.0048	2.14	0.015403	0.311254	gene10079;gene12531;gene18139;gene19806;gene24006;gene24945;gene346;gene6033;gene6754;gene8693	10
GO:0009856	pollination	0.0072	0.0028	2.55	0.0158357	0.311254	gene118;gene1462;gene2187;gene27791;gene3820;gene7235;gene9753	7
GO:0044706	multi-multicellular organism process	0.0072	0.0028	2.55	0.0158357	0.311254	gene118;gene1462;gene2187;gene27791;gene3820;gene7235;gene9753	7
GO:0048868	pollen tube development	0.0072	0.0028	2.55	0.0158357	0.311254	gene118;gene1462;gene2187;gene27791;gene3820;gene7235;gene9753	7
GO:0007142	male meiosis II	0.0031	0.0006	4.92	0.0165595	0.319962	gene17234;gene18199;gene4245	3
GO:0033993	response to lipid	0.0175	0.0102	1.72	0.0175473	0.332595	gene10533;gene12584;gene14372;gene14926;gene15364;gene16428;gene167;gene17691;gene23689;gene24914;gene26227;gene4078;gene5164;gene5326;gene7797;gene8172;gene9880	17
GO:0050777	negative regulation of immune response	0.0052	0.0017	3.07	0.0180885	0.332595	gene11749;gene13671;gene1462;gene3820;gene8246	5
GO:2000028	regulation of photoperiodism, flowering	0.0052	0.0017	3.07	0.0180885	0.332595	gene11749;gene1462;gene14991;gene3820;gene8246	5
GO:0009741	response to brassinosteroid	0.0041	0.0012	3.58	0.0195464	0.353698	gene14926;gene15364;gene24914;gene7797	4
GO:0009617	response to bacterium	0.0124	0.0065	1.9	0.0206818	0.362933	gene11749;gene12178;gene13599;gene1462;gene18139;gene19764;gene23076;gene3820;gene7986;gene8172;gene8246;gene9348	12
GO:0000904	cell morphogenesis involved in differentiation	0.0083	0.0037	2.25	0.0216736	0.362933	gene118;gene12201;gene14491;gene16428;gene2187;gene27791;gene4078;gene8623	8
GO:0098542	defense response to other organism	0.0134	0.0073	1.83	0.0227026	0.362933	gene11749;gene12066;gene13599;gene1462;gene15106;gene18139;gene19764;gene23076;gene3820;gene7986;gene8172;gene8246;gene9348	13
GO:0055114	oxidation-reduction process	0.0155	0.0089	1.74	0.0233376	0.362933	gene13388;gene13989;gene19323;gene19764;gene20146;gene20926;gene21530;gene21908;gene25414;gene27045;gene27791;gene2832;gene29260;gene4067;gene7736	15
GO:0010026	trichome differentiation	0.0052	0.0018	2.89	0.0235306	0.362933	gene12201;gene14491;gene16428;gene4078;gene8623	5
GO:0010921	regulation of phosphatase activity	0.0052	0.0018	2.89	0.0235306	0.362933	gene10533;gene1577;gene17691;gene23689;gene5326	5
GO:0071669	plant-type cell wall organization or biogenesis	0.0052	0.0018	2.89	0.0235306	0.362933	gene1462;gene2438;gene27815;gene3820;gene5654	5
GO:0040007	growth	0.0114	0.0059	1.93	0.0235851	0.362933	gene118;gene14491;gene1462;gene18155;gene2187;gene24914;gene27791;gene28498;gene3820;gene7023;gene7797	11
GO:0007015	actin filament organization	0.0062	0.0024	2.57	0.0241941	0.362933	gene12246;gene14491;gene1454;gene28072;gene3769;gene9247	6
GO:0015976	carbon utilization	0.0031	0.0007	4.21	0.0268117	0.362933	gene112;gene25100;gene25950	3
GO:0019264	glycine biosynthetic process from serine	0.0031	0.0007	4.21	0.0268117	0.362933	gene24330;gene24388;gene4894	3
GO:0031122	cytoplasmic microtubule organization	0.0031	0.0007	4.21	0.0268117	0.362933	gene1462;gene18155;gene3820	3
GO:0007267	cell-cell signaling	0.0041	0.0013	3.28	0.0270067	0.362933	gene15364;gene23131;gene27967;gene28912	4
GO:0006048	UDP-N-acetylglucosamine biosynthetic process	0.0021	0.0003	6.56	0.0288905	0.362933	gene25162;gene4595	2
GO:0009695	jasmonic acid biosynthetic process	0.0021	0.0003	6.56	0.0288905	0.362933	gene1299;gene6625	2
GO:0019464	glycine decarboxylation via glycine cleavage system	0.0021	0.0003	6.56	0.0288905	0.362933	gene16868;gene23011	2
GO:0019684	photosynthesis, light reaction	0.0021	0.0003	6.56	0.0288905	0.362933	gene19323;gene19764	2
GO:0030198	extracellular matrix organization	0.0021	0.0003	6.56	0.0288905	0.362933	gene1462;gene3820	2
GO:0033037	polysaccharide localization	0.0021	0.0003	6.56	0.0288905	0.362933	gene14277;gene14383	2
GO:0043062	extracellular structure organization	0.0021	0.0003	6.56	0.0288905	0.362933	gene1462;gene3820	2
GO:0052545	callose localization	0.0021	0.0003	6.56	0.0288905	0.362933	gene14277;gene14383	2
GO:0070726	cell wall assembly	0.0021	0.0003	6.56	0.0288905	0.362933	gene1462;gene3820	2
GO:0071668	plant-type cell wall assembly	0.0021	0.0003	6.56	0.0288905	0.362933	gene1462;gene3820	2
GO:0072697	protein localization to cell cortex	0.0021	0.0003	6.56	0.0288905	0.362933	gene1462;gene3820	2
GO:0072699	protein localization to cortical microtubule cytoskeleton	0.0021	0.0003	6.56	0.0288905	0.362933	gene1462;gene3820	2
GO:0009607	response to biotic stimulus	0.0227	0.0149	1.52	0.0292714	0.362933	gene11150;gene11749;gene12066;gene12178;gene13599;gene14372;gene1462;gene15106;gene18139;gene18414;gene19764;gene22362;gene23076;gene28959;gene2897;gene3820;gene4444;gene7986;gene8172;gene8246;gene8865;gene9348	22
GO:0009903	chloroplast avoidance movement	0.0052	0.0019	2.73	0.0299261	0.362933	gene10079;gene12531;gene346;gene6033;gene6754	5
GO:0019750	chloroplast localization	0.0052	0.0019	2.73	0.0299261	0.362933	gene10079;gene12531;gene346;gene6033;gene6754	5
GO:0035304	regulation of protein dephosphorylation	0.0052	0.0019	2.73	0.0299261	0.362933	gene10533;gene1577;gene17691;gene23689;gene5326	5
GO:0051644	plastid localization	0.0052	0.0019	2.73	0.0299261	0.362933	gene10079;gene12531;gene346;gene6033;gene6754	5
GO:0051667	establishment of plastid localization	0.0052	0.0019	2.73	0.0299261	0.362933	gene10079;gene12531;gene346;gene6033;gene6754	5
GO:0000226	microtubule cytoskeleton organization	0.0083	0.004	2.07	0.0343772	0.412526	gene12201;gene1462;gene18099;gene18155;gene20990;gene3820;gene7791;gene8623	8
GO:0031425	chloroplast RNA processing	0.0041	0.0014	3.03	0.0359453	0.42245	gene1470;gene15524;gene20591;gene8693	4
GO:0051188	cofactor biosynthetic process	0.0041	0.0014	3.03	0.0359453	0.42245	gene13989;gene1527;gene21908;gene2689	4
GO:0006979	response to oxidative stress	0.0268	0.0187	1.44	0.0368277	0.428404	gene13601;gene14281;gene155;gene156;gene158;gene16203;gene170;gene18083;gene18139;gene18514;gene21598;gene22969;gene23073;gene23386;gene24094;gene24467;gene24898;gene3417;gene4067;gene5984;gene6037;gene6038;gene8567;gene9301;gene940;gene9831	26
GO:0071396	cellular response to lipid	0.0083	0.0041	2.02	0.0395403	0.439495	gene10533;gene14926;gene16428;gene17691;gene23689;gene4078;gene5164;gene5326	8
GO:0006091	generation of precursor metabolites and energy	0.0031	0.0008	3.69	0.0397088	0.439495	gene19323;gene19764;gene27045	3
GO:0007094	mitotic spindle assembly checkpoint	0.0031	0.0008	3.69	0.0397088	0.439495	gene18838;gene23962;gene3724	3
GO:0030865	cortical cytoskeleton organization	0.0031	0.0008	3.69	0.0397088	0.439495	gene1462;gene18155;gene3820	3
GO:0045017	glycerolipid biosynthetic process	0.0031	0.0008	3.69	0.0397088	0.439495	gene1289;gene6407;gene8875	3
GO:0002683	negative regulation of immune system process	0.0052	0.0021	2.46	0.0457267	0.473895	gene11749;gene13671;gene1462;gene3820;gene8246	5
GO:0009902	chloroplast relocation	0.0052	0.0021	2.46	0.0457267	0.473895	gene10079;gene12531;gene346;gene6033;gene6754	5
GO:0010563	negative regulation of phosphorus metabolic process	0.0052	0.0021	2.46	0.0457267	0.473895	gene10533;gene1577;gene17691;gene23689;gene5326	5
GO:0031400	negative regulation of protein modification process	0.0052	0.0021	2.46	0.0457267	0.473895	gene10533;gene1577;gene17691;gene23689;gene5326	5
GO:0035303	regulation of dephosphorylation	0.0052	0.0021	2.46	0.0457267	0.473895	gene10533;gene1577;gene17691;gene23689;gene5326	5
GO:0043666	regulation of phosphoprotein phosphatase activity	0.0052	0.0021	2.46	0.0457267	0.473895	gene10533;gene1577;gene17691;gene23689;gene5326	5
GO:0045936	negative regulation of phosphate metabolic process	0.0052	0.0021	2.46	0.0457267	0.473895	gene10533;gene1577;gene17691;gene23689;gene5326	5
GO:0016126	sterol biosynthetic process	0.0041	0.0015	2.81	0.0463872	0.476409	Vigna_radiata_var._radiata_newGene_5253;gene19345;gene22858;gene489	4
GO:0032259	methylation	0.0382	0.029	1.32	0.0480762	0.480148	Vigna_radiata_var._radiata_newGene_536;gene10542;gene12995;gene15576;gene15987;gene16218;gene16268;gene18126;gene18197;gene18439;gene20022;gene20708;gene2148;gene22523;gene23527;gene23644;gene23785;gene23850;gene24330;gene24388;gene24758;gene25825;gene28210;gene29048;gene3325;gene3326;gene3327;gene4228;gene4894;gene5239;gene6816;gene6887;gene7794;gene8556;gene8669;gene9048;gene9776	37
GO:0009735	response to cytokinin	0.0062	0.0028	2.19	0.0501416	0.480148	gene10035;gene12584;gene15915;gene16428;gene4078;gene8938	6
GO:0048869	cellular developmental process	0.0186	0.0124	1.5	0.0517481	0.480148	gene118;gene12201;gene13586;gene13866;gene14491;gene1462;gene16428;gene18155;gene2187;gene23091;gene23698;gene2417;gene27791;gene28498;gene3820;gene4078;gene8623;gene9753	18
GO:0000162	tryptophan biosynthetic process	0.0021	0.0004	4.92	0.0539066	0.480148	gene5122;gene7416	2
GO:0006183	GTP biosynthetic process	0.0021	0.0004	4.92	0.0539066	0.480148	gene14053;gene15948	2
GO:0006228	UTP biosynthetic process	0.0021	0.0004	4.92	0.0539066	0.480148	gene14053;gene15948	2
GO:0006241	CTP biosynthetic process	0.0021	0.0004	4.92	0.0539066	0.480148	gene14053;gene15948	2
GO:0006546	glycine catabolic process	0.0021	0.0004	4.92	0.0539066	0.480148	gene11866;gene15576	2
GO:0009554	megasporogenesis	0.0021	0.0004	4.92	0.0539066	0.480148	gene13586;gene23091	2
GO:0009900	dehiscence	0.0021	0.0004	4.92	0.0539066	0.480148	gene1462;gene3820	2
GO:0030243	cellulose metabolic process	0.0021	0.0004	4.92	0.0539066	0.480148	gene1462;gene3820	2
GO:0051273	beta-glucan metabolic process	0.0021	0.0004	4.92	0.0539066	0.480148	gene1462;gene3820	2
GO:0051274	beta-glucan biosynthetic process	0.0021	0.0004	4.92	0.0539066	0.480148	gene1462;gene3820	2
GO:0051569	regulation of histone H3-K4 methylation	0.0021	0.0004	4.92	0.0539066	0.480148	gene14991;gene25027	2
GO:0051571	positive regulation of histone H3-K4 methylation	0.0021	0.0004	4.92	0.0539066	0.480148	gene14991;gene25027	2
GO:0051592	response to calcium ion	0.0021	0.0004	4.92	0.0539066	0.480148	gene1462;gene3820	2
GO:0006694	steroid biosynthetic process	0.0031	0.0009	3.28	0.0551604	0.480148	gene8290;gene8669;gene9048	3
GO:0015986	ATP synthesis coupled proton transport	0.0052	0.0022	2.34	0.0551749	0.480148	gene13894;gene15874;gene21793;gene21795;gene27065	5
GO:0051346	negative regulation of hydrolase activity	0.0052	0.0022	2.34	0.0551749	0.480148	gene10533;gene1577;gene17691;gene23689;gene5326	5
GO:0090558	plant epidermis development	0.0052	0.0022	2.34	0.0551749	0.480148	gene12201;gene14491;gene16428;gene4078;gene8623	5
GO:0051707	response to other organism	0.0175	0.0116	1.51	0.0557452	0.481436	gene11150;gene11749;gene12066;gene12178;gene13599;gene14372;gene1462;gene15106;gene18139;gene19764;gene22362;gene23076;gene3820;gene7986;gene8172;gene8246;gene9348	17
GO:0001666	response to hypoxia	0.0041	0.0016	2.62	0.0583291	0.496233	gene14991;gene24914;gene25027;gene7797	4
GO:0006032	chitin catabolic process	0.0041	0.0016	2.62	0.0583291	0.496233	gene19764;gene23417;gene2659;gene6646	4
GO:0043207	response to external biotic stimulus	0.0175	0.0119	1.48	0.0640183	0.534166	gene11150;gene11749;gene12066;gene12178;gene13599;gene14372;gene1462;gene15106;gene18139;gene19764;gene22362;gene23076;gene3820;gene7986;gene8172;gene8246;gene9348	17
GO:0042981	regulation of apoptotic process	0.0052	0.0023	2.24	0.065663	0.534166	gene11749;gene1462;gene21789;gene3820;gene8246	5
GO:0007264	small GTPase mediated signal transduction	0.0041	0.0017	2.46	0.0717427	0.534166	gene2526;gene553;gene7352;gene8645	4
GO:0036293	response to decreased oxygen levels	0.0041	0.0017	2.46	0.0717427	0.534166	gene14991;gene24914;gene25027;gene7797	4
GO:0043066	negative regulation of apoptotic process	0.0041	0.0017	2.46	0.0717427	0.534166	gene11749;gene1462;gene3820;gene8246	4
GO:0006002	fructose 6-phosphate metabolic process	0.0031	0.001	2.95	0.0730112	0.534166	gene21749;gene26295;gene7939	3
GO:0009740	gibberellic acid mediated signaling pathway	0.0031	0.001	2.95	0.0730112	0.534166	gene16428;gene4078;gene5164	3
GO:0010476	gibberellin mediated signaling pathway	0.0031	0.001	2.95	0.0730112	0.534166	gene16428;gene4078;gene5164	3
GO:0035999	tetrahydrofolate interconversion	0.0031	0.001	2.95	0.0730112	0.534166	gene24330;gene24388;gene4894	3
GO:0061077	chaperone-mediated protein folding	0.0031	0.001	2.95	0.0730112	0.534166	gene10052;gene14724;gene21115	3
GO:0071370	cellular response to gibberellin stimulus	0.0031	0.001	2.95	0.0730112	0.534166	gene16428;gene4078;gene5164	3
GO:0043069	negative regulation of programmed cell death	0.0052	0.0024	2.14	0.0771822	0.534166	gene11749;gene13671;gene1462;gene3820;gene8246	5
GO:1901700	response to oxygen-containing compound	0.0289	0.0219	1.32	0.0778979	0.534166	gene10533;gene12584;gene14281;gene14372;gene14569;gene1462;gene14926;gene15106;gene15364;gene16096;gene16428;gene167;gene17691;gene18139;gene21530;gene23689;gene24467;gene24914;gene26227;gene3820;gene4078;gene5164;gene5326;gene7797;gene8172;gene8938;gene9348;gene9880	28
GO:0009825	multidimensional cell growth	0.0021	0.0005	3.93	0.0838756	0.534166	gene14491;gene7023	2
GO:0009901	anther dehiscence	0.0021	0.0005	3.93	0.0838756	0.534166	gene1462;gene3820	2
GO:0010048	vernalization response	0.0021	0.0005	3.93	0.0838756	0.534166	gene14991;gene25027	2
GO:0015936	coenzyme A metabolic process	0.0021	0.0005	3.93	0.0838756	0.534166	gene10411;gene20941	2
GO:0042753	positive regulation of circadian rhythm	0.0021	0.0005	3.93	0.0838756	0.534166	gene5307;gene7134	2
GO:0044380	protein localization to cytoskeleton	0.0021	0.0005	3.93	0.0838756	0.534166	gene1462;gene3820	2
GO:0046785	microtubule polymerization	0.0021	0.0005	3.93	0.0838756	0.534166	gene12201;gene8623	2
GO:0051258	protein polymerization	0.0021	0.0005	3.93	0.0838756	0.534166	gene12201;gene8623	2
GO:0070507	regulation of microtubule cytoskeleton organization	0.0021	0.0005	3.93	0.0838756	0.534166	gene1462;gene3820	2
GO:0072698	protein localization to microtubule cytoskeleton	0.0021	0.0005	3.93	0.0838756	0.534166	gene1462;gene3820	2
GO:0009904	chloroplast accumulation movement	0.0041	0.0018	2.31	0.0865772	0.534166	gene10079;gene12531;gene6033;gene6754	4
GO:0051186	cofactor metabolic process	0.0041	0.0018	2.31	0.0865772	0.534166	gene13989;gene1527;gene21908;gene2689	4
GO:0070482	response to oxygen levels	0.0041	0.0018	2.31	0.0865772	0.534166	gene14991;gene24914;gene25027;gene7797	4
GO:0030001	metal ion transport	0.0144	0.0098	1.48	0.0866097	0.534166	gene13816;gene15465;gene15522;gene18653;gene19718;gene19738;gene2008;gene2091;gene21693;gene22391;gene2969;gene6730;gene7557;gene8307	14
GO:0042744	hydrogen peroxide catabolic process	0.0144	0.0099	1.46	0.0927483	0.534166	gene13601;gene16538;gene170;gene18083;gene18514;gene21598;gene23073;gene23386;gene24927;gene3417;gene6037;gene6038;gene940;gene9831	14
GO:0009832	plant-type cell wall biogenesis	0.0031	0.0012	2.68	0.0930605	0.534166	gene1462;gene3820;gene5654	3
GO:0070417	cellular response to cold	0.0031	0.0012	2.68	0.0930605	0.534166	gene14991;gene25027;gene8172	3
GO:0006629	lipid metabolic process	0.0217	0.0161	1.35	0.0948547	0.534166	Vigna_radiata_var._radiata_newGene_536;Vigna_radiata_var._radiata_newGene_5426;gene10128;gene10129;gene10131;gene11143;gene11859;gene12168;gene12171;gene12985;gene15186;gene18197;gene20661;gene21010;gene21180;gene22742;gene23841;gene24758;gene2727;gene3408;gene6878	21
GO:0043067	regulation of programmed cell death	0.0062	0.0034	1.84	0.100048	0.534166	gene11749;gene13671;gene1462;gene21789;gene3820;gene8246	6
GO:0000481	maturation of 5S rRNA	0.001	0.0001	9.83	0.101679	0.534166	gene24413	1
GO:0006437	tyrosyl-tRNA aminoacylation	0.001	0.0001	9.83	0.101679	0.534166	gene10863	1
GO:0006801	superoxide metabolic process	0.001	0.0001	9.83	0.101679	0.534166	gene13816	1
GO:0007112	male meiosis cytokinesis	0.001	0.0001	9.83	0.101679	0.534166	gene15158	1
GO:0009061	anaerobic respiration	0.001	0.0001	9.83	0.101679	0.534166	gene27045	1
GO:0009395	phospholipid catabolic process	0.001	0.0001	9.83	0.101679	0.534166	gene7570	1
GO:0009831	plant-type cell wall modification involved in multidimensional cell growth	0.001	0.0001	9.83	0.101679	0.534166	gene25970	1
GO:0010192	mucilage biosynthetic process	0.001	0.0001	9.83	0.101679	0.534166	gene7023	1
GO:0010198	synergid death	0.001	0.0001	9.83	0.101679	0.534166	gene9753	1
GO:0010206	photosystem II repair	0.001	0.0001	9.83	0.101679	0.534166	gene14740	1
GO:0010225	response to UV-C	0.001	0.0001	9.83	0.101679	0.534166	gene26004	1
GO:0010245	radial microtubular system formation	0.001	0.0001	9.83	0.101679	0.534166	gene15158	1
GO:0010253	UDP-rhamnose biosynthetic process	0.001	0.0001	9.83	0.101679	0.534166	gene13866	1
GO:0010483	pollen tube reception	0.001	0.0001	9.83	0.101679	0.534166	gene9753	1
GO:0010623	programmed cell death involved in cell development	0.001	0.0001	9.83	0.101679	0.534166	gene9753	1
GO:0016125	sterol metabolic process	0.001	0.0001	9.83	0.101679	0.534166	gene618	1
GO:0016132	brassinosteroid biosynthetic process	0.001	0.0001	9.83	0.101679	0.534166	gene11396	1
GO:0016145	S-glycoside catabolic process	0.001	0.0001	9.83	0.101679	0.534166	gene9348	1
GO:0018160	peptidyl-pyrromethane cofactor linkage	0.001	0.0001	9.83	0.101679	0.534166	gene22736	1
GO:0019673	GDP-mannose metabolic process	0.001	0.0001	9.83	0.101679	0.534166	gene23335	1
GO:0019759	glycosinolate catabolic process	0.001	0.0001	9.83	0.101679	0.534166	gene9348	1
GO:0019762	glucosinolate catabolic process	0.001	0.0001	9.83	0.101679	0.534166	gene9348	1
GO:0019852	L-ascorbic acid metabolic process	0.001	0.0001	9.83	0.101679	0.534166	gene13989	1
GO:0019853	L-ascorbic acid biosynthetic process	0.001	0.0001	9.83	0.101679	0.534166	gene13989	1
GO:0030148	sphingolipid biosynthetic process	0.001	0.0001	9.83	0.101679	0.534166	gene22187	1
GO:0030308	negative regulation of cell growth	0.001	0.0001	9.83	0.101679	0.534166	gene18155	1
GO:0032055	negative regulation of translation in response to stress	0.001	0.0001	9.83	0.101679	0.534166	gene5400	1
GO:0032922	circadian regulation of gene expression	0.001	0.0001	9.83	0.101679	0.534166	gene14991	1
GO:0033478	UDP-rhamnose metabolic process	0.001	0.0001	9.83	0.101679	0.534166	gene13866	1
GO:0034337	RNA folding	0.001	0.0001	9.83	0.101679	0.534166	gene24413	1
GO:0044794	positive regulation by host of viral process	0.001	0.0001	9.83	0.101679	0.534166	gene4449	1
GO:0045038	protein import into chloroplast thylakoid membrane	0.001	0.0001	9.83	0.101679	0.534166	gene2426	1
GO:0045792	negative regulation of cell size	0.001	0.0001	9.83	0.101679	0.534166	gene2418	1
GO:0046364	monosaccharide biosynthetic process	0.001	0.0001	9.83	0.101679	0.534166	gene13989	1
GO:0048281	inflorescence morphogenesis	0.001	0.0001	9.83	0.101679	0.534166	gene2418	1
GO:0048354	mucilage biosynthetic process involved in seed coat development	0.001	0.0001	9.83	0.101679	0.534166	gene7023	1
GO:0048587	regulation of short-day photoperiodism, flowering	0.001	0.0001	9.83	0.101679	0.534166	gene14991	1
GO:0050898	nitrile metabolic process	0.001	0.0001	9.83	0.101679	0.534166	gene9348	1
GO:0051511	negative regulation of unidimensional cell growth	0.001	0.0001	9.83	0.101679	0.534166	gene18155	1
GO:0051552	flavone metabolic process	0.001	0.0001	9.83	0.101679	0.534166	gene13866	1
GO:0051553	flavone biosynthetic process	0.001	0.0001	9.83	0.101679	0.534166	gene13866	1
GO:0051554	flavonol metabolic process	0.001	0.0001	9.83	0.101679	0.534166	gene13866	1
GO:0051555	flavonol biosynthetic process	0.001	0.0001	9.83	0.101679	0.534166	gene13866	1
GO:0052542	defense response by callose deposition	0.001	0.0001	9.83	0.101679	0.534166	gene14277	1
GO:0055073	cadmium ion homeostasis	0.001	0.0001	9.83	0.101679	0.534166	gene6730	1
GO:0070484	dehydro-D-arabinono-1,4-lactone metabolic process	0.001	0.0001	9.83	0.101679	0.534166	gene13989	1
GO:0070485	dehydro-D-arabinono-1,4-lactone biosynthetic process	0.001	0.0001	9.83	0.101679	0.534166	gene13989	1
GO:0071585	detoxification of cadmium ion	0.001	0.0001	9.83	0.101679	0.534166	gene6730	1
GO:0080027	response to herbivore	0.001	0.0001	9.83	0.101679	0.534166	gene9348	1
GO:0080028	nitrile biosynthetic process	0.001	0.0001	9.83	0.101679	0.534166	gene9348	1
GO:1901703	protein localization involved in auxin polar transport	0.001	0.0001	9.83	0.101679	0.534166	gene21520	1
GO:0009739	response to gibberellin	0.0052	0.0026	1.97	0.103224	0.53733	gene16428;gene167;gene20387;gene4078;gene5164	5
GO:0051656	establishment of organelle localization	0.0052	0.0026	1.97	0.103224	0.53733	gene10079;gene12531;gene346;gene6033;gene6754	5
GO:0009628	response to abiotic stimulus	0.0351	0.0283	1.24	0.110463	0.560621	gene10253;gene12066;gene14277;gene14281;gene14372;gene14383;gene14569;gene1462;gene14991;gene1641;gene167;gene17257;gene18512;gene21804;gene2215;gene2324;gene23698;gene24467;gene24914;gene25027;gene26227;gene27791;gene28161;gene28498;gene346;gene3820;gene5164;gene5427;gene6754;gene7023;gene7797;gene8172;gene8938;gene9880	34
GO:0046686	response to cadmium ion	0.0093	0.0059	1.58	0.110613	0.560621	gene10035;gene12066;gene14281;gene15915;gene16096;gene2324;gene24467;gene5239;gene8567	9
GO:0006457	protein folding	0.0165	0.012	1.38	0.114271	0.560621	gene10052;gene10068;gene12180;gene15142;gene16137;gene17812;gene2005;gene21115;gene22506;gene24725;gene25641;gene25652;gene2671;gene27551;gene4824;gene8984	16
GO:0009736	cytokinin-activated signaling pathway	0.0031	0.0013	2.46	0.115078	0.560621	gene12584;gene16428;gene4078	3
GO:0032886	regulation of microtubule-based process	0.0031	0.0013	2.46	0.115078	0.560621	gene1462;gene3820;gene7791	3
GO:0043622	cortical microtubule organization	0.0031	0.0013	2.46	0.115078	0.560621	gene1462;gene18155;gene3820	3
GO:0071368	cellular response to cytokinin stimulus	0.0031	0.0013	2.46	0.115078	0.560621	gene12584;gene16428;gene4078	3
GO:0031399	regulation of protein modification process	0.0072	0.0043	1.68	0.117216	0.560621	gene10533;gene14991;gene1577;gene17691;gene23689;gene25027;gene5326	7
GO:0006556	S-adenosylmethionine biosynthetic process	0.0021	0.0006	3.28	0.117534	0.560621	gene4484;gene4877	2
GO:0006662	glycerol ether metabolic process	0.0021	0.0006	3.28	0.117534	0.560621	gene18554;gene24927	2
GO:0009853	photorespiration	0.0021	0.0006	3.28	0.117534	0.560621	gene1247;gene1248	2
GO:0010207	photosystem II assembly	0.0021	0.0006	3.28	0.117534	0.560621	gene13465;gene28551	2
GO:0031058	positive regulation of histone modification	0.0021	0.0006	3.28	0.117534	0.560621	gene14991;gene25027	2
GO:0031062	positive regulation of histone methylation	0.0021	0.0006	3.28	0.117534	0.560621	gene14991;gene25027	2
GO:0031109	microtubule polymerization or depolymerization	0.0021	0.0006	3.28	0.117534	0.560621	gene12201;gene8623	2
GO:0035825	reciprocal DNA recombination	0.0021	0.0006	3.28	0.117534	0.560621	gene22671;gene2354	2
GO:0045471	response to ethanol	0.0021	0.0006	3.28	0.117534	0.560621	gene14281;gene24467	2
GO:0048653	anther development	0.0021	0.0006	3.28	0.117534	0.560621	gene1462;gene3820	2
GO:0061087	positive regulation of histone H3-K27 methylation	0.0021	0.0006	3.28	0.117534	0.560621	gene14991;gene25027	2
GO:1905269	positive regulation of chromatin organization	0.0021	0.0006	3.28	0.117534	0.560621	gene14991;gene25027	2
GO:0048468	cell development	0.0093	0.006	1.55	0.120198	0.568656	gene118;gene12201;gene14491;gene16428;gene2187;gene27791;gene4078;gene8623;gene9753	9
GO:0006928	movement of cell or subcellular component	0.0041	0.002	2.07	0.120216	0.568656	gene118;gene346;gene3700;gene7791	4
GO:0097305	response to alcohol	0.0124	0.0086	1.44	0.125114	0.588084	gene10533;gene12584;gene14281;gene14372;gene167;gene17691;gene23689;gene24467;gene26227;gene5326;gene8172;gene9880	12
GO:0010941	regulation of cell death	0.0062	0.0036	1.74	0.125355	0.588084	gene11749;gene13671;gene1462;gene21789;gene3820;gene8246	6
GO:0051704	multi-organism process	0.0258	0.0204	1.27	0.127407	0.595262	gene11150;gene11749;gene118;gene12066;gene12178;gene13586;gene13599;gene14372;gene1462;gene15106;gene18139;gene19764;gene2187;gene22362;gene23076;gene23091;gene27791;gene3700;gene3820;gene7235;gene7986;gene8172;gene8246;gene9348;gene9753	25
GO:0008299	isoprenoid biosynthetic process	0.0052	0.0028	1.82	0.133027	0.61397	gene10411;gene12282;gene20941;gene22858;gene9398	5
GO:0051640	organelle localization	0.0052	0.0028	1.82	0.133027	0.61397	gene10079;gene12531;gene346;gene6033;gene6754	5
GO:0060548	negative regulation of cell death	0.0052	0.0028	1.82	0.133027	0.61397	gene11749;gene13671;gene1462;gene3820;gene8246	5
GO:0050896	response to stimulus	0.0722	0.0636	1.14	0.137357	0.616394	gene10035;gene10253;gene10533;gene11150;gene11749;gene12066;gene12178;gene12584;gene13599;gene14277;gene14281;gene14372;gene14383;gene14569;gene1462;gene14926;gene14991;gene15106;gene15364;gene15915;gene16096;gene1641;gene16428;gene167;gene17257;gene17691;gene18139;gene18512;gene19764;gene21530;gene21804;gene2215;gene22362;gene23076;gene23131;gene2324;gene23689;gene23698;gene24467;gene24914;gene2…	70
GO:0009073	aromatic amino acid family biosynthetic process	0.0031	0.0014	2.27	0.138818	0.616394	gene11799;gene24908;gene7799	3
GO:0030258	lipid modification	0.0031	0.0014	2.27	0.138818	0.616394	Vigna_radiata_var._radiata_newGene_536;gene18197;gene24758	3
GO:0042440	pigment metabolic process	0.0031	0.0014	2.27	0.138818	0.616394	gene13866;gene21908;gene2689	3
GO:0060918	auxin transport	0.0031	0.0014	2.27	0.138818	0.616394	gene11801;gene13866;gene8263	3
GO:0008610	lipid biosynthetic process	0.0052	0.0029	1.76	0.149218	0.616394	gene1228;gene13836;gene21506;gene27284;gene3082	5
GO:0001947	heart looping	0.0021	0.0007	2.81	0.153822	0.616394	gene118;gene7791	2
GO:0003007	heart morphogenesis	0.0021	0.0007	2.81	0.153822	0.616394	gene118;gene7791	2
GO:0003143	embryonic heart tube morphogenesis	0.0021	0.0007	2.81	0.153822	0.616394	gene118;gene7791	2
GO:0003341	cilium movement	0.0021	0.0007	2.81	0.153822	0.616394	gene118;gene7791	2
GO:0006094	gluconeogenesis	0.0021	0.0007	2.81	0.153822	0.616394	gene11352;gene7890	2
GO:0006108	malate metabolic process	0.0021	0.0007	2.81	0.153822	0.616394	gene14337;gene3471	2
GO:0006732	coenzyme metabolic process	0.0021	0.0007	2.81	0.153822	0.616394	gene13989;gene1527	2
GO:0009097	isoleucine biosynthetic process	0.0021	0.0007	2.81	0.153822	0.616394	gene318;gene7578	2
GO:0009108	coenzyme biosynthetic process	0.0021	0.0007	2.81	0.153822	0.616394	gene13989;gene1527	2
GO:0009269	response to desiccation	0.0021	0.0007	2.81	0.153822	0.616394	gene3154;gene6206	2
GO:0009423	chorismate biosynthetic process	0.0021	0.0007	2.81	0.153822	0.616394	gene24908;gene7799	2
GO:0015994	chlorophyll metabolic process	0.0021	0.0007	2.81	0.153822	0.616394	gene21908;gene2689	2
GO:0031016	pancreas development	0.0021	0.0007	2.81	0.153822	0.616394	gene118;gene7791	2
GO:0031056	regulation of histone modification	0.0021	0.0007	2.81	0.153822	0.616394	gene14991;gene25027	2
GO:0031060	regulation of histone methylation	0.0021	0.0007	2.81	0.153822	0.616394	gene14991;gene25027	2
GO:0034250	positive regulation of cellular amide metabolic process	0.0021	0.0007	2.81	0.153822	0.616394	gene15524;gene8693	2
GO:0035050	embryonic heart tube development	0.0021	0.0007	2.81	0.153822	0.616394	gene118;gene7791	2
GO:0035469	determination of pancreatic left/right asymmetry	0.0021	0.0007	2.81	0.153822	0.616394	gene118;gene7791	2
GO:0045926	negative regulation of growth	0.0021	0.0007	2.81	0.153822	0.616394	gene15364;gene18155	2
GO:0051017	actin filament bundle assembly	0.0021	0.0007	2.81	0.153822	0.616394	gene20222;gene4317	2
GO:0061085	regulation of histone H3-K27 methylation	0.0021	0.0007	2.81	0.153822	0.616394	gene14991;gene25027	2
GO:0061371	determination of heart left/right asymmetry	0.0021	0.0007	2.81	0.153822	0.616394	gene118;gene7791	2
GO:0071907	determination of digestive tract left/right asymmetry	0.0021	0.0007	2.81	0.153822	0.616394	gene118;gene7791	2
GO:0071910	determination of liver left/right asymmetry	0.0021	0.0007	2.81	0.153822	0.616394	gene118;gene7791	2
GO:1900865	chloroplast RNA modification	0.0021	0.0007	2.81	0.153822	0.616394	gene20591;gene9981	2
GO:1904668	positive regulation of ubiquitin protein ligase activity	0.0021	0.0007	2.81	0.153822	0.616394	gene22702;gene5044	2
GO:0071215	cellular response to abscisic acid stimulus	0.0041	0.0022	1.87	0.158524	0.616394	gene10533;gene17691;gene23689;gene5326	4
GO:0097306	cellular response to alcohol	0.0041	0.0022	1.87	0.158524	0.616394	gene10533;gene17691;gene23689;gene5326	4
GO:0009725	response to hormone	0.0248	0.02	1.24	0.161398	0.616394	gene10035;gene10533;gene12178;gene12584;gene14372;gene14926;gene15106;gene15364;gene15915;gene16428;gene167;gene17691;gene23689;gene24914;gene26227;gene4078;gene5164;gene5326;gene7797;gene8158;gene8172;gene8938;gene9348;gene9880	24
GO:0000281	mitotic cytokinesis	0.0031	0.0015	2.11	0.164027	0.616394	gene14372;gene1462;gene3820	3
GO:0000910	cytokinesis	0.0031	0.0015	2.11	0.164027	0.616394	gene14372;gene1462;gene3820	3
GO:0006839	mitochondrial transport	0.0031	0.0015	2.11	0.164027	0.616394	gene21134;gene23761;gene7893	3
GO:0006857	oligopeptide transport	0.0031	0.0015	2.11	0.164027	0.616394	gene10941;gene13352;gene29785	3
GO:0051129	negative regulation of cellular component organization	0.0031	0.0015	2.11	0.164027	0.616394	gene18155;gene18838;gene3700	3
GO:0061640	cytoskeleton-dependent cytokinesis	0.0031	0.0015	2.11	0.164027	0.616394	gene14372;gene1462;gene3820	3
GO:0009719	response to endogenous stimulus	0.0248	0.0203	1.22	0.174216	0.616394	gene10035;gene10533;gene12178;gene12584;gene14372;gene14926;gene15106;gene15364;gene15915;gene16428;gene167;gene17691;gene23689;gene24914;gene26227;gene4078;gene5164;gene5326;gene7797;gene8158;gene8172;gene8938;gene9348;gene9880	24
GO:0006284	base-excision repair	0.0041	0.0023	1.79	0.179159	0.616394	gene19322;gene25920;gene27385;gene9258	4
GO:0032270	positive regulation of cellular protein metabolic process	0.0041	0.0023	1.79	0.179159	0.616394	gene14991;gene15524;gene25027;gene8693	4
GO:0051247	positive regulation of protein metabolic process	0.0041	0.0023	1.79	0.179159	0.616394	gene14991;gene15524;gene25027;gene8693	4
GO:0009826	unidimensional cell growth	0.0052	0.0031	1.64	0.183881	0.616394	gene118;gene18155;gene2187;gene27791;gene28498	5
GO:0043086	negative regulation of catalytic activity	0.0052	0.0031	1.64	0.183881	0.616394	gene10533;gene1577;gene17691;gene23689;gene5326	5
GO:0016998	cell wall macromolecule catabolic process	0.0031	0.0016	1.97	0.190451	0.616394	gene23417;gene2659;gene6646	3
GO:0001889	liver development	0.0021	0.0008	2.46	0.19186	0.616394	gene118;gene7791	2
GO:0006621	protein retention in ER lumen	0.0021	0.0008	2.46	0.19186	0.616394	gene20467;gene21789	2
GO:0006782	protoporphyrinogen IX biosynthetic process	0.0021	0.0008	2.46	0.19186	0.616394	gene11050;gene13984	2
GO:0009089	lysine biosynthetic process via diaminopimelate	0.0021	0.0008	2.46	0.19186	0.616394	gene18686;gene318	2
GO:0009629	response to gravity	0.0021	0.0008	2.46	0.19186	0.616394	gene17257;gene23698	2
GO:0010119	regulation of stomatal movement	0.0021	0.0008	2.46	0.19186	0.616394	gene12246;gene28072	2
GO:0016117	carotenoid biosynthetic process	0.0021	0.0008	2.46	0.19186	0.616394	gene17951;gene26981	2
GO:0016143	S-glycoside metabolic process	0.0021	0.0008	2.46	0.19186	0.616394	gene24029;gene9348	2
GO:0019757	glycosinolate metabolic process	0.0021	0.0008	2.46	0.19186	0.616394	gene24029;gene9348	2
GO:0019760	glucosinolate metabolic process	0.0021	0.0008	2.46	0.19186	0.616394	gene24029;gene9348	2
GO:0034285	response to disaccharide	0.0021	0.0008	2.46	0.19186	0.616394	gene5164;gene8938	2
GO:0046685	response to arsenic-containing substance	0.0021	0.0008	2.46	0.19186	0.616394	gene14281;gene24467	2
GO:0048732	gland development	0.0021	0.0008	2.46	0.19186	0.616394	gene118;gene7791	2
GO:0051703	intraspecies interaction between organisms	0.0021	0.0008	2.46	0.19186	0.616394	gene3700;gene9753	2
GO:0061008	hepaticobiliary system development	0.0021	0.0008	2.46	0.19186	0.616394	gene118;gene7791	2
GO:0006022	aminoglycan metabolic process	0.001	0.0002	4.92	0.193029	0.616394	gene19764	1
GO:0006026	aminoglycan catabolic process	0.001	0.0002	4.92	0.193029	0.616394	gene19764	1
GO:0006030	chitin metabolic process	0.001	0.0002	4.92	0.193029	0.616394	gene19764	1
GO:0006040	amino sugar metabolic process	0.001	0.0002	4.92	0.193029	0.616394	gene19764	1
GO:0006434	seryl-tRNA aminoacylation	0.001	0.0002	4.92	0.193029	0.616394	gene7803	1
GO:0006637	acyl-CoA metabolic process	0.001	0.0002	4.92	0.193029	0.616394	gene19905	1
GO:0006767	water-soluble vitamin metabolic process	0.001	0.0002	4.92	0.193029	0.616394	gene13989	1
GO:0006788	heme oxidation	0.001	0.0002	4.92	0.193029	0.616394	gene12028	1
GO:0009298	GDP-mannose biosynthetic process	0.001	0.0002	4.92	0.193029	0.616394	gene6105	1
GO:0009413	response to flooding	0.001	0.0002	4.92	0.193029	0.616394	gene26227	1
GO:0009558	embryo sac cellularization	0.001	0.0002	4.92	0.193029	0.616394	gene15158	1
GO:0009612	response to mechanical stimulus	0.001	0.0002	4.92	0.193029	0.616394	gene14372	1
GO:0009750	response to fructose	0.001	0.0002	4.92	0.193029	0.616394	gene5164	1
GO:0010019	chloroplast-nucleus signaling pathway	0.001	0.0002	4.92	0.193029	0.616394	gene2689	1
GO:0010236	plastoquinone biosynthetic process	0.001	0.0002	4.92	0.193029	0.616394	gene1527	1
GO:0010239	chloroplast mRNA processing	0.001	0.0002	4.92	0.193029	0.616394	gene8693	1
GO:0010315	auxin efflux	0.001	0.0002	4.92	0.193029	0.616394	gene13866	1
GO:0010869	regulation of receptor biosynthetic process	0.001	0.0002	4.92	0.193029	0.616394	gene21789	1
GO:0015780	nucleotide-sugar transport	0.001	0.0002	4.92	0.193029	0.616394	gene27849	1
GO:0019303	D-ribose catabolic process	0.001	0.0002	4.92	0.193029	0.616394	gene19805	1
GO:0022610	biological adhesion	0.001	0.0002	4.92	0.193029	0.616394	gene7023	1
GO:0031204	posttranslational protein targeting to membrane, translocation	0.001	0.0002	4.92	0.193029	0.616394	gene22483	1
GO:0032544	plastid translation	0.001	0.0002	4.92	0.193029	0.616394	gene9489	1
GO:0035437	maintenance of protein localization in endoplasmic reticulum	0.001	0.0002	4.92	0.193029	0.616394	gene21789	1
GO:0036158	outer dynein arm assembly	0.001	0.0002	4.92	0.193029	0.616394	gene7791	1
GO:0036159	inner dynein arm assembly	0.001	0.0002	4.92	0.193029	0.616394	gene7791	1
GO:0042364	water-soluble vitamin biosynthetic process	0.001	0.0002	4.92	0.193029	0.616394	gene13989	1
GO:0042549	photosystem II stabilization	0.001	0.0002	4.92	0.193029	0.616394	gene13465	1
GO:0042737	drug catabolic process	0.001	0.0002	4.92	0.193029	0.616394	gene19764	1
GO:0044273	sulfur compound catabolic process	0.001	0.0002	4.92	0.193029	0.616394	gene9348	1
GO:0044458	motile cilium assembly	0.001	0.0002	4.92	0.193029	0.616394	gene7791	1
GO:0046348	amino sugar catabolic process	0.001	0.0002	4.92	0.193029	0.616394	gene19764	1
GO:0052386	cell wall thickening	0.001	0.0002	4.92	0.193029	0.616394	gene14383	1
GO:0052543	callose deposition in cell wall	0.001	0.0002	4.92	0.193029	0.616394	gene14383	1
GO:0052837	thiazole biosynthetic process	0.001	0.0002	4.92	0.193029	0.616394	gene28715	1
GO:0060178	regulation of exocyst localization	0.001	0.0002	4.92	0.193029	0.616394	gene16171	1
GO:0060972	left/right pattern formation	0.001	0.0002	4.92	0.193029	0.616394	gene7791	1
GO:0061635	regulation of protein complex stability	0.001	0.0002	4.92	0.193029	0.616394	gene9618	1
GO:0071277	cellular response to calcium ion	0.001	0.0002	4.92	0.193029	0.616394	gene14431	1
GO:0080163	regulation of protein serine/threonine phosphatase activity	0.001	0.0002	4.92	0.193029	0.616394	gene23689	1
GO:1901071	glucosamine-containing compound metabolic process	0.001	0.0002	4.92	0.193029	0.616394	gene19764	1
GO:1901072	glucosamine-containing compound catabolic process	0.001	0.0002	4.92	0.193029	0.616394	gene19764	1
GO:1901334	lactone metabolic process	0.001	0.0002	4.92	0.193029	0.616394	gene13989	1
GO:1901336	lactone biosynthetic process	0.001	0.0002	4.92	0.193029	0.616394	gene13989	1
GO:1901671	positive regulation of superoxide dismutase activity	0.001	0.0002	4.92	0.193029	0.616394	gene15142	1
GO:2000031	regulation of salicylic acid mediated signaling pathway	0.001	0.0002	4.92	0.193029	0.616394	gene3274	1
GO:2000209	regulation of anoikis	0.001	0.0002	4.92	0.193029	0.616394	gene21789	1
GO:0001101	response to acid chemical	0.0196	0.0158	1.24	0.193708	0.616835	gene10533;gene12584;gene14372;gene14569;gene1462;gene15106;gene16428;gene167;gene17691;gene18139;gene23689;gene26227;gene3820;gene4078;gene5164;gene5326;gene8172;gene9348;gene9880	19
GO:0050776	regulation of immune response	0.0052	0.0033	1.59	0.202222	0.640371	gene11749;gene13671;gene1462;gene3820;gene8246	5
GO:0060560	developmental growth involved in morphogenesis	0.0052	0.0033	1.59	0.202222	0.640371	gene118;gene18155;gene2187;gene27791;gene28498	5
GO:0009408	response to heat	0.0083	0.0059	1.4	0.205108	0.647709	gene14281;gene14383;gene21804;gene2324;gene24467;gene27551;gene27791;gene8984	8
GO:0009605	response to external stimulus	0.0206	0.017	1.21	0.209867	0.653358	gene11150;gene11749;gene12066;gene12178;gene13599;gene14372;gene1462;gene15106;gene17257;gene18139;gene19764;gene22362;gene23076;gene23698;gene3820;gene7986;gene8172;gene8246;gene9348;gene9753	20
GO:0032268	regulation of cellular protein metabolic process	0.0093	0.0068	1.36	0.211508	0.653358	gene10533;gene14991;gene15524;gene1577;gene17691;gene23689;gene25027;gene5326;gene8693	9
GO:0051301	cell division	0.0103	0.0078	1.33	0.216226	0.653358	gene10142;gene11791;gene12134;gene14372;gene1462;gene16980;gene20999;gene22702;gene3091;gene3820	10
GO:0016051	carbohydrate biosynthetic process	0.0031	0.0017	1.84	0.217845	0.653358	gene13989;gene1462;gene3820	3
GO:0048598	embryonic morphogenesis	0.0031	0.0017	1.84	0.217845	0.653358	gene118;gene27834;gene7791	3
GO:0080167	response to karrikin	0.0031	0.0017	1.84	0.217845	0.653358	gene2215;gene5164;gene5427	3
GO:0009737	response to abscisic acid	0.0124	0.0097	1.28	0.222271	0.653358	gene10533;gene12584;gene14372;gene167;gene17691;gene20387;gene23689;gene24413;gene26227;gene5326;gene8172;gene9880	12
GO:0048585	negative regulation of response to stimulus	0.0103	0.0079	1.31	0.228518	0.653358	gene11749;gene118;gene13671;gene1462;gene16428;gene24029;gene3820;gene4078;gene8246;gene8851	10
GO:0006778	porphyrin-containing compound metabolic process	0.0021	0.0009	2.19	0.230917	0.653358	gene21908;gene2689	2
GO:0006779	porphyrin-containing compound biosynthetic process	0.0021	0.0009	2.19	0.230917	0.653358	gene21908;gene2689	2
GO:0006891	intra-Golgi vesicle-mediated transport	0.0021	0.0009	2.19	0.230917	0.653358	gene18320;gene9463	2
GO:0007127	meiosis I	0.0021	0.0009	2.19	0.230917	0.653358	gene22671;gene2354	2
GO:0007368	determination of left/right symmetry	0.0021	0.0009	2.19	0.230917	0.653358	gene118;gene7791	2
GO:0007507	heart development	0.0021	0.0009	2.19	0.230917	0.653358	gene118;gene7791	2
GO:0009606	tropism	0.0021	0.0009	2.19	0.230917	0.653358	gene17257;gene23698	2
GO:0009799	specification of symmetry	0.0021	0.0009	2.19	0.230917	0.653358	gene118;gene7791	2
GO:0009855	determination of bilateral symmetry	0.0021	0.0009	2.19	0.230917	0.653358	gene118;gene7791	2
GO:0030323	respiratory tube development	0.0021	0.0009	2.19	0.230917	0.653358	gene118;gene7791	2
GO:0030324	lung development	0.0021	0.0009	2.19	0.230917	0.653358	gene118;gene7791	2
GO:0033013	tetrapyrrole metabolic process	0.0021	0.0009	2.19	0.230917	0.653358	gene21908;gene2689	2
GO:0042026	protein refolding	0.0021	0.0009	2.19	0.230917	0.653358	gene2956;gene9304	2
GO:0046688	response to copper ion	0.0021	0.0009	2.19	0.230917	0.653358	gene14281;gene24467	2
GO:0048236	plant-type sporogenesis	0.0021	0.0009	2.19	0.230917	0.653358	gene13586;gene23091	2
GO:0048565	digestive tract development	0.0021	0.0009	2.19	0.230917	0.653358	gene118;gene7791	2
GO:0055123	digestive system development	0.0021	0.0009	2.19	0.230917	0.653358	gene118;gene7791	2
GO:0060541	respiratory system development	0.0021	0.0009	2.19	0.230917	0.653358	gene118;gene7791	2
GO:0072359	circulatory system development	0.0021	0.0009	2.19	0.230917	0.653358	gene118;gene7791	2
GO:2001252	positive regulation of chromosome organization	0.0021	0.0009	2.19	0.230917	0.653358	gene14991;gene25027	2
GO:0009266	response to temperature stimulus	0.0114	0.0088	1.29	0.23138	0.653358	gene14281;gene14383;gene14569;gene14991;gene21804;gene2324;gene24467;gene25027;gene27791;gene8172;gene8938	11
GO:0007010	cytoskeleton organization	0.0083	0.0061	1.36	0.233171	0.653358	gene12201;gene14491;gene1462;gene18155;gene2602;gene3820;gene7791;gene8623	8
GO:0022603	regulation of anatomical structure morphogenesis	0.0041	0.0026	1.57	0.24559	0.653358	gene118;gene1462;gene18155;gene3820	4
GO:0009637	response to blue light	0.0031	0.0018	1.74	0.245974	0.653358	gene28498;gene346;gene6754	3
GO:0045814	negative regulation of gene expression, epigenetic	0.0031	0.0018	1.74	0.245974	0.653358	gene14991;gene25027;gene5239	3
GO:0051493	regulation of cytoskeleton organization	0.0031	0.0018	1.74	0.245974	0.653358	gene1462;gene3700;gene3820	3
GO:0016043	cellular component organization	0.0351	0.0312	1.13	0.255219	0.653358	gene10035;gene10079;gene1058;gene118;gene12201;gene12531;gene14372;gene14383;gene14491;gene1462;gene14813;gene16428;gene18139;gene18155;gene18838;gene2187;gene22671;gene2354;gene23698;gene24006;gene2438;gene24945;gene27791;gene28498;gene346;gene3700;gene3820;gene4078;gene5239;gene6033;gene6754;gene7791;gene8623;gene8693	34
GO:0006955	immune response	0.0052	0.0036	1.45	0.260439	0.653358	gene12066;gene14277;gene15106;gene7725;gene8172	5
GO:0032269	negative regulation of cellular protein metabolic process	0.0052	0.0036	1.45	0.260439	0.653358	gene10533;gene1577;gene17691;gene23689;gene5326	5
GO:0044092	negative regulation of molecular function	0.0052	0.0036	1.45	0.260439	0.653358	gene10533;gene1577;gene17691;gene23689;gene5326	5
GO:0051248	negative regulation of protein metabolic process	0.0052	0.0036	1.45	0.260439	0.653358	gene10533;gene1577;gene17691;gene23689;gene5326	5
GO:0022402	cell cycle process	0.0083	0.0063	1.31	0.262476	0.653358	gene13586;gene14372;gene1462;gene18838;gene22671;gene23091;gene2354;gene3820	8
GO:1903046	meiotic cell cycle process	0.0041	0.0027	1.51	0.268847	0.653358	gene13586;gene22671;gene23091;gene2354	4
GO:1903047	mitotic cell cycle process	0.0041	0.0027	1.51	0.268847	0.653358	gene14372;gene1462;gene18838;gene3820	4
GO:0009086	methionine biosynthetic process	0.0021	0.001	1.97	0.270394	0.653358	gene28210;gene318	2
GO:0009817	defense response to fungus, incompatible interaction	0.0021	0.001	1.97	0.270394	0.653358	gene15106;gene21230	2
GO:0010224	response to UV-B	0.0021	0.001	1.97	0.270394	0.653358	gene12066;gene28161	2
GO:0010274	hydrotropism	0.0021	0.001	1.97	0.270394	0.653358	gene26599;gene8507	2
GO:0010927	cellular component assembly involved in morphogenesis	0.0021	0.001	1.97	0.270394	0.653358	gene1462;gene3820	2
GO:0022900	electron transport chain	0.0021	0.001	1.97	0.270394	0.653358	gene19323;gene19764	2
GO:0045727	positive regulation of translation	0.0021	0.001	1.97	0.270394	0.653358	gene15524;gene8693	2
GO:0046470	phosphatidylcholine metabolic process	0.0021	0.001	1.97	0.270394	0.653358	gene14604;gene22859	2
GO:0048467	gynoecium development	0.0021	0.001	1.97	0.270394	0.653358	gene1462;gene3820	2
GO:0048562	embryonic organ morphogenesis	0.0021	0.001	1.97	0.270394	0.653358	gene118;gene7791	2
GO:0048568	embryonic organ development	0.0021	0.001	1.97	0.270394	0.653358	gene118;gene7791	2
GO:0097237	cellular response to toxic substance	0.0021	0.001	1.97	0.270394	0.653358	gene21530;gene4067	2
GO:1901136	carbohydrate derivative catabolic process	0.0021	0.001	1.97	0.270394	0.653358	gene19764;gene9348	2
GO:1990748	cellular detoxification	0.0021	0.001	1.97	0.270394	0.653358	gene21530;gene4067	2
GO:2000012	regulation of auxin polar transport	0.0021	0.001	1.97	0.270394	0.653358	gene8366;gene9340	2
GO:0009860	pollen tube growth	0.0031	0.0019	1.64	0.274617	0.653358	gene118;gene2187;gene27791	3
GO:0012501	programmed cell death	0.0031	0.0019	1.64	0.274617	0.653358	gene14277;gene5393;gene9753	3
GO:0003352	regulation of cilium movement	0.001	0.0003	3.28	0.275098	0.653358	gene7791	1
GO:0003356	regulation of cilium beat frequency	0.001	0.0003	3.28	0.275098	0.653358	gene7791	1
GO:0005996	monosaccharide metabolic process	0.001	0.0003	3.28	0.275098	0.653358	gene13989	1
GO:0006253	dCTP catabolic process	0.001	0.0003	3.28	0.275098	0.653358	gene14367	1
GO:0006562	proline catabolic process	0.001	0.0003	3.28	0.275098	0.653358	gene6604	1
GO:0006729	tetrahydrobiopterin biosynthetic process	0.001	0.0003	3.28	0.275098	0.653358	gene16706	1
GO:0006783	heme biosynthetic process	0.001	0.0003	3.28	0.275098	0.653358	gene27121	1
GO:0006813	potassium ion transport	0.001	0.0003	3.28	0.275098	0.653358	gene13985	1
GO:0007155	cell adhesion	0.001	0.0003	3.28	0.275098	0.653358	gene7023	1
GO:0008608	attachment of spindle microtubules to kinetochore	0.001	0.0003	3.28	0.275098	0.653358	gene18838	1
GO:0009088	threonine biosynthetic process	0.001	0.0003	3.28	0.275098	0.653358	gene318	1
GO:0009559	embryo sac central cell differentiation	0.001	0.0003	3.28	0.275098	0.653358	gene23698	1
GO:0009631	cold acclimation	0.001	0.0003	3.28	0.275098	0.653358	gene8172	1
GO:0009682	induced systemic resistance	0.001	0.0003	3.28	0.275098	0.653358	gene8172	1
GO:0009746	response to hexose	0.001	0.0003	3.28	0.275098	0.653358	gene5164	1
GO:0009772	photosynthetic electron transport in photosystem II	0.001	0.0003	3.28	0.275098	0.653358	gene19764	1
GO:0009962	regulation of flavonoid biosynthetic process	0.001	0.0003	3.28	0.275098	0.653358	gene12066	1
GO:0010039	response to iron ion	0.001	0.0003	3.28	0.275098	0.653358	gene1825	1
GO:0010338	leaf formation	0.001	0.0003	3.28	0.275098	0.653358	gene28869	1
GO:0010569	regulation of double-strand break repair via homologous recombination	0.001	0.0003	3.28	0.275098	0.653358	gene5239	1
GO:0017186	peptidyl-pyroglutamic acid biosynthetic process, using glutaminyl-peptide cyclotransferase	0.001	0.0003	3.28	0.275098	0.653358	gene1984	1
GO:0019430	removal of superoxide radicals	0.001	0.0003	3.28	0.275098	0.653358	gene16538	1
GO:0030705	cytoskeleton-dependent intracellular transport	0.001	0.0003	3.28	0.275098	0.653358	gene346	1
GO:0031022	nuclear migration along microfilament	0.001	0.0003	3.28	0.275098	0.653358	gene346	1
GO:0031537	regulation of anthocyanin metabolic process	0.001	0.0003	3.28	0.275098	0.653358	gene12066	1
GO:0031577	spindle checkpoint	0.001	0.0003	3.28	0.275098	0.653358	gene18838	1
GO:0032508	DNA duplex unwinding	0.001	0.0003	3.28	0.275098	0.653358	gene24413	1
GO:0033046	negative regulation of sister chromatid segregation	0.001	0.0003	3.28	0.275098	0.653358	gene18838	1
GO:0033048	negative regulation of mitotic sister chromatid segregation	0.001	0.0003	3.28	0.275098	0.653358	gene18838	1
GO:0034284	response to monosaccharide	0.001	0.0003	3.28	0.275098	0.653358	gene5164	1
GO:0042262	DNA protection	0.001	0.0003	3.28	0.275098	0.653358	gene14367	1
GO:0045839	negative regulation of mitotic nuclear division	0.001	0.0003	3.28	0.275098	0.653358	gene18838	1
GO:0045841	negative regulation of mitotic metaphase/anaphase transition	0.001	0.0003	3.28	0.275098	0.653358	gene18838	1
GO:0046622	positive regulation of organ growth	0.001	0.0003	3.28	0.275098	0.653358	gene26227	1
GO:0048284	organelle fusion	0.001	0.0003	3.28	0.275098	0.653358	gene23698	1
GO:0050482	arachidonic acid secretion	0.001	0.0003	3.28	0.275098	0.653358	gene471	1
GO:0051570	regulation of histone H3-K9 methylation	0.001	0.0003	3.28	0.275098	0.653358	gene14991	1
GO:0051574	positive regulation of histone H3-K9 methylation	0.001	0.0003	3.28	0.275098	0.653358	gene14991	1
GO:0051784	negative regulation of nuclear division	0.001	0.0003	3.28	0.275098	0.653358	gene18838	1
GO:0051985	negative regulation of chromosome segregation	0.001	0.0003	3.28	0.275098	0.653358	gene18838	1
GO:0055075	potassium ion homeostasis	0.001	0.0003	3.28	0.275098	0.653358	gene4384	1
GO:0060632	regulation of microtubule-based movement	0.001	0.0003	3.28	0.275098	0.653358	gene7791	1
GO:0070286	axonemal dynein complex assembly	0.001	0.0003	3.28	0.275098	0.653358	gene7791	1
GO:0070681	glutaminyl-tRNAGln biosynthesis via transamidation	0.001	0.0003	3.28	0.275098	0.653358	gene25116	1
GO:0071173	spindle assembly checkpoint	0.001	0.0003	3.28	0.275098	0.653358	gene18838	1
GO:0071174	mitotic spindle checkpoint	0.001	0.0003	3.28	0.275098	0.653358	gene18838	1
GO:0071446	cellular response to salicylic acid stimulus	0.001	0.0003	3.28	0.275098	0.653358	gene3274	1
GO:0072595	maintenance of protein localization in organelle	0.001	0.0003	3.28	0.275098	0.653358	gene21789	1
GO:0090333	regulation of stomatal closure	0.001	0.0003	3.28	0.275098	0.653358	gene14431	1
GO:0090610	bundle sheath cell fate specification	0.001	0.0003	3.28	0.275098	0.653358	gene2417	1
GO:0099515	actin filament-based transport	0.001	0.0003	3.28	0.275098	0.653358	gene346	1
GO:1900109	regulation of histone H3-K9 dimethylation	0.001	0.0003	3.28	0.275098	0.653358	gene14991	1
GO:1900111	positive regulation of histone H3-K9 dimethylation	0.001	0.0003	3.28	0.275098	0.653358	gene14991	1
GO:1901991	negative regulation of mitotic cell cycle phase transition	0.001	0.0003	3.28	0.275098	0.653358	gene18838	1
GO:1902100	negative regulation of metaphase/anaphase transition of cell cycle	0.001	0.0003	3.28	0.275098	0.653358	gene18838	1
GO:1902265	abscisic acid homeostasis	0.001	0.0003	3.28	0.275098	0.653358	gene346	1
GO:1905819	negative regulation of chromosome separation	0.001	0.0003	3.28	0.275098	0.653358	gene18838	1
GO:2000377	regulation of reactive oxygen species metabolic process	0.001	0.0003	3.28	0.275098	0.653358	gene167	1
GO:2000779	regulation of double-strand break repair	0.001	0.0003	3.28	0.275098	0.653358	gene5239	1
GO:2000816	negative regulation of mitotic sister chromatid separation	0.001	0.0003	3.28	0.275098	0.653358	gene18838	1
GO:0002682	regulation of immune system process	0.0052	0.0037	1.4	0.280667	0.661075	gene11749;gene13671;gene1462;gene3820;gene8246	5
GO:0019220	regulation of phosphate metabolic process	0.0052	0.0037	1.4	0.280667	0.661075	gene10533;gene1577;gene17691;gene23689;gene5326	5
GO:0045087	innate immune response	0.0052	0.0037	1.4	0.280667	0.661075	gene12066;gene14277;gene15106;gene27149;gene8172	5
GO:0051174	regulation of phosphorus metabolic process	0.0052	0.0037	1.4	0.280667	0.661075	gene10533;gene1577;gene17691;gene23689;gene5326	5
GO:0055085	transmembrane transport	0.0134	0.0112	1.19	0.290654	0.683186	gene10075;gene1175;gene12510;gene12586;gene18194;gene18625;gene18893;gene1958;gene22313;gene22314;gene29316;gene8674;gene9897	13
GO:0006520	cellular amino acid metabolic process	0.0041	0.0028	1.46	0.292468	0.685644	gene28499;gene28599;gene29240;gene4347	4
GO:0010038	response to metal ion	0.0114	0.0093	1.22	0.292916	0.685644	gene10035;gene12066;gene14281;gene1462;gene15915;gene16096;gene2324;gene24467;gene3820;gene5239;gene8567	11
GO:0042545	cell wall modification	0.0103	0.0084	1.23	0.293504	0.685644	gene11318;gene14383;gene15172;gene17599;gene20870;gene24290;gene4800;gene498;gene7077;gene9675	10
GO:0005992	trehalose biosynthetic process	0.0031	0.002	1.55	0.303567	0.706331	gene2234;gene25630;gene9709	3
GO:0005985	sucrose metabolic process	0.0021	0.0012	1.79	0.309801	0.706331	gene15157;gene7089	2
GO:0007131	reciprocal meiotic recombination	0.0021	0.0012	1.79	0.309801	0.706331	gene22671;gene2354	2
GO:0008283	cell proliferation	0.0021	0.0012	1.79	0.309801	0.706331	Vigna_radiata_var._radiata_newGene_2348;gene17072	2
GO:0009231	riboflavin biosynthetic process	0.0021	0.0012	1.79	0.309801	0.706331	gene2832;gene5607	2
GO:0009250	glucan biosynthetic process	0.0021	0.0012	1.79	0.309801	0.706331	gene1462;gene3820	2
GO:0009638	phototropism	0.0021	0.0012	1.79	0.309801	0.706331	gene23849;gene28117	2
GO:0031401	positive regulation of protein modification process	0.0021	0.0012	1.79	0.309801	0.706331	gene14991;gene25027	2
GO:0040011	locomotion	0.0021	0.0012	1.79	0.309801	0.706331	gene3700;gene9753	2
GO:1990778	protein localization to cell periphery	0.0021	0.0012	1.79	0.309801	0.706331	gene1462;gene3820	2
GO:0009553	embryo sac development	0.0041	0.0029	1.4	0.316343	0.706331	gene13586;gene23091;gene23698;gene7235	4
GO:0006950	response to stress	0.0361	0.0332	1.09	0.320199	0.706331	gene11749;gene12066;gene13599;gene14277;gene14281;gene14383;gene14569;gene1462;gene14991;gene15106;gene15915;gene167;gene18139;gene19764;gene21804;gene23076;gene2324;gene24467;gene24914;gene25027;gene26227;gene27791;gene346;gene3820;gene4067;gene7023;gene7797;gene7986;gene8172;gene8246;gene8567;gene8938;gene9301;gene9348;gene9880	35
GO:0048523	negative regulation of cellular process	0.0217	0.0193	1.12	0.320501	0.706331	gene10253;gene10533;gene11749;gene118;gene13671;gene1462;gene15709;gene1577;gene16428;gene17691;gene18155;gene18838;gene23689;gene24029;gene3700;gene3820;gene4078;gene5239;gene5326;gene8246;gene8851	21
GO:0010033	response to organic substance	0.0289	0.0262	1.1	0.321869	0.706331	gene10035;gene10533;gene12178;gene12584;gene14281;gene14372;gene14926;gene15106;gene15364;gene15915;gene16096;gene16428;gene167;gene17691;gene21530;gene23689;gene24467;gene24914;gene26227;gene4078;gene5164;gene5326;gene7797;gene8158;gene8172;gene8938;gene9348;gene9880	28
GO:0040008	regulation of growth	0.0052	0.0039	1.33	0.321928	0.706331	gene14926;gene15364;gene18155;gene26227;gene9753	5
GO:0009755	hormone-mediated signaling pathway	0.0093	0.0077	1.21	0.32257	0.706331	gene10533;gene12584;gene14926;gene16428;gene17691;gene23689;gene4078;gene5164;gene5326	9
GO:0000280	nuclear division	0.0031	0.0021	1.48	0.332636	0.706331	gene18838;gene22671;gene2354	3
GO:0009642	response to light intensity	0.0031	0.0021	1.48	0.332636	0.706331	Vigna_radiata_var._radiata_newGene_1196;gene1641;gene18512	3
GO:0009814	defense response, incompatible interaction	0.0031	0.0021	1.48	0.332636	0.706331	gene12066;gene15106;gene8172	3
GO:0009932	cell tip growth	0.0031	0.0021	1.48	0.332636	0.706331	gene118;gene2187;gene27791	3
GO:0048544	recognition of pollen	0.0083	0.0068	1.21	0.33968	0.706331	gene14725;gene20440;gene28670;gene29670;gene3356;gene4565;gene9861;gene9862	8
GO:0009743	response to carbohydrate	0.0021	0.0013	1.64	0.348746	0.706331	gene5164;gene8938	2
GO:0009744	response to sucrose	0.0021	0.0013	1.64	0.348746	0.706331	gene5164;gene8938	2
GO:0010639	negative regulation of organelle organization	0.0021	0.0013	1.64	0.348746	0.706331	gene18838;gene3700	2
GO:0030031	cell projection assembly	0.0021	0.0013	1.64	0.348746	0.706331	gene118;gene7791	2
GO:0042542	response to hydrogen peroxide	0.0021	0.0013	1.64	0.348746	0.706331	gene14281;gene24467	2
GO:0044782	cilium organization	0.0021	0.0013	1.64	0.348746	0.706331	gene118;gene7791	2
GO:0048443	stamen development	0.0021	0.0013	1.64	0.348746	0.706331	gene1462;gene3820	2
GO:0048466	androecium development	0.0021	0.0013	1.64	0.348746	0.706331	gene1462;gene3820	2
GO:0060271	cilium assembly	0.0021	0.0013	1.64	0.348746	0.706331	gene118;gene7791	2
GO:0098869	cellular oxidant detoxification	0.0021	0.0013	1.64	0.348746	0.706331	gene25177;gene4067	2
GO:0120031	plasma membrane bounded cell projection assembly	0.0021	0.0013	1.64	0.348746	0.706331	gene118;gene7791	2
GO:0140013	meiotic nuclear division	0.0021	0.0013	1.64	0.348746	0.706331	gene22671;gene2354	2
GO:0000018	regulation of DNA recombination	0.001	0.0004	2.46	0.348828	0.706331	gene5239	1
GO:0000741	karyogamy	0.001	0.0004	2.46	0.348828	0.706331	gene23698	1
GO:0002239	response to oomycetes	0.001	0.0004	2.46	0.348828	0.706331	gene22362	1
GO:0003333	amino acid transmembrane transport	0.001	0.0004	2.46	0.348828	0.706331	gene1374	1
GO:0006168	adenine salvage	0.001	0.0004	2.46	0.348828	0.706331	gene8170	1
GO:0006435	threonyl-tRNA aminoacylation	0.001	0.0004	2.46	0.348828	0.706331	gene8916	1
GO:0006557	S-adenosylmethioninamine biosynthetic process	0.001	0.0004	2.46	0.348828	0.706331	gene15434	1
GO:0006597	spermine biosynthetic process	0.001	0.0004	2.46	0.348828	0.706331	gene15434	1
GO:0006741	NADP biosynthetic process	0.001	0.0004	2.46	0.348828	0.706331	gene11502	1
GO:0007097	nuclear migration	0.001	0.0004	2.46	0.348828	0.706331	gene346	1
GO:0009099	valine biosynthetic process	0.001	0.0004	2.46	0.348828	0.706331	gene7578	1
GO:0009641	shade avoidance	0.001	0.0004	2.46	0.348828	0.706331	gene10253	1
GO:0009704	de-etiolation	0.001	0.0004	2.46	0.348828	0.706331	gene14431	1
GO:0009749	response to glucose	0.001	0.0004	2.46	0.348828	0.706331	gene5164	1
GO:0010075	regulation of meristem growth	0.001	0.0004	2.46	0.348828	0.706331	gene6635	1
GO:0010191	mucilage metabolic process	0.001	0.0004	2.46	0.348828	0.706331	gene7023	1
GO:0010197	polar nucleus fusion	0.001	0.0004	2.46	0.348828	0.706331	gene23698	1
GO:0010214	seed coat development	0.001	0.0004	2.46	0.348828	0.706331	gene7023	1
GO:0010337	regulation of salicylic acid metabolic process	0.001	0.0004	2.46	0.348828	0.706331	gene14277	1
GO:0010948	negative regulation of cell cycle process	0.001	0.0004	2.46	0.348828	0.706331	gene18838	1
GO:0019346	transsulfuration	0.001	0.0004	2.46	0.348828	0.706331	gene20960	1
GO:0030048	actin filament-based movement	0.001	0.0004	2.46	0.348828	0.706331	gene346	1
GO:0032507	maintenance of protein location in cell	0.001	0.0004	2.46	0.348828	0.706331	gene21789	1
GO:0034051	negative regulation of plant-type hypersensitive response	0.001	0.0004	2.46	0.348828	0.706331	gene13671	1
GO:0042538	hyperosmotic salinity response	0.001	0.0004	2.46	0.348828	0.706331	gene24253	1
GO:0042793	transcription from plastid promoter	0.001	0.0004	2.46	0.348828	0.706331	gene19806	1
GO:0044206	UMP salvage	0.001	0.0004	2.46	0.348828	0.706331	gene10063	1
GO:0044211	CTP salvage	0.001	0.0004	2.46	0.348828	0.706331	gene10063	1
GO:0045185	maintenance of protein location	0.001	0.0004	2.46	0.348828	0.706331	gene21789	1
GO:0045333	cellular respiration	0.001	0.0004	2.46	0.348828	0.706331	gene27045	1
GO:0045879	negative regulation of smoothened signaling pathway	0.001	0.0004	2.46	0.348828	0.706331	gene8851	1
GO:0046417	chorismate metabolic process	0.001	0.0004	2.46	0.348828	0.706331	gene11799	1
GO:0048359	mucilage metabolic process involved in seed coat development	0.001	0.0004	2.46	0.348828	0.706331	gene7023	1
GO:0050764	regulation of phagocytosis	0.001	0.0004	2.46	0.348828	0.706331	gene3700	1
GO:0050918	positive chemotaxis	0.001	0.0004	2.46	0.348828	0.706331	gene9753	1
GO:0051270	regulation of cellular component movement	0.001	0.0004	2.46	0.348828	0.706331	gene7791	1
GO:0051647	nucleus localization	0.001	0.0004	2.46	0.348828	0.706331	gene346	1
GO:0051651	maintenance of location in cell	0.001	0.0004	2.46	0.348828	0.706331	gene21789	1
GO:0060776	simple leaf morphogenesis	0.001	0.0004	2.46	0.348828	0.706331	gene13605	1
GO:0070972	protein localization to endoplasmic reticulum	0.001	0.0004	2.46	0.348828	0.706331	gene21789	1
GO:0071369	cellular response to ethylene stimulus	0.001	0.0004	2.46	0.348828	0.706331	gene8158	1
GO:1901988	negative regulation of cell cycle phase transition	0.001	0.0004	2.46	0.348828	0.706331	gene18838	1
GO:0071840	cellular component organization or biogenesis	0.0361	0.0337	1.07	0.355719	0.719006	gene10035;gene10079;gene1058;gene118;gene12201;gene12531;gene14372;gene14383;gene14491;gene1462;gene14813;gene16428;gene18139;gene18155;gene18838;gene2187;gene22671;gene2354;gene23698;gene24006;gene2438;gene24945;gene27791;gene28498;gene346;gene3700;gene3820;gene4078;gene5239;gene5654;gene6033;gene6754;gene7791;gene8623;gene8693	35
GO:0009965	leaf morphogenesis	0.0031	0.0022	1.4	0.361655	0.724619	gene13605;gene2418;gene27834	3
GO:0048588	developmental cell growth	0.0031	0.0022	1.4	0.361655	0.724619	gene118;gene2187;gene27791	3
GO:1901420	negative regulation of response to alcohol	0.0031	0.0022	1.4	0.361655	0.724619	gene16428;gene24029;gene4078	3
GO:1905958	negative regulation of cellular response to alcohol	0.0031	0.0022	1.4	0.361655	0.724619	gene16428;gene24029;gene4078	3
GO:0051246	regulation of protein metabolic process	0.0103	0.0089	1.16	0.362641	0.724619	gene10533;gene14991;gene15524;gene1577;gene17691;gene23689;gene25027;gene27045;gene5326;gene8693	10
GO:0051321	meiotic cell cycle	0.0041	0.0031	1.31	0.364442	0.724619	gene13586;gene22671;gene23091;gene2354	4
GO:0009653	anatomical structure morphogenesis	0.0155	0.0139	1.12	0.364545	0.724619	gene118;gene12201;gene13605;gene14491;gene1462;gene16428;gene18155;gene2187;gene27791;gene27834;gene28498;gene3820;gene4078;gene7791;gene8623	15
GO:0023052	signaling	0.0144	0.013	1.11	0.381125	0.724619	gene10533;gene12584;gene14926;gene15364;gene16428;gene17691;gene23131;gene23689;gene2689;gene27967;gene28912;gene4078;gene5164;gene5326	14
GO:1901701	cellular response to oxygen-containing compound	0.0093	0.0081	1.15	0.382027	0.724619	gene10533;gene14926;gene16428;gene17691;gene21530;gene23689;gene4078;gene5164;gene5326	9
GO:0000271	polysaccharide biosynthetic process	0.0021	0.0014	1.51	0.386915	0.724619	gene1462;gene3820	2
GO:0000911	cytokinesis by cell plate formation	0.0021	0.0014	1.51	0.386915	0.724619	gene14372;gene15158	2
GO:0001558	regulation of cell growth	0.0021	0.0014	1.51	0.386915	0.724619	gene18155;gene26227	2
GO:0006006	glucose metabolic process	0.0021	0.0014	1.51	0.386915	0.724619	gene28279;gene8717	2
GO:0006012	galactose metabolic process	0.0021	0.0014	1.51	0.386915	0.724619	gene15484;gene4864	2
GO:0006073	cellular glucan metabolic process	0.0021	0.0014	1.51	0.386915	0.724619	gene1462;gene3820	2
GO:0006730	one-carbon metabolic process	0.0021	0.0014	1.51	0.386915	0.724619	gene4484;gene4877	2
GO:0015977	carbon fixation	0.0021	0.0014	1.51	0.386915	0.724619	gene1247;gene1248	2
GO:0033692	cellular polysaccharide biosynthetic process	0.0021	0.0014	1.51	0.386915	0.724619	gene1462;gene3820	2
GO:0034637	cellular carbohydrate biosynthetic process	0.0021	0.0014	1.51	0.386915	0.724619	gene1462;gene3820	2
GO:0044042	glucan metabolic process	0.0021	0.0014	1.51	0.386915	0.724619	gene1462;gene3820	2
GO:0060562	epithelial tube morphogenesis	0.0021	0.0014	1.51	0.386915	0.724619	gene118;gene7791	2
GO:0098754	detoxification	0.0021	0.0014	1.51	0.386915	0.724619	gene21530;gene4067	2
GO:2000280	regulation of root development	0.0021	0.0014	1.51	0.386915	0.724619	gene1462;gene3820	2
GO:0006970	response to osmotic stress	0.0083	0.0071	1.16	0.387544	0.724619	gene14277;gene14569;gene167;gene2324;gene346;gene7023;gene8172;gene9880	8
GO:0007623	circadian rhythm	0.0031	0.0023	1.34	0.39047	0.724619	gene10253;gene14991;gene15763	3
GO:0009788	negative regulation of abscisic acid-activated signaling pathway	0.0031	0.0023	1.34	0.39047	0.724619	gene16428;gene24029;gene4078	3
GO:0032870	cellular response to hormone stimulus	0.0103	0.0091	1.13	0.390911	0.724619	gene10533;gene12584;gene14926;gene16428;gene17691;gene23689;gene4078;gene5164;gene5326;gene8158	10
GO:0030154	cell differentiation	0.0124	0.0111	1.11	0.392445	0.724619	gene118;gene12201;gene13866;gene14491;gene16428;gene2187;gene23698;gene2417;gene27791;gene4078;gene8623;gene9753	12
GO:0034622	cellular macromolecular complex assembly	0.0052	0.0043	1.2	0.40577	0.724619	gene1058;gene12201;gene14813;gene7791;gene8623	5
GO:0042221	response to chemical	0.0392	0.0375	1.05	0.407045	0.724619	gene10035;gene10533;gene12066;gene12178;gene12584;gene14281;gene14372;gene14569;gene1462;gene14926;gene15106;gene15364;gene15915;gene16096;gene16428;gene167;gene17691;gene18139;gene21530;gene2324;gene23689;gene24467;gene24914;gene26227;gene3820;gene4067;gene4078;gene5164;gene5239;gene5326;gene7797;gene8158;gene8172;gene8567;gene8938;gene9348;gene9753;gene9880	38
GO:0000070	mitotic sister chromatid segregation	0.001	0.0005	1.97	0.415067	0.724619	gene18838	1
GO:0000103	sulfate assimilation	0.001	0.0005	1.97	0.415067	0.724619	gene24832	1
GO:0000819	sister chromatid segregation	0.001	0.0005	1.97	0.415067	0.724619	gene18838	1
GO:0001578	microtubule bundle formation	0.001	0.0005	1.97	0.415067	0.724619	gene7791	1
GO:0001894	tissue homeostasis	0.001	0.0005	1.97	0.415067	0.724619	gene118	1
GO:0001895	retina homeostasis	0.001	0.0005	1.97	0.415067	0.724619	gene118	1
GO:0003351	epithelial cilium movement	0.001	0.0005	1.97	0.415067	0.724619	gene118	1
GO:0006564	L-serine biosynthetic process	0.001	0.0005	1.97	0.415067	0.724619	gene23423	1
GO:0006935	chemotaxis	0.001	0.0005	1.97	0.415067	0.724619	gene9753	1
GO:0007076	mitotic chromosome condensation	0.001	0.0005	1.97	0.415067	0.724619	gene3091	1
GO:0007093	mitotic cell cycle checkpoint	0.001	0.0005	1.97	0.415067	0.724619	gene18838	1
GO:0007369	gastrulation	0.001	0.0005	1.97	0.415067	0.724619	gene118	1
GO:0008295	spermidine biosynthetic process	0.001	0.0005	1.97	0.415067	0.724619	gene15434	1
GO:0008589	regulation of smoothened signaling pathway	0.001	0.0005	1.97	0.415067	0.724619	gene8851	1
GO:0009566	fertilization	0.001	0.0005	1.97	0.415067	0.724619	gene9753	1
GO:0010183	pollen tube guidance	0.001	0.0005	1.97	0.415067	0.724619	gene9753	1
GO:0010218	response to far red light	0.001	0.0005	1.97	0.415067	0.724619	gene28498	1
GO:0010232	vascular transport	0.001	0.0005	1.97	0.415067	0.724619	gene27834	1
GO:0010233	phloem transport	0.001	0.0005	1.97	0.415067	0.724619	gene27834	1
GO:0010363	regulation of plant-type hypersensitive response	0.001	0.0005	1.97	0.415067	0.724619	gene13671	1
GO:0010928	regulation of auxin mediated signaling pathway	0.001	0.0005	1.97	0.415067	0.724619	gene13866	1
GO:0015980	energy derivation by oxidation of organic compounds	0.001	0.0005	1.97	0.415067	0.724619	gene27045	1
GO:0019674	NAD metabolic process	0.001	0.0005	1.97	0.415067	0.724619	gene11502	1
GO:0022904	respiratory electron transport chain	0.001	0.0005	1.97	0.415067	0.724619	gene17131	1
GO:0030100	regulation of endocytosis	0.001	0.0005	1.97	0.415067	0.724619	gene3700	1
GO:0030837	negative regulation of actin filament polymerization	0.001	0.0005	1.97	0.415067	0.724619	gene3700	1
GO:0031333	negative regulation of protein complex assembly	0.001	0.0005	1.97	0.415067	0.724619	gene3700	1
GO:0031540	regulation of anthocyanin biosynthetic process	0.001	0.0005	1.97	0.415067	0.724619	gene12066	1
GO:0032272	negative regulation of protein polymerization	0.001	0.0005	1.97	0.415067	0.724619	gene3700	1
GO:0034605	cellular response to heat	0.001	0.0005	1.97	0.415067	0.724619	gene27791	1
GO:0035082	axoneme assembly	0.001	0.0005	1.97	0.415067	0.724619	gene7791	1
GO:0042181	ketone biosynthetic process	0.001	0.0005	1.97	0.415067	0.724619	gene1527	1
GO:0042330	taxis	0.001	0.0005	1.97	0.415067	0.724619	gene9753	1
GO:0042372	phylloquinone biosynthetic process	0.001	0.0005	1.97	0.415067	0.724619	gene23785	1
GO:0045494	photoreceptor cell maintenance	0.001	0.0005	1.97	0.415067	0.724619	gene118	1
GO:0045930	negative regulation of mitotic cell cycle	0.001	0.0005	1.97	0.415067	0.724619	gene18838	1
GO:0048496	maintenance of animal organ identity	0.001	0.0005	1.97	0.415067	0.724619	gene118	1
GO:0048639	positive regulation of developmental growth	0.001	0.0005	1.97	0.415067	0.724619	gene26227	1
GO:0048826	cotyledon morphogenesis	0.001	0.0005	1.97	0.415067	0.724619	gene27834	1
GO:0048871	multicellular organismal homeostasis	0.001	0.0005	1.97	0.415067	0.724619	gene118	1
GO:0051560	mitochondrial calcium ion homeostasis	0.001	0.0005	1.97	0.415067	0.724619	gene13448	1
GO:0055088	lipid homeostasis	0.001	0.0005	1.97	0.415067	0.724619	gene346	1
GO:0060026	convergent extension	0.001	0.0005	1.97	0.415067	0.724619	gene118	1
GO:0060027	convergent extension involved in gastrulation	0.001	0.0005	1.97	0.415067	0.724619	gene118	1
GO:0060287	epithelial cilium movement involved in determination of left/right asymmetry	0.001	0.0005	1.97	0.415067	0.724619	gene118	1
GO:0060993	kidney morphogenesis	0.001	0.0005	1.97	0.415067	0.724619	gene118	1
GO:0071367	cellular response to brassinosteroid stimulus	0.001	0.0005	1.97	0.415067	0.724619	gene14926	1
GO:0071908	determination of intestine left/right asymmetry	0.001	0.0005	1.97	0.415067	0.724619	gene118	1
GO:0071909	determination of stomach left/right asymmetry	0.001	0.0005	1.97	0.415067	0.724619	gene118	1
GO:0072189	ureter development	0.001	0.0005	1.97	0.415067	0.724619	gene118	1
GO:0080143	regulation of amino acid export	0.001	0.0005	1.97	0.415067	0.724619	gene11723	1
GO:0080188	RNA-directed DNA methylation	0.001	0.0005	1.97	0.415067	0.724619	gene5239	1
GO:0090178	regulation of establishment of planar polarity involved in neural tube closure	0.001	0.0005	1.97	0.415067	0.724619	gene118	1
GO:1901661	quinone metabolic process	0.001	0.0005	1.97	0.415067	0.724619	gene1527	1
GO:1901663	quinone biosynthetic process	0.001	0.0005	1.97	0.415067	0.724619	gene1527	1
GO:1905183	negative regulation of protein serine/threonine phosphatase activity	0.001	0.0005	1.97	0.415067	0.724619	gene23689	1
GO:1905276	regulation of epithelial tube formation	0.001	0.0005	1.97	0.415067	0.724619	gene118	1
GO:2000167	regulation of planar cell polarity pathway involved in neural tube closure	0.001	0.0005	1.97	0.415067	0.724619	gene118	1
GO:2001251	negative regulation of chromosome organization	0.001	0.0005	1.97	0.415067	0.724619	gene18838	1
GO:0009409	response to cold	0.0062	0.0054	1.16	0.418241	0.729043	gene14569;gene14991;gene24413;gene25027;gene8172;gene8938	6
GO:0048285	organelle fission	0.0031	0.0024	1.28	0.418947	0.729159	gene18838;gene22671;gene2354	3
GO:0002009	morphogenesis of an epithelium	0.0021	0.0015	1.4	0.424063	0.733583	gene118;gene7791	2
GO:0034248	regulation of cellular amide metabolic process	0.0021	0.0015	1.4	0.424063	0.733583	gene15524;gene8693	2
GO:0048729	tissue morphogenesis	0.0021	0.0015	1.4	0.424063	0.733583	gene118;gene7791	2
GO:0120029	hydrogen ion export across plasma membrane	0.0021	0.0015	1.4	0.424063	0.733583	gene14119;gene29497	2
GO:0002376	immune system process	0.0052	0.0044	1.17	0.426642	0.735813	gene12066;gene14277;gene15106;gene7725;gene8172	5
GO:0050832	defense response to fungus	0.0052	0.0044	1.17	0.426642	0.735813	gene15106;gene28894;gene28895;gene7986;gene8172	5
GO:0071229	cellular response to acid chemical	0.0072	0.0064	1.13	0.427863	0.736804	gene10533;gene16428;gene17691;gene23689;gene4078;gene5164;gene5326	7
GO:0071495	cellular response to endogenous stimulus	0.0103	0.0094	1.09	0.433495	0.745376	gene10533;gene12584;gene14926;gene16428;gene17691;gene23689;gene4078;gene5164;gene5326;gene8158	10
GO:0045892	negative regulation of transcription, DNA-templated	0.0083	0.0075	1.11	0.435634	0.747926	gene10253;gene10841;gene19044;gene26936;gene3124;gene4642;gene4643;gene5239	8
GO:0000302	response to reactive oxygen species	0.0031	0.0025	1.23	0.446966	0.756662	gene14281;gene18139;gene24467	3
GO:0007049	cell cycle	0.0083	0.0076	1.09	0.451591	0.756662	gene13586;gene14372;gene1462;gene18838;gene22671;gene23091;gene2354;gene3820	8
GO:1901135	carbohydrate derivative metabolic process	0.0062	0.0056	1.11	0.455656	0.756662	gene13866;gene19764;gene24029;gene25646;gene4225;gene9348	6
GO:0006996	organelle organization	0.0237	0.0229	1.04	0.458445	0.756662	gene10035;gene10079;gene118;gene12201;gene12531;gene14491;gene1462;gene18139;gene18155;gene18838;gene22671;gene2354;gene23698;gene24006;gene24945;gene346;gene3820;gene5239;gene6033;gene6754;gene7791;gene8623;gene8693	23
GO:0009636	response to toxic substance	0.0041	0.0036	1.16	0.459494	0.756662	gene14281;gene21530;gene24467;gene4067	4
GO:0006890	retrograde vesicle-mediated transport, Golgi to ER	0.0021	0.0016	1.31	0.460003	0.756662	Vigna_radiata_var._radiata_newGene_756;gene9463	2
GO:0009411	response to UV	0.0021	0.0016	1.31	0.460003	0.756662	gene12066;gene28161	2
GO:0009887	animal organ morphogenesis	0.0021	0.0016	1.31	0.460003	0.756662	gene118;gene7791	2
GO:0019748	secondary metabolic process	0.0021	0.0016	1.31	0.460003	0.756662	gene24029;gene9348	2
GO:0030030	cell projection organization	0.0021	0.0016	1.31	0.460003	0.756662	gene118;gene7791	2
GO:0035239	tube morphogenesis	0.0021	0.0016	1.31	0.460003	0.756662	gene118;gene7791	2
GO:0042127	regulation of cell proliferation	0.0021	0.0016	1.31	0.460003	0.756662	gene13866;gene15709	2
GO:0060429	epithelium development	0.0021	0.0016	1.31	0.460003	0.756662	gene118;gene7791	2
GO:0120036	plasma membrane bounded cell projection organization	0.0021	0.0016	1.31	0.460003	0.756662	gene118;gene7791	2
GO:0065009	regulation of molecular function	0.0114	0.0107	1.06	0.465917	0.756662	gene10533;gene15364;gene1577;gene17691;gene23131;gene23689;gene2689;gene27967;gene28912;gene5326;gene9348	11
GO:0014070	response to organic cyclic compound	0.0052	0.0046	1.12	0.467898	0.756662	gene14926;gene15364;gene24914;gene26227;gene7797	5
GO:0048366	leaf development	0.0052	0.0046	1.12	0.467898	0.756662	gene13605;gene13617;gene2417;gene27834;gene9348	5
GO:0048519	negative regulation of biological process	0.0248	0.024	1.03	0.469824	0.756662	gene10253;gene10533;gene11749;gene118;gene13671;gene1462;gene14991;gene15364;gene15709;gene1577;gene16428;gene17691;gene18155;gene18838;gene23689;gene24029;gene25027;gene3700;gene3820;gene4078;gene5239;gene5326;gene8246;gene8851	24
GO:0033044	regulation of chromosome organization	0.0031	0.0026	1.18	0.474426	0.756662	gene14991;gene18838;gene25027	3
GO:0000919	cell plate assembly	0.001	0.0006	1.64	0.474573	0.756662	gene4814	1
GO:0003205	cardiac chamber development	0.001	0.0006	1.64	0.474573	0.756662	gene118	1
GO:0003230	cardiac atrium development	0.001	0.0006	1.64	0.474573	0.756662	gene118	1
GO:0003279	cardiac septum development	0.001	0.0006	1.64	0.474573	0.756662	gene118	1
GO:0003283	atrial septum development	0.001	0.0006	1.64	0.474573	0.756662	gene118	1
GO:0006221	pyrimidine nucleotide biosynthetic process	0.001	0.0006	1.64	0.474573	0.756662	gene20125	1
GO:0006305	DNA alkylation	0.001	0.0006	1.64	0.474573	0.756662	gene5239	1
GO:0006414	translational elongation	0.001	0.0006	1.64	0.474573	0.756662	gene4579	1
GO:0006488	dolichol-linked oligosaccharide biosynthetic process	0.001	0.0006	1.64	0.474573	0.756662	gene16569	1
GO:0006542	glutamine biosynthetic process	0.001	0.0006	1.64	0.474573	0.756662	gene21854	1
GO:0006766	vitamin metabolic process	0.001	0.0006	1.64	0.474573	0.756662	gene13989	1
GO:0006826	iron ion transport	0.001	0.0006	1.64	0.474573	0.756662	gene1825	1
GO:0007050	cell cycle arrest	0.001	0.0006	1.64	0.474573	0.756662	gene13516	1
GO:0009110	vitamin biosynthetic process	0.001	0.0006	1.64	0.474573	0.756662	gene13989	1
GO:0009228	thiamine biosynthetic process	0.001	0.0006	1.64	0.474573	0.756662	gene28715	1
GO:0009567	double fertilization forming a zygote and endosperm	0.001	0.0006	1.64	0.474573	0.756662	gene9753	1
GO:0009785	blue light signaling pathway	0.001	0.0006	1.64	0.474573	0.756662	gene4596	1
GO:0010588	cotyledon vascular tissue pattern formation	0.001	0.0006	1.64	0.474573	0.756662	gene27834	1
GO:0030307	positive regulation of cell growth	0.001	0.0006	1.64	0.474573	0.756662	gene26227	1
GO:0032271	regulation of protein polymerization	0.001	0.0006	1.64	0.474573	0.756662	gene3700	1
GO:0032957	inositol trisphosphate metabolic process	0.001	0.0006	1.64	0.474573	0.756662	gene7929	1
GO:0042180	cellular ketone metabolic process	0.001	0.0006	1.64	0.474573	0.756662	gene1527	1
GO:0044728	DNA methylation or demethylation	0.001	0.0006	1.64	0.474573	0.756662	gene5239	1
GO:0048640	negative regulation of developmental growth	0.001	0.0006	1.64	0.474573	0.756662	gene18155	1
GO:0048825	cotyledon development	0.001	0.0006	1.64	0.474573	0.756662	gene27834	1
GO:0048870	cell motility	0.001	0.0006	1.64	0.474573	0.756662	gene3700	1
GO:0051235	maintenance of location	0.001	0.0006	1.64	0.474573	0.756662	gene21789	1
GO:0051510	regulation of unidimensional cell growth	0.001	0.0006	1.64	0.474573	0.756662	gene18155	1
GO:0051674	localization of cell	0.001	0.0006	1.64	0.474573	0.756662	gene3700	1
GO:0090693	plant organ senescence	0.001	0.0006	1.64	0.474573	0.756662	gene9348	1
GO:1901617	organic hydroxy compound biosynthetic process	0.001	0.0006	1.64	0.474573	0.756662	gene13866	1
GO:2000095	regulation of Wnt signaling pathway, planar cell polarity pathway	0.001	0.0006	1.64	0.474573	0.756662	gene118	1
GO:0000278	mitotic cell cycle	0.0041	0.0037	1.12	0.482569	0.768336	gene14372;gene1462;gene18838;gene3820	4
GO:0009968	negative regulation of signal transduction	0.0052	0.0047	1.09	0.488185	0.772384	gene118;gene16428;gene24029;gene4078;gene8851	5
GO:0010648	negative regulation of cell communication	0.0052	0.0047	1.09	0.488185	0.772384	gene118;gene16428;gene24029;gene4078;gene8851	5
GO:0023057	negative regulation of signaling	0.0052	0.0047	1.09	0.488185	0.772384	gene118;gene16428;gene24029;gene4078;gene8851	5
GO:0048589	developmental growth	0.0052	0.0047	1.09	0.488185	0.772384	gene118;gene18155;gene2187;gene27791;gene28498	5
GO:0006790	sulfur compound metabolic process	0.0021	0.0017	1.23	0.494597	0.772384	gene24029;gene9348	2
GO:0007059	chromosome segregation	0.0021	0.0017	1.23	0.494597	0.772384	gene11791;gene18838	2
GO:0008356	asymmetric cell division	0.0021	0.0017	1.23	0.494597	0.772384	gene13617;gene27854	2
GO:0009630	gravitropism	0.0021	0.0017	1.23	0.494597	0.772384	gene17257;gene23698	2
GO:0034293	sexual sporulation	0.0021	0.0017	1.23	0.494597	0.772384	gene13586;gene23091	2
GO:0043934	sporulation	0.0021	0.0017	1.23	0.494597	0.772384	gene13586;gene23091	2
GO:0045492	xylan biosynthetic process	0.0021	0.0017	1.23	0.494597	0.772384	gene12747;gene9776	2
GO:0048511	rhythmic process	0.0021	0.0017	1.23	0.494597	0.772384	gene10253;gene14991	2
GO:1901657	glycosyl compound metabolic process	0.0021	0.0017	1.23	0.494597	0.772384	gene24029;gene9348	2
GO:1902275	regulation of chromatin organization	0.0021	0.0017	1.23	0.494597	0.772384	gene14991;gene25027	2
GO:0016042	lipid catabolic process	0.0072	0.0068	1.06	0.495959	0.773452	gene12025;gene14604;gene15328;gene21604;gene22859;gene4139;gene471	7
GO:0044255	cellular lipid metabolic process	0.0031	0.0027	1.13	0.501241	0.779556	Vigna_radiata_var._radiata_newGene_536;gene18197;gene24758	3
GO:0046274	lignin catabolic process	0.0031	0.0027	1.13	0.501241	0.779556	gene26432;gene3851;gene5556	3
GO:0009738	abscisic acid-activated signaling pathway	0.0041	0.0039	1.06	0.527462	0.784819	gene10533;gene17691;gene23689;gene5326	4
GO:0046677	response to antibiotic	0.0041	0.0039	1.06	0.527462	0.784819	gene14281;gene18139;gene24467;gene26227	4
GO:0006417	regulation of translation	0.0021	0.0018	1.16	0.527746	0.784819	gene15524;gene8693	2
GO:0044264	cellular polysaccharide metabolic process	0.0021	0.0018	1.16	0.527746	0.784819	gene1462;gene3820	2
GO:0032879	regulation of localization	0.0052	0.0049	1.05	0.527871	0.784819	gene16171;gene3700;gene7791;gene8366;gene9340	5
GO:1901419	regulation of response to alcohol	0.0052	0.0049	1.05	0.527871	0.784819	gene16428;gene24029;gene346;gene4078;gene9880	5
GO:1905957	regulation of cellular response to alcohol	0.0052	0.0049	1.05	0.527871	0.784819	gene16428;gene24029;gene346;gene4078;gene9880	5
GO:0001822	kidney development	0.001	0.0007	1.4	0.528032	0.784819	gene118	1
GO:0007205	protein kinase C-activating G-protein coupled receptor signaling pathway	0.001	0.0007	1.4	0.528032	0.784819	gene3224	1
GO:0008652	cellular amino acid biosynthetic process	0.001	0.0007	1.4	0.528032	0.784819	gene24397	1
GO:0010193	response to ozone	0.001	0.0007	1.4	0.528032	0.784819	gene18139	1
GO:0010965	regulation of mitotic sister chromatid separation	0.001	0.0007	1.4	0.528032	0.784819	gene18838	1
GO:0030587	sorocarp development	0.001	0.0007	1.4	0.528032	0.784819	gene3700	1
GO:0030833	regulation of actin filament polymerization	0.001	0.0007	1.4	0.528032	0.784819	gene3700	1
GO:0032147	activation of protein kinase activity	0.001	0.0007	1.4	0.528032	0.784819	gene29688	1
GO:0033045	regulation of sister chromatid segregation	0.001	0.0007	1.4	0.528032	0.784819	gene18838	1
GO:0033047	regulation of mitotic sister chromatid segregation	0.001	0.0007	1.4	0.528032	0.784819	gene18838	1
GO:0043401	steroid hormone mediated signaling pathway	0.001	0.0007	1.4	0.528032	0.784819	gene14926	1
GO:0045824	negative regulation of innate immune response	0.001	0.0007	1.4	0.528032	0.784819	gene13671	1
GO:0046620	regulation of organ growth	0.001	0.0007	1.4	0.528032	0.784819	gene26227	1
GO:0051091	positive regulation of sequence-specific DNA binding transcription factor activity	0.001	0.0007	1.4	0.528032	0.784819	gene26973	1
GO:0051494	negative regulation of cytoskeleton organization	0.001	0.0007	1.4	0.528032	0.784819	gene3700	1
GO:0061025	membrane fusion	0.001	0.0007	1.4	0.528032	0.784819	gene14372	1
GO:0071383	cellular response to steroid hormone stimulus	0.001	0.0007	1.4	0.528032	0.784819	gene14926	1
GO:0090175	regulation of establishment of planar polarity	0.001	0.0007	1.4	0.528032	0.784819	gene118	1
GO:0090702	non-reproductive fruiting body development	0.001	0.0007	1.4	0.528032	0.784819	gene3700	1
GO:0099120	socially cooperative development	0.001	0.0007	1.4	0.528032	0.784819	gene3700	1
GO:1901658	glycosyl compound catabolic process	0.001	0.0007	1.4	0.528032	0.784819	gene9348	1
GO:1902099	regulation of metaphase/anaphase transition of cell cycle	0.001	0.0007	1.4	0.528032	0.784819	gene18838	1
GO:1902904	negative regulation of supramolecular fiber organization	0.001	0.0007	1.4	0.528032	0.784819	gene3700	1
GO:1903827	regulation of cellular protein localization	0.001	0.0007	1.4	0.528032	0.784819	gene16171	1
GO:1905330	regulation of morphogenesis of an epithelium	0.001	0.0007	1.4	0.528032	0.784819	gene118	1
GO:1905818	regulation of chromosome separation	0.001	0.0007	1.4	0.528032	0.784819	gene18838	1
GO:2000050	regulation of non-canonical Wnt signaling pathway	0.001	0.0007	1.4	0.528032	0.784819	gene118	1
GO:2000241	regulation of reproductive process	0.0052	0.005	1.02	0.547197	0.812245	gene11749;gene1462;gene14991;gene3820;gene8246	5
GO:0035556	intracellular signal transduction	0.0041	0.004	1.04	0.549184	0.814135	gene15364;gene23131;gene27967;gene28912	4
GO:0040029	regulation of gene expression, epigenetic	0.0031	0.0029	1.05	0.552657	0.817158	gene14991;gene25027;gene5239	3
GO:1901566	organonitrogen compound biosynthetic process	0.0031	0.0029	1.05	0.552657	0.817158	gene21908;gene2689;gene9348	3
GO:0006952	defense response	0.0227	0.023	0.99	0.557834	0.822841	Vigna_radiata_var._radiata_newGene_4184;gene11749;gene12066;gene13599;gene14277;gene1462;gene15106;gene18139;gene18414;gene19764;gene23076;gene23893;gene28959;gene2897;gene3224;gene3820;gene4444;gene7986;gene8172;gene8246;gene8865;gene9348	22
GO:0008219	cell death	0.0021	0.0019	1.09	0.559388	0.822841	gene14277;gene9753	2
GO:0009627	systemic acquired resistance	0.0021	0.0019	1.09	0.559388	0.822841	gene12066;gene8172	2
GO:0035295	tube development	0.0021	0.0019	1.09	0.559388	0.822841	gene118;gene7791	2
GO:0009787	regulation of abscisic acid-activated signaling pathway	0.0052	0.0051	1	0.566136	0.82352	gene16428;gene24029;gene346;gene4078;gene9880	5
GO:0019953	sexual reproduction	0.0052	0.0051	1	0.566136	0.82352	gene13586;gene23091;gene28562;gene3272;gene9753	5
GO:0010035	response to inorganic substance	0.0144	0.0147	0.98	0.568123	0.82352	gene10035;gene12066;gene14281;gene14569;gene1462;gene15915;gene16096;gene18139;gene2324;gene24467;gene26227;gene3820;gene5239;gene8567	14
GO:0001678	cellular glucose homeostasis	0.001	0.0008	1.23	0.576056	0.82352	gene2408	1
GO:0006304	DNA modification	0.001	0.0008	1.23	0.576056	0.82352	gene5239	1
GO:0007088	regulation of mitotic nuclear division	0.001	0.0008	1.23	0.576056	0.82352	gene18838	1
GO:0009615	response to virus	0.001	0.0008	1.23	0.576056	0.82352	gene12066	1
GO:0010112	regulation of systemic acquired resistance	0.001	0.0008	1.23	0.576056	0.82352	gene4947	1
GO:0010114	response to red light	0.001	0.0008	1.23	0.576056	0.82352	gene28498	1
GO:0030178	negative regulation of Wnt signaling pathway	0.001	0.0008	1.23	0.576056	0.82352	gene118	1
GO:0032506	cytokinetic process	0.001	0.0008	1.23	0.576056	0.82352	gene14372	1
GO:0034050	host programmed cell death induced by symbiont	0.001	0.0008	1.23	0.576056	0.82352	gene14277	1
GO:0048545	response to steroid hormone	0.001	0.0008	1.23	0.576056	0.82352	gene14926	1
GO:0051983	regulation of chromosome segregation	0.001	0.0008	1.23	0.576056	0.82352	gene18838	1
GO:0055081	anion homeostasis	0.001	0.0008	1.23	0.576056	0.82352	gene346	1
GO:0060236	regulation of mitotic spindle organization	0.001	0.0008	1.23	0.576056	0.82352	gene29688	1
GO:0060341	regulation of cellular localization	0.001	0.0008	1.23	0.576056	0.82352	gene16171	1
GO:0070973	protein localization to endoplasmic reticulum exit site	0.001	0.0008	1.23	0.576056	0.82352	gene20458	1
GO:0090090	negative regulation of canonical Wnt signaling pathway	0.001	0.0008	1.23	0.576056	0.82352	gene118	1
GO:0140014	mitotic nuclear division	0.001	0.0008	1.23	0.576056	0.82352	gene18838	1
GO:1901990	regulation of mitotic cell cycle phase transition	0.001	0.0008	1.23	0.576056	0.82352	gene18838	1
GO:1902410	mitotic cytokinetic process	0.001	0.0008	1.23	0.576056	0.82352	gene14372	1
GO:0048583	regulation of response to stimulus	0.0196	0.02	0.98	0.576464	0.82352	gene11749;gene118;gene13671;gene13866;gene1462;gene14991;gene15364;gene16428;gene23131;gene24029;gene27967;gene28912;gene346;gene3820;gene4078;gene5239;gene8246;gene8851;gene9880	19
GO:0009416	response to light stimulus	0.0103	0.0106	0.97	0.584447	0.833879	gene10253;gene12066;gene1641;gene18512;gene2426;gene28161;gene28498;gene346;gene6754;gene8938	10
GO:0009723	response to ethylene	0.0021	0.002	1.04	0.589484	0.83792	gene12178;gene8158	2
GO:0030029	actin filament-based process	0.0021	0.002	1.04	0.589484	0.83792	gene14491;gene346	2
GO:0044262	cellular carbohydrate metabolic process	0.0021	0.002	1.04	0.589484	0.83792	gene1462;gene3820	2
GO:0009651	response to salt stress	0.0072	0.0075	0.97	0.592534	0.840341	gene14277;gene14569;gene167;gene4814;gene7023;gene8172;gene9880	7
GO:0048827	phyllome development	0.0062	0.0064	0.97	0.596891	0.840341	gene13605;gene1462;gene2417;gene27834;gene3820;gene9348	6
GO:0045927	positive regulation of growth	0.0031	0.0031	0.98	0.600786	0.840341	gene12175;gene26227;gene9753	3
GO:0023051	regulation of signaling	0.0124	0.0129	0.96	0.604855	0.840341	gene118;gene13866;gene15364;gene16428;gene23131;gene24029;gene27967;gene28912;gene346;gene4078;gene8851;gene9880	12
GO:0010817	regulation of hormone levels	0.0041	0.0043	0.96	0.611013	0.840341	gene13866;gene14277;gene8366;gene9340	4
GO:0010646	regulation of cell communication	0.0124	0.013	0.95	0.616378	0.840341	gene118;gene13866;gene15364;gene16428;gene23131;gene24029;gene27967;gene28912;gene346;gene4078;gene8851;gene9880	12
GO:0051128	regulation of cellular component organization	0.0083	0.0087	0.95	0.617496	0.840341	gene1462;gene14991;gene18155;gene18838;gene25027;gene26227;gene3700;gene3820	8
GO:0007346	regulation of mitotic cell cycle	0.0021	0.0021	0.98	0.618023	0.840341	gene18617;gene18838	2
GO:0010200	response to chitin	0.0021	0.0021	0.98	0.618023	0.840341	gene16096;gene2418	2
GO:0010638	positive regulation of organelle organization	0.0021	0.0021	0.98	0.618023	0.840341	gene14991;gene25027	2
GO:0080135	regulation of cellular response to stress	0.0021	0.0021	0.98	0.618023	0.840341	gene13671;gene5239	2
GO:0000075	cell cycle checkpoint	0.001	0.0009	1.09	0.619199	0.840341	gene18838	1
GO:0001655	urogenital system development	0.001	0.0009	1.09	0.619199	0.840341	gene118	1
GO:0006013	mannose metabolic process	0.001	0.0009	1.09	0.619199	0.840341	gene12412	1
GO:0006282	regulation of DNA repair	0.001	0.0009	1.09	0.619199	0.840341	gene5239	1
GO:0006302	double-strand break repair	0.001	0.0009	1.09	0.619199	0.840341	gene26004	1
GO:0006306	DNA methylation	0.001	0.0009	1.09	0.619199	0.840341	gene5239	1
GO:0006400	tRNA modification	0.001	0.0009	1.09	0.619199	0.840341	gene23314	1
GO:0006596	polyamine biosynthetic process	0.001	0.0009	1.09	0.619199	0.840341	gene26450	1
GO:0006817	phosphate ion transport	0.001	0.0009	1.09	0.619199	0.840341	gene26830	1
GO:0007568	aging	0.001	0.0009	1.09	0.619199	0.840341	gene9348	1
GO:0008285	negative regulation of cell proliferation	0.001	0.0009	1.09	0.619199	0.840341	gene15709	1
GO:0009561	megagametogenesis	0.001	0.0009	1.09	0.619199	0.840341	gene23698	1
GO:0009834	plant-type secondary cell wall biogenesis	0.001	0.0009	1.09	0.619199	0.840341	gene5654	1
GO:0009959	negative gravitropism	0.001	0.0009	1.09	0.619199	0.840341	gene21135	1
GO:0010150	leaf senescence	0.001	0.0009	1.09	0.619199	0.840341	gene9348	1
GO:0022604	regulation of cell morphogenesis	0.001	0.0009	1.09	0.619199	0.840341	gene18155	1
GO:0030071	regulation of mitotic metaphase/anaphase transition	0.001	0.0009	1.09	0.619199	0.840341	gene18838	1
GO:0030111	regulation of Wnt signaling pathway	0.001	0.0009	1.09	0.619199	0.840341	gene118	1
GO:0030433	ubiquitin-dependent ERAD pathway	0.001	0.0009	1.09	0.619199	0.840341	gene15915	1
GO:0032012	regulation of ARF protein signal transduction	0.001	0.0009	1.09	0.619199	0.840341	gene25515	1
GO:0046855	inositol phosphate dephosphorylation	0.001	0.0009	1.09	0.619199	0.840341	gene22244	1
GO:0051960	regulation of nervous system development	0.001	0.0009	1.09	0.619199	0.840341	gene118	1
GO:0060828	regulation of canonical Wnt signaling pathway	0.001	0.0009	1.09	0.619199	0.840341	gene118	1
GO:0072001	renal system development	0.001	0.0009	1.09	0.619199	0.840341	gene118	1
GO:1901987	regulation of cell cycle phase transition	0.001	0.0009	1.09	0.619199	0.840341	gene18838	1
GO:1902600	hydrogen ion transmembrane transport	0.001	0.0009	1.09	0.619199	0.840341	gene4456	1
GO:2001020	regulation of response to DNA damage stimulus	0.001	0.0009	1.09	0.619199	0.840341	gene5239	1
GO:0009966	regulation of signal transduction	0.0124	0.0132	0.94	0.638923	0.86505	gene118;gene13866;gene15364;gene16428;gene23131;gene24029;gene27967;gene28912;gene346;gene4078;gene8851;gene9880	12
GO:0099402	plant organ development	0.0124	0.0132	0.94	0.638923	0.86505	gene11801;gene12584;gene13605;gene1462;gene19809;gene23698;gene2417;gene25693;gene27834;gene3820;gene8263;gene9348	12
GO:0044283	small molecule biosynthetic process	0.0021	0.0022	0.94	0.645009	0.870687	gene13989;gene1527	2
GO:0046856	phosphatidylinositol dephosphorylation	0.0021	0.0022	0.94	0.645009	0.870687	gene17442;gene4156	2
GO:0009639	response to red or far red light	0.0031	0.0034	0.92	0.645378	0.870687	gene10253;gene21135;gene28498	3
GO:0007154	cell communication	0.0144	0.0155	0.93	0.653462	0.874205	gene10533;gene12584;gene14926;gene15364;gene16428;gene17691;gene23131;gene23689;gene2689;gene27967;gene28912;gene4078;gene5164;gene5326	14
GO:0001708	cell fate specification	0.001	0.001	0.98	0.657955	0.874205	gene2417	1
GO:0006342	chromatin silencing	0.001	0.001	0.98	0.657955	0.874205	gene5239	1
GO:0008064	regulation of actin polymerization or depolymerization	0.001	0.001	0.98	0.657955	0.874205	gene3700	1
GO:0009299	mRNA transcription	0.001	0.001	0.98	0.657955	0.874205	gene28498	1
GO:0009626	plant-type hypersensitive response	0.001	0.001	0.98	0.657955	0.874205	gene14277	1
GO:0009956	radial pattern formation	0.001	0.001	0.98	0.657955	0.874205	gene13617	1
GO:0030832	regulation of actin filament length	0.001	0.001	0.98	0.657955	0.874205	gene3700	1
GO:0032350	regulation of hormone metabolic process	0.001	0.001	0.98	0.657955	0.874205	gene14277	1
GO:0032956	regulation of actin cytoskeleton organization	0.001	0.001	0.98	0.657955	0.874205	gene3700	1
GO:0045786	negative regulation of cell cycle	0.001	0.001	0.98	0.657955	0.874205	gene18838	1
GO:0051783	regulation of nuclear division	0.001	0.001	0.98	0.657955	0.874205	gene18838	1
GO:0060249	anatomical structure homeostasis	0.001	0.001	0.98	0.657955	0.874205	gene118	1
GO:0009753	response to jasmonic acid	0.0031	0.0035	0.89	0.666308	0.883566	gene10533;gene15106;gene9348	3
GO:0016567	protein ubiquitination	0.0134	0.0146	0.92	0.667194	0.883566	gene11749;gene11947;gene1462;gene16096;gene17257;gene19809;gene22345;gene23698;gene332;gene3820;gene8246;gene8285;gene8461	13
GO:0009415	response to water	0.0041	0.0046	0.89	0.667325	0.883566	gene14569;gene1462;gene26227;gene3820	4
GO:0005976	polysaccharide metabolic process	0.0021	0.0023	0.89	0.670463	0.88617	gene1462;gene3820	2
GO:0009888	tissue development	0.0083	0.0091	0.9	0.670847	0.88617	gene118;gene12201;gene14491;gene16428;gene27834;gene4078;gene7791;gene8623	8
GO:0051716	cellular response to stimulus	0.0237	0.0255	0.93	0.674834	0.890406	gene10533;gene12584;gene14277;gene14926;gene14991;gene15364;gene15915;gene16428;gene17691;gene21530;gene23131;gene23689;gene25027;gene2689;gene27791;gene27967;gene28912;gene4067;gene4078;gene5164;gene5326;gene8158;gene8172	23
GO:0071310	cellular response to organic substance	0.0103	0.0114	0.9	0.681726	0.891481	gene10533;gene12584;gene14926;gene16428;gene17691;gene23689;gene4078;gene5164;gene5326;gene8158	10
GO:0051336	regulation of hydrolase activity	0.0052	0.0059	0.88	0.686057	0.891481	gene10533;gene1577;gene17691;gene23689;gene5326	5
GO:0065003	macromolecular complex assembly	0.0052	0.0059	0.88	0.686057	0.891481	gene1058;gene12201;gene14813;gene7791;gene8623	5
GO:0033365	protein localization to organelle	0.0031	0.0036	0.87	0.686322	0.891481	gene1462;gene21789;gene3820	3
GO:0009314	response to radiation	0.0093	0.0104	0.89	0.688163	0.891481	gene10253;gene12066;gene1641;gene18512;gene28161;gene28498;gene346;gene6754;gene8938	9
GO:0008643	carbohydrate transport	0.0062	0.007	0.88	0.688675	0.891481	gene11043;gene15818;gene19449;gene29316;gene7780;gene8051	6
GO:0033043	regulation of organelle organization	0.0062	0.007	0.88	0.688675	0.891481	gene1462;gene14991;gene18838;gene25027;gene3700;gene3820	6
GO:0048580	regulation of post-embryonic development	0.0062	0.007	0.88	0.688675	0.891481	gene11749;gene1462;gene14991;gene346;gene3820;gene8246	6
GO:0000373	Group II intron splicing	0.001	0.0012	0.89	0.69277	0.891481	gene1470	1
GO:0006189	'de novo' IMP biosynthetic process	0.001	0.0012	0.89	0.69277	0.891481	gene13773	1
GO:0006207	'de novo' pyrimidine nucleobase biosynthetic process	0.001	0.0012	0.89	0.69277	0.891481	gene20125	1
GO:0006265	DNA topological change	0.001	0.0012	0.89	0.69277	0.891481	gene9051	1
GO:0009691	cytokinin biosynthetic process	0.001	0.0012	0.89	0.69277	0.891481	gene11847	1
GO:0016053	organic acid biosynthetic process	0.001	0.0012	0.89	0.69277	0.891481	gene13989	1
GO:0032880	regulation of protein localization	0.001	0.0012	0.89	0.69277	0.891481	gene16171	1
GO:0032970	regulation of actin filament-based process	0.001	0.0012	0.89	0.69277	0.891481	gene3700	1
GO:0043254	regulation of protein complex assembly	0.001	0.0012	0.89	0.69277	0.891481	gene3700	1
GO:0045995	regulation of embryonic development	0.001	0.0012	0.89	0.69277	0.891481	gene118	1
GO:0046394	carboxylic acid biosynthetic process	0.001	0.0012	0.89	0.69277	0.891481	gene13989	1
GO:0098813	nuclear chromosome segregation	0.001	0.0012	0.89	0.69277	0.891481	gene18838	1
GO:2000027	regulation of organ morphogenesis	0.001	0.0012	0.89	0.69277	0.891481	gene118	1
GO:0015914	phospholipid transport	0.0021	0.0024	0.86	0.694417	0.891481	gene19574;gene19990	2
GO:0048638	regulation of developmental growth	0.0021	0.0024	0.86	0.694417	0.891481	gene18155;gene26227	2
GO:0051130	positive regulation of cellular component organization	0.0021	0.0024	0.86	0.694417	0.891481	gene14991;gene25027	2
GO:0048229	gametophyte development	0.0083	0.0093	0.88	0.695757	0.892197	gene13586;gene1462;gene1577;gene23091;gene23698;gene3820;gene7235;gene7570	8
GO:0071365	cellular response to auxin stimulus	0.0021	0.0025	0.82	0.716912	0.91509	gene12584;gene21520	2
GO:0006099	tricarboxylic acid cycle	0.0031	0.0038	0.82	0.723622	0.91509	gene13991;gene14337;gene3471	3
GO:0009914	hormone transport	0.001	0.0013	0.82	0.724045	0.91509	gene13866	1
GO:0010087	phloem or xylem histogenesis	0.001	0.0013	0.82	0.724045	0.91509	gene27834	1
GO:0032535	regulation of cellular component size	0.001	0.0013	0.82	0.724045	0.91509	gene3700	1
GO:0032543	mitochondrial translation	0.001	0.0013	0.82	0.724045	0.91509	gene25116	1
GO:0036503	ERAD pathway	0.001	0.0013	0.82	0.724045	0.91509	gene15915	1
GO:0045596	negative regulation of cell differentiation	0.001	0.0013	0.82	0.724045	0.91509	gene118	1
GO:0046654	tetrahydrofolate biosynthetic process	0.001	0.0013	0.82	0.724045	0.91509	gene5468	1
GO:0051240	positive regulation of multicellular organismal process	0.001	0.0013	0.82	0.724045	0.91509	gene26227	1
GO:0090066	regulation of anatomical structure size	0.001	0.0013	0.82	0.724045	0.91509	gene3700	1
GO:1901615	organic hydroxy compound metabolic process	0.001	0.0013	0.82	0.724045	0.91509	gene13866	1
GO:1902903	regulation of supramolecular fiber organization	0.001	0.0013	0.82	0.724045	0.91509	gene3700	1
GO:0042493	response to drug	0.0052	0.0062	0.83	0.72998	0.921569	gene14281;gene16096;gene18139;gene24467;gene26227	5
GO:0009414	response to water deprivation	0.0041	0.005	0.82	0.733293	0.924728	gene14569;gene1462;gene3820;gene4814	4
GO:0045595	regulation of cell differentiation	0.0021	0.0026	0.79	0.737998	0.929633	gene118;gene13671	2
GO:0032446	protein modification by small protein conjugation	0.0124	0.0143	0.87	0.740299	0.931502	gene11749;gene11947;gene1462;gene16096;gene17257;gene19809;gene23698;gene332;gene3820;gene8246;gene8285;gene8461	12
GO:0005978	glycogen biosynthetic process	0.001	0.0014	0.76	0.752139	0.936621	gene15623	1
GO:0006631	fatty acid metabolic process	0.001	0.0014	0.76	0.752139	0.936621	gene9400	1
GO:0009742	brassinosteroid mediated signaling pathway	0.001	0.0014	0.76	0.752139	0.936621	gene14926	1
GO:0010564	regulation of cell cycle process	0.001	0.0014	0.76	0.752139	0.936621	gene18838	1
GO:0010565	regulation of cellular ketone metabolic process	0.001	0.0014	0.76	0.752139	0.936621	gene14277	1
GO:0016104	triterpenoid biosynthetic process	0.001	0.0014	0.76	0.752139	0.936621	gene432	1
GO:0034599	cellular response to oxidative stress	0.001	0.0014	0.76	0.752139	0.936621	gene4067	1
GO:0034765	regulation of ion transmembrane transport	0.001	0.0014	0.76	0.752139	0.936621	gene21962	1
GO:1900140	regulation of seedling development	0.001	0.0014	0.76	0.752139	0.936621	gene346	1
GO:0048367	shoot system development	0.0083	0.0099	0.84	0.752583	0.936621	gene13605;gene1462;gene2417;gene25693;gene27834;gene3820;gene4814;gene9348	8
GO:0009225	nucleotide-sugar metabolic process	0.0021	0.0027	0.76	0.757728	0.938923	gene13866;gene25629	2
GO:0010016	shoot system morphogenesis	0.0021	0.0027	0.76	0.757728	0.938923	gene13605;gene27834	2
GO:0048513	animal organ development	0.0021	0.0027	0.76	0.757728	0.938923	gene118;gene7791	2
GO:0060627	regulation of vesicle-mediated transport	0.0021	0.0027	0.76	0.757728	0.938923	gene24253;gene3700	2
GO:0051049	regulation of transport	0.0031	0.0041	0.76	0.772949	0.951889	gene3700;gene8366;gene9340	3
GO:0051641	cellular localization	0.0103	0.0124	0.83	0.773104	0.951889	gene10079;gene12531;gene14383;gene1462;gene21789;gene346;gene3820;gene6033;gene6754;gene9463	10
GO:0050790	regulation of catalytic activity	0.0072	0.0089	0.81	0.774333	0.951889	gene10533;gene1577;gene17691;gene23689;gene2689;gene5326;gene9348	7
GO:0009620	response to fungus	0.0041	0.0054	0.77	0.775952	0.951889	gene11150;gene15106;gene7986;gene8172	4
GO:0006997	nucleus organization	0.001	0.0015	0.7	0.777376	0.951889	gene23698	1
GO:0009308	amine metabolic process	0.001	0.0015	0.7	0.777376	0.951889	gene26447	1
GO:0009751	response to salicylic acid	0.001	0.0015	0.7	0.777376	0.951889	gene26227	1
GO:0030042	actin filament depolymerization	0.001	0.0015	0.7	0.777376	0.951889	gene8842	1
GO:0031348	negative regulation of defense response	0.001	0.0015	0.7	0.777376	0.951889	gene13671	1
GO:0034976	response to endoplasmic reticulum stress	0.001	0.0015	0.7	0.777376	0.951889	gene15915	1
GO:0048268	clathrin coat assembly	0.001	0.0015	0.7	0.777376	0.951889	gene947	1
GO:0070887	cellular response to chemical stimulus	0.0124	0.0149	0.83	0.791208	0.953975	gene10533;gene12584;gene14926;gene16428;gene17691;gene21530;gene23689;gene4067;gene4078;gene5164;gene5326;gene8158	12
GO:0009058	biosynthetic process	0.0217	0.0251	0.86	0.792576	0.953975	gene12603;gene13866;gene13989;gene1462;gene1527;gene21908;gene22523;gene23799;gene2689;gene27863;gene28298;gene28498;gene28599;gene29240;gene3820;gene5078;gene6229;gene6331;gene7023;gene7115;gene9348	21
GO:0006888	ER to Golgi vesicle-mediated transport	0.0021	0.0029	0.7	0.793351	0.953975	gene20458;gene9463	2
GO:0010608	posttranscriptional regulation of gene expression	0.0021	0.0029	0.7	0.793351	0.953975	gene15524;gene8693	2
GO:0006535	cysteine biosynthetic process from serine	0.001	0.0016	0.66	0.800045	0.953975	gene12678	1
GO:0007166	cell surface receptor signaling pathway	0.001	0.0016	0.66	0.800045	0.953975	gene23349	1
GO:0009690	cytokinin metabolic process	0.001	0.0016	0.66	0.800045	0.953975	gene8588	1
GO:0010029	regulation of seed germination	0.001	0.0016	0.66	0.800045	0.953975	gene346	1
GO:0015743	malate transport	0.001	0.0016	0.66	0.800045	0.953975	gene15675	1
GO:0030026	cellular manganese ion homeostasis	0.001	0.0016	0.66	0.800045	0.953975	gene25172	1
GO:0031146	SCF-dependent proteasomal ubiquitin-dependent protein catabolic process	0.0021	0.003	0.68	0.809366	0.953975	gene11947;gene8285	2
GO:0048193	Golgi vesicle transport	0.0021	0.003	0.68	0.809366	0.953975	gene6895;gene9463	2
GO:0048438	floral whorl development	0.0021	0.003	0.68	0.809366	0.953975	gene1462;gene3820	2
GO:0051093	negative regulation of developmental process	0.0021	0.003	0.68	0.809366	0.953975	gene118;gene18155	2
GO:0043933	macromolecular complex subunit organization	0.0052	0.0069	0.75	0.814697	0.953975	gene1058;gene12201;gene14813;gene7791;gene8623	5
GO:0006644	phospholipid metabolic process	0.001	0.0017	0.61	0.820408	0.953975	gene471	1
GO:0009813	flavonoid biosynthetic process	0.001	0.0017	0.61	0.820408	0.953975	gene13866	1
GO:0017144	drug metabolic process	0.001	0.0017	0.61	0.820408	0.953975	gene19764	1
GO:0044087	regulation of cellular component biogenesis	0.001	0.0017	0.61	0.820408	0.953975	gene3700	1
GO:0071407	cellular response to organic cyclic compound	0.001	0.0017	0.61	0.820408	0.953975	gene14926	1
GO:0010605	negative regulation of macromolecule metabolic process	0.0093	0.0119	0.78	0.824493	0.953975	gene10253;gene10533;gene14991;gene1577;gene17691;gene23689;gene25027;gene5239;gene5326	9
GO:0022607	cellular component assembly	0.0083	0.0107	0.77	0.827157	0.953975	gene1058;gene118;gene12201;gene1462;gene14813;gene3820;gene7791;gene8623	8
GO:0051239	regulation of multicellular organismal process	0.0083	0.0107	0.77	0.827157	0.953975	gene11749;gene118;gene1462;gene14991;gene26227;gene346;gene3820;gene8246	8
GO:0044703	multi-organism reproductive process	0.0031	0.0045	0.69	0.827246	0.953975	gene13586;gene23091;gene9753	3
GO:0070647	protein modification by small protein conjugation or removal	0.0124	0.0154	0.8	0.827842	0.953975	gene11749;gene11947;gene1462;gene16096;gene17257;gene19809;gene23698;gene332;gene3820;gene8246;gene8285;gene8461	12
GO:0006486	protein glycosylation	0.0072	0.0095	0.76	0.830962	0.953975	gene11588;gene14772;gene24392;gene26243;gene3063;gene5163;gene5921	7
GO:0051172	negative regulation of nitrogen compound metabolic process	0.0072	0.0095	0.76	0.830962	0.953975	gene10253;gene10533;gene1577;gene17691;gene23689;gene5239;gene5326	7
GO:0051173	positive regulation of nitrogen compound metabolic process	0.0052	0.0071	0.72	0.834567	0.953975	gene14991;gene15524;gene21447;gene25027;gene8693	5
GO:0009116	nucleoside metabolic process	0.0021	0.0033	0.63	0.838108	0.953975	gene10063;gene8170	2
GO:0009812	flavonoid metabolic process	0.001	0.0018	0.58	0.8387	0.953975	gene13866	1
GO:0010374	stomatal complex development	0.001	0.0018	0.58	0.8387	0.953975	gene13654	1
GO:0030036	actin cytoskeleton organization	0.001	0.0018	0.58	0.8387	0.953975	gene14491	1
GO:0051865	protein autoubiquitination	0.001	0.0018	0.58	0.8387	0.953975	gene332	1
GO:0031325	positive regulation of cellular metabolic process	0.0052	0.0073	0.7	0.852662	0.953975	gene14991;gene15524;gene21447;gene25027;gene8693	5
GO:0016458	gene silencing	0.001	0.0019	0.55	0.85513	0.953975	gene5239	1
GO:0034655	nucleobase-containing compound catabolic process	0.001	0.0019	0.55	0.85513	0.953975	gene1577	1
GO:0045088	regulation of innate immune response	0.001	0.0019	0.55	0.85513	0.953975	gene13671	1
GO:0010604	positive regulation of macromolecule metabolic process	0.0052	0.0075	0.69	0.861074	0.953975	gene14991;gene15524;gene21447;gene25027;gene8693	5
GO:0009892	negative regulation of metabolic process	0.0093	0.0125	0.74	0.866671	0.953975	gene10253;gene10533;gene14991;gene1577;gene17691;gene23689;gene25027;gene5239;gene5326	9
GO:0031324	negative regulation of cellular metabolic process	0.0072	0.0101	0.72	0.869037	0.953975	gene10253;gene10533;gene1577;gene17691;gene23689;gene5239;gene5326	7
GO:2000026	regulation of multicellular organismal development	0.0072	0.0101	0.72	0.869037	0.953975	gene11749;gene118;gene1462;gene14991;gene346;gene3820;gene8246	7
GO:0000375	RNA splicing, via transesterification reactions	0.001	0.002	0.52	0.869888	0.953975	gene1470	1
GO:0000377	RNA splicing, via transesterification reactions with bulged adenosine as nucleophile	0.001	0.002	0.52	0.869888	0.953975	gene1470	1
GO:0006367	transcription initiation from RNA polymerase II promoter	0.001	0.002	0.52	0.869888	0.953975	gene1260	1
GO:0010088	phloem development	0.001	0.002	0.52	0.869888	0.953975	gene27834	1
GO:0016226	iron-sulfur cluster assembly	0.001	0.002	0.52	0.869888	0.953975	gene29503	1
GO:0050801	ion homeostasis	0.001	0.002	0.52	0.869888	0.953975	gene346	1
GO:0070925	organelle assembly	0.0021	0.0036	0.58	0.873904	0.953975	gene118;gene7791	2
GO:0044281	small molecule metabolic process	0.0052	0.0077	0.67	0.876692	0.953975	gene13866;gene13989;gene1527;gene24029;gene9348	5
GO:0010628	positive regulation of gene expression	0.0031	0.005	0.61	0.879139	0.953975	gene15524;gene21447;gene8693	3
GO:0031347	regulation of defense response	0.0031	0.005	0.61	0.879139	0.953975	gene118;gene13671;gene3274	3
GO:0022622	root system development	0.0041	0.0064	0.64	0.880229	0.953975	gene12584;gene23698;gene25693;gene27834	4
GO:0033554	cellular response to stress	0.0072	0.0103	0.7	0.882152	0.953975	gene14277;gene14991;gene15915;gene25027;gene27791;gene4067;gene8172	7
GO:0001522	pseudouridine synthesis	0.001	0.0021	0.49	0.883144	0.953975	gene17811	1
GO:0019252	starch biosynthetic process	0.001	0.0021	0.49	0.883144	0.953975	gene15623	1
GO:0019439	aromatic compound catabolic process	0.001	0.0021	0.49	0.883144	0.953975	gene1577	1
GO:0043414	macromolecule methylation	0.001	0.0021	0.49	0.883144	0.953975	gene5239	1
GO:0044270	cellular nitrogen compound catabolic process	0.001	0.0021	0.49	0.883144	0.953975	gene1577	1
GO:0045165	cell fate commitment	0.001	0.0021	0.49	0.883144	0.953975	gene2417	1
GO:0046700	heterocycle catabolic process	0.001	0.0021	0.49	0.883144	0.953975	gene1577	1
GO:1901361	organic cyclic compound catabolic process	0.001	0.0021	0.49	0.883144	0.953975	gene1577	1
GO:0016556	mRNA modification	0.0021	0.0037	0.56	0.884115	0.953975	gene20591;gene9981	2
GO:0050793	regulation of developmental process	0.0103	0.0141	0.73	0.886407	0.953975	gene11749;gene118;gene13671;gene1462;gene14991;gene18155;gene26227;gene346;gene3820;gene8246	10
GO:0000272	polysaccharide catabolic process	0.001	0.0022	0.47	0.895051	0.953975	gene13710	1
GO:0009226	nucleotide-sugar biosynthetic process	0.001	0.0022	0.47	0.895051	0.953975	gene13866	1
GO:0010051	xylem and phloem pattern formation	0.001	0.0022	0.47	0.895051	0.953975	gene27834	1
GO:0048527	lateral root development	0.001	0.0022	0.47	0.895051	0.953975	gene12584	1
GO:0051052	regulation of DNA metabolic process	0.001	0.0022	0.47	0.895051	0.953975	gene5239	1
GO:0061024	membrane organization	0.001	0.0022	0.47	0.895051	0.953975	gene14372	1
GO:0006887	exocytosis	0.0031	0.0052	0.59	0.895681	0.953975	gene27076;gene2845;gene4401	3
GO:0031047	gene silencing by RNA	0.0031	0.0052	0.59	0.895681	0.953975	gene12850;gene3007;gene5239	3
GO:0009893	positive regulation of metabolic process	0.0052	0.008	0.65	0.897307	0.953975	gene14991;gene15524;gene21447;gene25027;gene8693	5
GO:0048364	root development	0.0052	0.008	0.65	0.897307	0.953975	gene12584;gene23698;gene25693;gene6664;gene7570	5
GO:0010498	proteasomal protein catabolic process	0.0072	0.0106	0.68	0.899757	0.953975	gene11947;gene15915;gene16096;gene17257;gene27045;gene332;gene8285	7
GO:0019752	carboxylic acid metabolic process	0.0031	0.0054	0.58	0.903164	0.953975	Vigna_radiata_var._radiata_newGene_1659;gene13989;gene13991	3
GO:0006401	RNA catabolic process	0.001	0.0023	0.45	0.905746	0.953975	gene1577	1
GO:0009789	positive regulation of abscisic acid-activated signaling pathway	0.001	0.0023	0.45	0.905746	0.953975	gene9880	1
GO:0009867	jasmonic acid mediated signaling pathway	0.001	0.0023	0.45	0.905746	0.953975	gene10533	1
GO:0019725	cellular homeostasis	0.001	0.0023	0.45	0.905746	0.953975	gene4067	1
GO:0071395	cellular response to jasmonic acid stimulus	0.001	0.0023	0.45	0.905746	0.953975	gene10533	1
GO:1901421	positive regulation of response to alcohol	0.001	0.0023	0.45	0.905746	0.953975	gene9880	1
GO:1905959	positive regulation of cellular response to alcohol	0.001	0.0023	0.45	0.905746	0.953975	gene9880	1
GO:0000160	phosphorelay signal transduction system	0.0041	0.0068	0.61	0.908328	0.953975	gene26990;gene6225;gene9075;gene9523	4
GO:0009555	pollen development	0.0052	0.0082	0.63	0.909331	0.953975	gene1462;gene15158;gene1577;gene3820;gene7235	5
GO:0006082	organic acid metabolic process	0.0031	0.0055	0.57	0.910158	0.953975	gene13989;gene24029;gene9348	3
GO:0010557	positive regulation of macromolecule biosynthetic process	0.0031	0.0055	0.57	0.910158	0.953975	gene15524;gene21447;gene8693	3
GO:0031328	positive regulation of cellular biosynthetic process	0.0031	0.0055	0.57	0.910158	0.953975	gene15524;gene21447;gene8693	3
GO:0043436	oxoacid metabolic process	0.0031	0.0055	0.57	0.910158	0.953975	gene13989;gene24029;gene9348	3
GO:0048528	post-embryonic root development	0.001	0.0024	0.43	0.915351	0.953975	gene12584	1
GO:0051094	positive regulation of developmental process	0.001	0.0024	0.43	0.915351	0.953975	gene26227	1
GO:0042592	homeostatic process	0.0031	0.0056	0.56	0.916692	0.953975	gene118;gene346;gene4067	3
GO:0048437	floral organ development	0.0021	0.0041	0.5	0.917753	0.953975	gene1462;gene3820	2
GO:0048646	anatomical structure formation involved in morphogenesis	0.0021	0.0041	0.5	0.917753	0.953975	gene1462;gene3820	2
GO:0090698	post-embryonic plant morphogenesis	0.0021	0.0041	0.5	0.917753	0.953975	gene27834;gene28498	2
GO:0065008	regulation of biological quality	0.0093	0.0135	0.69	0.918484	0.953975	gene118;gene13866;gene14277;gene21789;gene346;gene3700;gene4067;gene8366;gene9340	9
GO:1901565	organonitrogen compound catabolic process	0.0093	0.0135	0.69	0.918484	0.953975	gene11947;gene15915;gene16096;gene17257;gene19764;gene27045;gene332;gene8285;gene9348	9
GO:0044249	cellular biosynthetic process	0.0103	0.0148	0.7	0.918766	0.953975	gene13866;gene13989;gene1462;gene1527;gene21908;gene2689;gene28498;gene3820;gene7023;gene9348	10
GO:0009891	positive regulation of biosynthetic process	0.0031	0.0057	0.55	0.922789	0.953975	gene15524;gene21447;gene8693	3
GO:0000209	protein polyubiquitination	0.001	0.0025	0.41	0.923979	0.953975	gene17257	1
GO:0006506	GPI anchor biosynthetic process	0.001	0.0025	0.41	0.923979	0.953975	gene27688	1
GO:0007034	vacuolar transport	0.001	0.0025	0.41	0.923979	0.953975	gene7226	1
GO:0097659	nucleic acid-templated transcription	0.001	0.0025	0.41	0.923979	0.953975	gene28498	1
GO:0043161	proteasome-mediated ubiquitin-dependent protein catabolic process	0.0072	0.0111	0.65	0.924131	0.953975	gene11947;gene15915;gene16096;gene17257;gene27045;gene332;gene8285	7
GO:0070727	cellular macromolecule localization	0.0052	0.0085	0.61	0.925054	0.953975	gene14383;gene1462;gene21789;gene3820;gene9463	5
GO:0007165	signal transduction	0.0279	0.0354	0.79	0.926793	0.953975	gene10533;gene12584;gene14926;gene15364;gene16428;gene17478;gene17691;gene23131;gene23689;gene23924;gene2468;gene26647;gene2689;gene27967;gene28912;gene3289;gene3903;gene4078;gene4719;gene5164;gene5326;gene8095;gene849;gene853;gene913;gene9645;gene9646	27
GO:0044085	cellular component biogenesis	0.0093	0.0139	0.67	0.930209	0.953975	gene1058;gene118;gene12201;gene1462;gene14813;gene3820;gene5654;gene7791;gene8623	9
GO:0045893	positive regulation of transcription, DNA-templated	0.0041	0.0072	0.57	0.930414	0.953975	gene18402;gene19470;gene21447;gene7961	4
GO:0051179	localization	0.0155	0.0213	0.73	0.930675	0.953975	gene10079;gene12531;gene13866;gene14277;gene14372;gene14383;gene1462;gene21789;gene27834;gene346;gene3700;gene3820;gene6033;gene6754;gene9463	15
GO:0008033	tRNA processing	0.001	0.0026	0.39	0.931728	0.953975	gene17487	1
GO:0032774	RNA biosynthetic process	0.001	0.0026	0.39	0.931728	0.953975	gene28498	1
GO:0051649	establishment of localization in cell	0.0062	0.0101	0.61	0.934684	0.953975	gene10079;gene12531;gene346;gene6033;gene6754;gene9463	6
GO:0010629	negative regulation of gene expression	0.0041	0.0073	0.56	0.935126	0.953975	gene10253;gene14991;gene25027;gene5239	4
GO:0006310	DNA recombination	0.0021	0.0044	0.47	0.936707	0.953975	gene22671;gene2354	2
GO:0010243	response to organonitrogen compound	0.0021	0.0044	0.47	0.936707	0.953975	gene15915;gene16096	2
GO:0048609	multicellular organismal reproductive process	0.0021	0.0045	0.46	0.942046	0.953975	gene1462;gene3820	2
GO:0018130	heterocycle biosynthetic process	0.0052	0.0089	0.58	0.942235	0.953975	gene13866;gene13989;gene21908;gene2689;gene28498	5
GO:0000003	reproduction	0.0144	0.0206	0.7	0.943642	0.953975	gene118;gene13586;gene1462;gene1470;gene2187;gene22671;gene23091;gene2354;gene27791;gene27834;gene3820;gene7023;gene7235;gene9753	14
GO:0022414	reproductive process	0.0144	0.0206	0.7	0.943642	0.953975	gene118;gene13586;gene1462;gene1470;gene2187;gene22671;gene23091;gene2354;gene27791;gene27834;gene3820;gene7023;gene7235;gene9753	14
GO:0009790	embryo development	0.0052	0.009	0.57	0.945935	0.953975	gene118;gene1470;gene27834;gene7235;gene7791	5
GO:0031408	oxylipin biosynthetic process	0.001	0.0029	0.35	0.950554	0.953975	gene17884	1
GO:0048878	chemical homeostasis	0.001	0.0029	0.35	0.950554	0.953975	gene346	1
GO:1901137	carbohydrate derivative biosynthetic process	0.001	0.0029	0.35	0.950554	0.953975	gene13866	1
GO:0032504	multicellular organism reproduction	0.0021	0.0047	0.44	0.951467	0.953975	gene1462;gene3820	2
GO:1905392	plant organ morphogenesis	0.0021	0.0047	0.44	0.951467	0.953975	gene13605;gene27834	2
GO:0007389	pattern specification process	0.0031	0.0063	0.49	0.951546	0.953975	gene118;gene27834;gene7791	3
GO:0019941	modification-dependent protein catabolic process	0.0072	0.0121	0.6	0.955226	0.953975	gene11947;gene15915;gene16096;gene17257;gene27045;gene332;gene8285	7
GO:0043632	modification-dependent macromolecule catabolic process	0.0072	0.0121	0.6	0.955226	0.953975	gene11947;gene15915;gene16096;gene17257;gene27045;gene332;gene8285	7
GO:0006334	nucleosome assembly	0.001	0.003	0.34	0.955596	0.953975	gene10945	1
GO:0003002	regionalization	0.0021	0.0048	0.43	0.955611	0.953975	gene27834;gene7791	2
GO:0044271	cellular nitrogen compound biosynthetic process	0.0052	0.0093	0.55	0.955784	0.953975	gene13866;gene21908;gene2689;gene28498;gene9348	5
GO:0003006	developmental process involved in reproduction	0.0124	0.0187	0.66	0.957416	0.953975	gene118;gene13586;gene1462;gene1470;gene2187;gene23091;gene27791;gene27834;gene3820;gene7023;gene7235;gene9753	12
GO:0033036	macromolecule localization	0.0062	0.0108	0.57	0.957849	0.953975	gene14277;gene14383;gene1462;gene21789;gene3820;gene9463	6
GO:1901362	organic cyclic compound biosynthetic process	0.0052	0.0095	0.54	0.961409	0.953975	gene13866;gene13989;gene21908;gene2689;gene28498	5
[truncated: 877 more rows]

## Sheet: Genes up-regulated at G2
ID	Description	GeneRatio	BgRatio	enrich_factor	pvalue	qvalue	geneID	gene number
[truncated: 1,956 more rows]

[truncated: 3 more sheets: Genes down-regulated at G2, Genes up-regulated at G3, Genes down-regulated at G3]
