# Supplementary material for: Transcriptomic and biochemical analyses of drought response mechanism in mung bean (Vignaradiata (L.) Wilczek) leaves
Source: PLoS One. 2023 May 10;18(5):e0285400. doi: 10.1371/journal.pone.0285400 (PMC10171660; doi:10.1371/journal.pone.0285400)
Supplement: S4 Appendix — (XLSX) [file pone.0285400.s004.xlsx]

## Sheet: up-regulated DEGs at G0 stage 
Pathway	ko_ID	DEgene
Valine, leucine and isoleucine degradation	ko00280	2
mRNA surveillance pathway	ko03015	1
Phenylpropanoid biosynthesis	ko00940	1
Starch and sucrose metabolism	ko00500	1
Galactose metabolism	ko00052	3
Carbon fixation in photosynthetic organisms	ko00710	1
MAPK signaling pathway - plant	ko04016	2
Phosphatidylinositol signaling system	ko04070	1
Propanoate metabolism	ko00640	1
Carbon metabolism	ko01200	1
Protein processing in endoplasmic reticulum	ko04141	5
Circadian rhythm - plant	ko04712	1
Inositol phosphate metabolism	ko00562	3
Glycerolipid metabolism	ko00561	1
Ubiquitin mediated proteolysis	ko04120	2
Linoleic acid metabolism	ko00591	1
Sesquiterpenoid and triterpenoid biosynthesis	ko00909	1
Carotenoid biosynthesis	ko00906	1
Plant-pathogen interaction	ko04626	2
Plant hormone signal transduction	ko04075	5
Pyruvate metabolism	ko00620	1
Glycerophospholipid metabolism	ko00564	1
Cutin, suberine and wax biosynthesis	ko00073	2
Benzoxazinoid biosynthesis	ko00402	1

## Sheet: dow-regulated DEGs at G0 stage 
Pathway	ko_ID	Degene
Glycine, serine and threonine metabolism	ko00260	1
Zeatin biosynthesis	ko00908	1
Isoquinoline alkaloid biosynthesis	ko00950	1
Diterpenoid biosynthesis	ko00904	1
Isoflavonoid biosynthesis	ko00943	1
Cysteine and methionine metabolism	ko00270	1
Endocytosis	ko04144	1
MAPK signaling pathway - plant	ko04016	5
Biosynthesis of amino acids	ko01230	1
Aminoacyl-tRNA biosynthesis	ko00970	2
Carbon metabolism	ko01200	1
Porphyrin and chlorophyll metabolism	ko00860	1
Tyrosine metabolism	ko00350	1
Other glycan degradation	ko00511	1
Glycerophospholipid metabolism	ko00564	1
Plant-pathogen interaction	ko04626	1
Nitrogen metabolism	ko00910	2
Plant hormone signal transduction	ko04075	3
Phenylpropanoid biosynthesis	ko00940	1
Amino sugar and nucleotide sugar metabolism	ko00520	1
Carotenoid biosynthesis	ko00906	1

## Sheet: up-regulated DEGs at G1 stage 
Pathway	ko_ID	DEgene
Linoleic acid metabolism	ko00591	5
Protein processing in endoplasmic reticulum	ko04141	24
DNA replication	ko03030	7
Thiamine metabolism	ko00730	2
Phagosome	ko04145	1
alpha-Linolenic acid metabolism	ko00592	9
Sphingolipid metabolism	ko00600	8
Betalain biosynthesis	ko00965	1
Nicotinate and nicotinamide metabolism	ko00760	4
Zeatin biosynthesis	ko00908	11
Sesquiterpenoid and triterpenoid biosynthesis	ko00909	5
Tropane, piperidine and pyridine alkaloid biosynthesis	ko00960	1
Histidine metabolism	ko00340	3
RNA polymerase	ko03020	7
Selenocompound metabolism	ko00450	2
Ubiquitin mediated proteolysis	ko04120	16
Homologous recombination	ko03440	9
Arginine biosynthesis	ko00220	1
Glucosinolate biosynthesis	ko00966	2
MAPK signaling pathway - plant	ko04016	29
Plant hormone signal transduction	ko04075	47
Glycosaminoglycan degradation	ko00531	2
Pantothenate and CoA biosynthesis	ko00770	5
Propanoate metabolism	ko00640	5
Glycerolipid metabolism	ko00561	14
Ether lipid metabolism	ko00565	1
RNA degradation	ko03018	6
Limonene and pinene degradation	ko00903	2
N-Glycan biosynthesis	ko00510	1
Starch and sucrose metabolism	ko00500	22
Nucleotide excision repair	ko03420	5
Photosynthesis	ko00195	1
Nitrogen metabolism	ko00910	1
Butanoate metabolism	ko00650	4
Protein export	ko03060	1
Glycine, serine and threonine metabolism	ko00260	4
Ascorbate and aldarate metabolism	ko00053	5
Flavonoid biosynthesis	ko00941	4
Riboflavin metabolism	ko00740	1
Cysteine and methionine metabolism	ko00270	11
Diterpenoid biosynthesis	ko00904	8
Fatty acid metabolism	ko01212	5
Phenylpropanoid biosynthesis	ko00940	11
Fatty acid degradation	ko00071	13
Purine metabolism	ko00230	15
2-Oxocarboxylic acid metabolism	ko01210	3
Isoflavonoid biosynthesis	ko00943	4
Pyrimidine metabolism	ko00240	4
mRNA surveillance pathway	ko03015	5
SNARE interactions in vesicular transport	ko04130	1
Other glycan degradation	ko00511	2
Arginine and proline metabolism	ko00330	6
Sulfur metabolism	ko00920	6
Ribosome biogenesis in eukaryotes	ko03008	15
Arachidonic acid metabolism	ko00590	4
Oxidative phosphorylation	ko00190	1
Phosphatidylinositol signaling system	ko04070	5
Isoquinoline alkaloid biosynthesis	ko00950	1
Phenylalanine, tyrosine and tryptophan biosynthesis	ko00400	2
Caffeine metabolism	ko00232	1
Alanine, aspartate and glutamate metabolism	ko00250	6
Pentose and glucuronate interconversions	ko00040	8
Base excision repair	ko03410	4
Carotenoid biosynthesis	ko00906	6
Carbon metabolism	ko01200	24
Biosynthesis of unsaturated fatty acids	ko01040	2
Sulfur relay system	ko04122	1
Valine, leucine and isoleucine biosynthesis	ko00290	2
Lysine biosynthesis	ko00300	1
Other types of O-glycan biosynthesis	ko00514	1
Lysine degradation	ko00310	5
Plant-pathogen interaction	ko04626	26
Synthesis and degradation of ketone bodies	ko00072	2
Mismatch repair	ko03430	6
Endocytosis	ko04144	10
Glyoxylate and dicarboxylate metabolism	ko00630	8
Spliceosome	ko03040	13
Steroid biosynthesis	ko00100	4
Cutin, suberine and wax biosynthesis	ko00073	9
Glycosphingolipid biosynthesis - globo and isoglobo series	ko00603	1
Basal transcription factors	ko03022	3
Carbon fixation in photosynthetic organisms	ko00710	5
Glycerophospholipid metabolism	ko00564	9
Galactose metabolism	ko00052	8
Amino sugar and nucleotide sugar metabolism	ko00520	12
RNA transport	ko03013	13
Tryptophan metabolism	ko00380	8
Taurine and hypotaurine metabolism	ko00430	1
Monobactam biosynthesis	ko00261	2
Fatty acid biosynthesis	ko00061	1
Brassinosteroid biosynthesis	ko00905	1
Fatty acid elongation	ko00062	2
ABC transporters	ko02010	13
Ubiquinone and other terpenoid-quinone biosynthesis	ko00130	3
Porphyrin and chlorophyll metabolism	ko00860	2
Glutathione metabolism	ko00480	10
beta-Alanine metabolism	ko00410	6
Inositol phosphate metabolism	ko00562	7
Flavone and flavonol biosynthesis	ko00944	2
Citrate cycle (TCA cycle)	ko00020	4
Terpenoid backbone biosynthesis	ko00900	4
Cyanoamino acid metabolism	ko00460	4
Valine, leucine and isoleucine degradation	ko00280	15
Phenylalanine metabolism	ko00360	4
Pentose phosphate pathway	ko00030	7
Glycosphingolipid biosynthesis - ganglio series	ko00604	2
Aminoacyl-tRNA biosynthesis	ko00970	4
Folate biosynthesis	ko00790	3
Tyrosine metabolism	ko00350	5
Glycolysis / Gluconeogenesis	ko00010	15
Monoterpenoid biosynthesis	ko00902	2
Peroxisome	ko04146	12
Biosynthesis of amino acids	ko01230	12
Circadian rhythm - plant	ko04712	12
One carbon pool by folate	ko00670	1
Stilbenoid, diarylheptanoid and gingerol biosynthesis	ko00945	2
Pyruvate metabolism	ko00620	9

## Sheet: dow-regulated DEGs at G1 stage 
Pathway	ko_ID	DEgene
Galactose metabolism	ko00052	21
Phagosome	ko04145	25
Cysteine and methionine metabolism	ko00270	17
Butanoate metabolism	ko00650	2
Arginine biosynthesis	ko00220	3
Proteasome	ko03050	1
ABC transporters	ko02010	17
Glycerophospholipid metabolism	ko00564	12
Ribosome biogenesis in eukaryotes	ko03008	8
Vitamin B6 metabolism	ko00750	3
Terpenoid backbone biosynthesis	ko00900	6
mRNA surveillance pathway	ko03015	6
Limonene and pinene degradation	ko00903	1
Cutin, suberine and wax biosynthesis	ko00073	6
Circadian rhythm - plant	ko04712	11
MAPK signaling pathway - plant	ko04016	65
Glycosphingolipid biosynthesis - ganglio series	ko00604	12
Spliceosome	ko03040	17
C5-Branched dibasic acid metabolism	ko00660	1
Betalain biosynthesis	ko00965	6
Protein processing in endoplasmic reticulum	ko04141	41
Carbon metabolism	ko01200	59
Nitrogen metabolism	ko00910	7
Histidine metabolism	ko00340	3
Tryptophan metabolism	ko00380	9
Purine metabolism	ko00230	21
Other glycan degradation	ko00511	20
Isoquinoline alkaloid biosynthesis	ko00950	13
Indole alkaloid biosynthesis	ko00901	1
Aminoacyl-tRNA biosynthesis	ko00970	15
Protein export	ko03060	8
Ether lipid metabolism	ko00565	5
DNA replication	ko03030	2
Fatty acid elongation	ko00062	9
Fructose and mannose metabolism	ko00051	22
Diterpenoid biosynthesis	ko00904	4
Pyrimidine metabolism	ko00240	16
Cyanoamino acid metabolism	ko00460	16
Isoflavonoid biosynthesis	ko00943	8
Biotin metabolism	ko00780	3
Flavonoid biosynthesis	ko00941	8
Glycine, serine and threonine metabolism	ko00260	23
Valine, leucine and isoleucine degradation	ko00280	10
Steroid biosynthesis	ko00100	12
Ascorbate and aldarate metabolism	ko00053	12
Ribosome	ko03010	22
Starch and sucrose metabolism	ko00500	67
Fatty acid biosynthesis	ko00061	9
Endocytosis	ko04144	33
Glycerolipid metabolism	ko00561	19
Autophagy - other	ko04136	1
Pantothenate and CoA biosynthesis	ko00770	5
beta-Alanine metabolism	ko00410	5
Glycosaminoglycan degradation	ko00531	18
Biosynthesis of amino acids	ko01230	44
Benzoxazinoid biosynthesis	ko00402	1
Pentose and glucuronate interconversions	ko00040	36
Glucosinolate biosynthesis	ko00966	2
Arachidonic acid metabolism	ko00590	2
Other types of O-glycan biosynthesis	ko00514	3
Amino sugar and nucleotide sugar metabolism	ko00520	46
Glycosylphosphatidylinositol (GPI)-anchor biosynthesis	ko00563	6
Biosynthesis of unsaturated fatty acids	ko01040	3
RNA transport	ko03013	8
Synthesis and degradation of ketone bodies	ko00072	1
Carotenoid biosynthesis	ko00906	12
Zeatin biosynthesis	ko00908	8
Tyrosine metabolism	ko00350	13
Monobactam biosynthesis	ko00261	3
Glyoxylate and dicarboxylate metabolism	ko00630	29
Nucleotide excision repair	ko03420	4
2-Oxocarboxylic acid metabolism	ko01210	6
Citrate cycle (TCA cycle)	ko00020	6
Plant-pathogen interaction	ko04626	114
Various types of N-glycan biosynthesis	ko00513	4
Thiamine metabolism	ko00730	4
Brassinosteroid biosynthesis	ko00905	7
Photosynthesis - antenna proteins	ko00196	16
Phosphatidylinositol signaling system	ko04070	8
SNARE interactions in vesicular transport	ko04130	2
Inositol phosphate metabolism	ko00562	11
Ubiquinone and other terpenoid-quinone biosynthesis	ko00130	11
Riboflavin metabolism	ko00740	9
Pyruvate metabolism	ko00620	12
Base excision repair	ko03410	6
Stilbenoid, diarylheptanoid and gingerol biosynthesis	ko00945	4
Valine, leucine and isoleucine biosynthesis	ko00290	1
Mismatch repair	ko03430	2
Carbon fixation in photosynthetic organisms	ko00710	26
Monoterpenoid biosynthesis	ko00902	2
Phosphonate and phosphinate metabolism	ko00440	1
Glycolysis / Gluconeogenesis	ko00010	23
Glutathione metabolism	ko00480	13
Arginine and proline metabolism	ko00330	7
RNA degradation	ko03018	7
Sesquiterpenoid and triterpenoid biosynthesis	ko00909	9
Peroxisome	ko04146	9
Propanoate metabolism	ko00640	3
Phenylpropanoid biosynthesis	ko00940	35
Plant hormone signal transduction	ko04075	72
Sphingolipid metabolism	ko00600	13
Linoleic acid metabolism	ko00591	2
Folate biosynthesis	ko00790	6
Glycosphingolipid biosynthesis - globo and isoglobo series	ko00603	2
Tropane, piperidine and pyridine alkaloid biosynthesis	ko00960	10
Oxidative phosphorylation	ko00190	9
Lysine biosynthesis	ko00300	2
Selenocompound metabolism	ko00450	5
Porphyrin and chlorophyll metabolism	ko00860	16
Fatty acid metabolism	ko01212	8
Nicotinate and nicotinamide metabolism	ko00760	7
One carbon pool by folate	ko00670	6
Phenylalanine metabolism	ko00360	7
Fatty acid degradation	ko00071	2
N-Glycan biosynthesis	ko00510	4
Sulfur metabolism	ko00920	3
Lysine degradation	ko00310	2
Photosynthesis	ko00195	28
alpha-Linolenic acid metabolism	ko00592	8
Alanine, aspartate and glutamate metabolism	ko00250	7
Ubiquitin mediated proteolysis	ko04120	11
Phenylalanine, tyrosine and tryptophan biosynthesis	ko00400	12
Flavone and flavonol biosynthesis	ko00944	5
Basal transcription factors	ko03022	3
Pentose phosphate pathway	ko00030	18
Homologous recombination	ko03440	5

## Sheet: up-regulated DEGs at G2 stage 
Pathway	ko_ID	DEgene
Butanoate metabolism	ko00650	6
Folate biosynthesis	ko00790	5
Cutin, suberine and wax biosynthesis	ko00073	15
Biotin metabolism	ko00780	2
Sulfur metabolism	ko00920	2
Plant-pathogen interaction	ko04626	49
Tryptophan metabolism	ko00380	14
Isoquinoline alkaloid biosynthesis	ko00950	9
Ribosome biogenesis in eukaryotes	ko03008	9
Oxidative phosphorylation	ko00190	5
Arginine biosynthesis	ko00220	1
RNA transport	ko03013	13
Cysteine and methionine metabolism	ko00270	15
Cyanoamino acid metabolism	ko00460	4
Amino sugar and nucleotide sugar metabolism	ko00520	17
Ubiquitin mediated proteolysis	ko04120	23
Thiamine metabolism	ko00730	2
Glycosphingolipid biosynthesis - ganglio series	ko00604	2
Circadian rhythm - plant	ko04712	13
Valine, leucine and isoleucine degradation	ko00280	25
Proteasome	ko03050	1
Glycerolipid metabolism	ko00561	24
Glycolysis / Gluconeogenesis	ko00010	26
Indole alkaloid biosynthesis	ko00901	3
Glyoxylate and dicarboxylate metabolism	ko00630	10
Benzoxazinoid biosynthesis	ko00402	1
2-Oxocarboxylic acid metabolism	ko01210	7
Carbon metabolism	ko01200	33
Lysine biosynthesis	ko00300	1
Spliceosome	ko03040	28
Basal transcription factors	ko03022	7
Ribosome	ko03010	5
Fructose and mannose metabolism	ko00051	3
N-Glycan biosynthesis	ko00510	6
Histidine metabolism	ko00340	6
Inositol phosphate metabolism	ko00562	13
Tyrosine metabolism	ko00350	12
Flavone and flavonol biosynthesis	ko00944	4
Galactose metabolism	ko00052	19
MAPK signaling pathway - plant	ko04016	33
beta-Alanine metabolism	ko00410	14
Diterpenoid biosynthesis	ko00904	7
Various types of N-glycan biosynthesis	ko00513	3
Other glycan degradation	ko00511	5
Sesquiterpenoid and triterpenoid biosynthesis	ko00909	11
Brassinosteroid biosynthesis	ko00905	1
ABC transporters	ko02010	17
Terpenoid backbone biosynthesis	ko00900	8
Phenylalanine metabolism	ko00360	11
Carotenoid biosynthesis	ko00906	5
Betalain biosynthesis	ko00965	2
Starch and sucrose metabolism	ko00500	33
Aminoacyl-tRNA biosynthesis	ko00970	3
Pentose phosphate pathway	ko00030	8
Alanine, aspartate and glutamate metabolism	ko00250	5
Plant hormone signal transduction	ko04075	59
Propanoate metabolism	ko00640	11
Monoterpenoid biosynthesis	ko00902	1
Ubiquinone and other terpenoid-quinone biosynthesis	ko00130	4
SNARE interactions in vesicular transport	ko04130	4
alpha-Linolenic acid metabolism	ko00592	14
Valine, leucine and isoleucine biosynthesis	ko00290	2
Glycosaminoglycan degradation	ko00531	5
Glycerophospholipid metabolism	ko00564	19
Other types of O-glycan biosynthesis	ko00514	2
Arachidonic acid metabolism	ko00590	3
Vitamin B6 metabolism	ko00750	2
Pyrimidine metabolism	ko00240	8
Homologous recombination	ko03440	5
Riboflavin metabolism	ko00740	2
Ether lipid metabolism	ko00565	2
Fatty acid biosynthesis	ko00061	7
Limonene and pinene degradation	ko00903	6
Protein processing in endoplasmic reticulum	ko04141	51
Isoflavonoid biosynthesis	ko00943	5
Citrate cycle (TCA cycle)	ko00020	7
Nicotinate and nicotinamide metabolism	ko00760	4
Non-homologous end-joining	ko03450	1
Phenylpropanoid biosynthesis	ko00940	23
Biosynthesis of various secondary metabolites - part 2	ko00998	1
RNA polymerase	ko03020	5
RNA degradation	ko03018	15
Fatty acid metabolism	ko01212	20
Phosphatidylinositol signaling system	ko04070	10
Selenocompound metabolism	ko00450	1
Carbon fixation in photosynthetic organisms	ko00710	5
Mismatch repair	ko03430	3
Caffeine metabolism	ko00232	1
Protein export	ko03060	8
Biosynthesis of unsaturated fatty acids	ko01040	8
Fatty acid degradation	ko00071	18
Zeatin biosynthesis	ko00908	9
Glycine, serine and threonine metabolism	ko00260	6
Phagosome	ko04145	7
Flavonoid biosynthesis	ko00941	15
Pantothenate and CoA biosynthesis	ko00770	10
Pyruvate metabolism	ko00620	20
Purine metabolism	ko00230	22
Peroxisome	ko04146	15
DNA replication	ko03030	5
Arginine and proline metabolism	ko00330	12
Porphyrin and chlorophyll metabolism	ko00860	2
Lysine degradation	ko00310	10
Ascorbate and aldarate metabolism	ko00053	9
Nucleotide excision repair	ko03420	8
mRNA surveillance pathway	ko03015	9
Glucosinolate biosynthesis	ko00966	3
Glycosphingolipid biosynthesis - globo and isoglobo series	ko00603	2
Fatty acid elongation	ko00062	13
Pentose and glucuronate interconversions	ko00040	14
Biosynthesis of amino acids	ko01230	25
Stilbenoid, diarylheptanoid and gingerol biosynthesis	ko00945	9
Steroid biosynthesis	ko00100	6
Linoleic acid metabolism	ko00591	4
Tropane, piperidine and pyridine alkaloid biosynthesis	ko00960	4
Endocytosis	ko04144	12
Nitrogen metabolism	ko00910	3
Autophagy - other	ko04136	2
Base excision repair	ko03410	6
Sphingolipid metabolism	ko00600	7
Glutathione metabolism	ko00480	8
Phenylalanine, tyrosine and tryptophan biosynthesis	ko00400	5
Synthesis and degradation of ketone bodies	ko00072	4

## Sheet: dow-regulated DEGs at G2 stage 
Pathway	ko_ID	DEgene
Biotin metabolism	ko00780	1
N-Glycan biosynthesis	ko00510	4
Biosynthesis of unsaturated fatty acids	ko01040	2
Phosphatidylinositol signaling system	ko04070	11
Lysine degradation	ko00310	2
Selenocompound metabolism	ko00450	4
Pyrimidine metabolism	ko00240	8
Homologous recombination	ko03440	8
Glycine, serine and threonine metabolism	ko00260	15
Linoleic acid metabolism	ko00591	4
Fatty acid biosynthesis	ko00061	1
Autophagy - other	ko04136	1
Plant hormone signal transduction	ko04075	102
MAPK signaling pathway - plant	ko04016	60
Carbon metabolism	ko01200	52
Tropane, piperidine and pyridine alkaloid biosynthesis	ko00960	11
Circadian rhythm - plant	ko04712	17
Phenylpropanoid biosynthesis	ko00940	34
Proteasome	ko03050	2
Limonene and pinene degradation	ko00903	1
Ether lipid metabolism	ko00565	5
Ascorbate and aldarate metabolism	ko00053	13
Basal transcription factors	ko03022	2
Stilbenoid, diarylheptanoid and gingerol biosynthesis	ko00945	2
One carbon pool by folate	ko00670	7
Pantothenate and CoA biosynthesis	ko00770	6
Glycosaminoglycan degradation	ko00531	16
Sphingolipid metabolism	ko00600	13
Porphyrin and chlorophyll metabolism	ko00860	11
alpha-Linolenic acid metabolism	ko00592	9
Pentose and glucuronate interconversions	ko00040	21
Purine metabolism	ko00230	10
Diterpenoid biosynthesis	ko00904	4
Nicotinate and nicotinamide metabolism	ko00760	7
Valine, leucine and isoleucine biosynthesis	ko00290	1
Phenylalanine metabolism	ko00360	6
Phenylalanine, tyrosine and tryptophan biosynthesis	ko00400	9
Tryptophan metabolism	ko00380	6
Ubiquitin mediated proteolysis	ko04120	8
Riboflavin metabolism	ko00740	7
Glutathione metabolism	ko00480	12
Amino sugar and nucleotide sugar metabolism	ko00520	27
Glycerolipid metabolism	ko00561	13
Other glycan degradation	ko00511	17
Mismatch repair	ko03430	5
Phagosome	ko04145	11
Isoquinoline alkaloid biosynthesis	ko00950	6
Carbon fixation in photosynthetic organisms	ko00710	22
Arginine biosynthesis	ko00220	2
Arachidonic acid metabolism	ko00590	3
2-Oxocarboxylic acid metabolism	ko01210	3
Monobactam biosynthesis	ko00261	1
Peroxisome	ko04146	9
DNA replication	ko03030	9
Citrate cycle (TCA cycle)	ko00020	4
Inositol phosphate metabolism	ko00562	14
Starch and sucrose metabolism	ko00500	65
Fatty acid metabolism	ko01212	2
Glycerophospholipid metabolism	ko00564	19
Glyoxylate and dicarboxylate metabolism	ko00630	24
Pyruvate metabolism	ko00620	10
Biosynthesis of amino acids	ko01230	38
Thiamine metabolism	ko00730	2
Sesquiterpenoid and triterpenoid biosynthesis	ko00909	6
SNARE interactions in vesicular transport	ko04130	1
Aminoacyl-tRNA biosynthesis	ko00970	9
Glycosphingolipid biosynthesis - globo and isoglobo series	ko00603	2
Endocytosis	ko04144	23
Monoterpenoid biosynthesis	ko00902	3
Pentose phosphate pathway	ko00030	14
Nitrogen metabolism	ko00910	9
Plant-pathogen interaction	ko04626	134
ABC transporters	ko02010	25
RNA transport	ko03013	9
Alanine, aspartate and glutamate metabolism	ko00250	9
Phosphonate and phosphinate metabolism	ko00440	1
Zeatin biosynthesis	ko00908	17
RNA degradation	ko03018	5
Ubiquinone and other terpenoid-quinone biosynthesis	ko00130	10
RNA polymerase	ko03020	2
Ribosome biogenesis in eukaryotes	ko03008	10
Sulfur metabolism	ko00920	12
Fatty acid elongation	ko00062	5
Fructose and mannose metabolism	ko00051	19
Carotenoid biosynthesis	ko00906	16
Arginine and proline metabolism	ko00330	7
Butanoate metabolism	ko00650	3
Taurine and hypotaurine metabolism	ko00430	3
Brassinosteroid biosynthesis	ko00905	3
mRNA surveillance pathway	ko03015	3
Photosynthesis - antenna proteins	ko00196	12
Betalain biosynthesis	ko00965	3
Terpenoid backbone biosynthesis	ko00900	6
Protein export	ko03060	4
Glycosphingolipid biosynthesis - ganglio series	ko00604	11
Cyanoamino acid metabolism	ko00460	14
Protein processing in endoplasmic reticulum	ko04141	12
Glycosylphosphatidylinositol (GPI)-anchor biosynthesis	ko00563	2
Other types of O-glycan biosynthesis	ko00514	1
Fatty acid degradation	ko00071	2
Spliceosome	ko03040	11
Flavone and flavonol biosynthesis	ko00944	3
Base excision repair	ko03410	6
Nucleotide excision repair	ko03420	8
Oxidative phosphorylation	ko00190	12
Steroid biosynthesis	ko00100	5
Galactose metabolism	ko00052	24
Tyrosine metabolism	ko00350	8
Cutin, suberine and wax biosynthesis	ko00073	3
Vitamin B6 metabolism	ko00750	5
beta-Alanine metabolism	ko00410	12
Various types of N-glycan biosynthesis	ko00513	2
Histidine metabolism	ko00340	5
Photosynthesis	ko00195	30
Propanoate metabolism	ko00640	3
Benzoxazinoid biosynthesis	ko00402	1
Isoflavonoid biosynthesis	ko00943	6
Glycolysis / Gluconeogenesis	ko00010	20
Flavonoid biosynthesis	ko00941	5
Valine, leucine and isoleucine degradation	ko00280	5
Ribosome	ko03010	13
Cysteine and methionine metabolism	ko00270	13
Folate biosynthesis	ko00790	8

## Sheet: up-regulated DEGs at G3 stage 
Pathway	ko_ID	DEgene
SNARE interactions in vesicular transport	ko04130	1
Ubiquinone and other terpenoid-quinone biosynthesis	ko00130	2
Ubiquitin mediated proteolysis	ko04120	7
Cutin, suberine and wax biosynthesis	ko00073	2
Fatty acid elongation	ko00062	1
Endocytosis	ko04144	2
Cyanoamino acid metabolism	ko00460	2
Histidine metabolism	ko00340	1
Spliceosome	ko03040	4
Biotin metabolism	ko00780	1
Ribosome	ko03010	2
Valine, leucine and isoleucine biosynthesis	ko00290	1
Riboflavin metabolism	ko00740	2
Biosynthesis of amino acids	ko01230	8
Monobactam biosynthesis	ko00261	1
Phosphonate and phosphinate metabolism	ko00440	1
Pyrimidine metabolism	ko00240	3
Starch and sucrose metabolism	ko00500	10
Glycerolipid metabolism	ko00561	1
Phagosome	ko04145	5
Sesquiterpenoid and triterpenoid biosynthesis	ko00909	1
Lysine biosynthesis	ko00300	1
Propanoate metabolism	ko00640	1
Biosynthesis of various secondary metabolites - part 2	ko00998	1
Pentose and glucuronate interconversions	ko00040	4
Oxidative phosphorylation	ko00190	3
Plant-pathogen interaction	ko04626	21
Fatty acid degradation	ko00071	1
Ether lipid metabolism	ko00565	1
Aminoacyl-tRNA biosynthesis	ko00970	2
Carbon fixation in photosynthetic organisms	ko00710	1
Ribosome biogenesis in eukaryotes	ko03008	1
Peroxisome	ko04146	3
Tyrosine metabolism	ko00350	1
Photosynthesis	ko00195	1
Fructose and mannose metabolism	ko00051	2
Homologous recombination	ko03440	2
Protein processing in endoplasmic reticulum	ko04141	3
Isoflavonoid biosynthesis	ko00943	6
Purine metabolism	ko00230	6
Phenylpropanoid biosynthesis	ko00940	11
2-Oxocarboxylic acid metabolism	ko01210	2
Sulfur metabolism	ko00920	2
Fatty acid metabolism	ko01212	2
Stilbenoid, diarylheptanoid and gingerol biosynthesis	ko00945	1
Arginine and proline metabolism	ko00330	2
Glycine, serine and threonine metabolism	ko00260	2
Carotenoid biosynthesis	ko00906	1
Amino sugar and nucleotide sugar metabolism	ko00520	6
Galactose metabolism	ko00052	2
DNA replication	ko03030	1
Pyruvate metabolism	ko00620	4
Citrate cycle (TCA cycle)	ko00020	1
alpha-Linolenic acid metabolism	ko00592	2
Porphyrin and chlorophyll metabolism	ko00860	2
Glutathione metabolism	ko00480	5
MAPK signaling pathway - plant	ko04016	12
Folate biosynthesis	ko00790	1
Isoquinoline alkaloid biosynthesis	ko00950	1
ABC transporters	ko02010	6
Linoleic acid metabolism	ko00591	1
Arachidonic acid metabolism	ko00590	1
Glyoxylate and dicarboxylate metabolism	ko00630	1
Terpenoid backbone biosynthesis	ko00900	1
Pantothenate and CoA biosynthesis	ko00770	1
Glycerophospholipid metabolism	ko00564	4
Valine, leucine and isoleucine degradation	ko00280	1
Selenocompound metabolism	ko00450	1
Circadian rhythm - plant	ko04712	6
Fatty acid biosynthesis	ko00061	2
Butanoate metabolism	ko00650	1
Plant hormone signal transduction	ko04075	14
Phenylalanine metabolism	ko00360	2
Nucleotide excision repair	ko03420	1
Ascorbate and aldarate metabolism	ko00053	1
Mismatch repair	ko03430	1
Cysteine and methionine metabolism	ko00270	7
Flavonoid biosynthesis	ko00941	9
Carbon metabolism	ko01200	6
Glycolysis / Gluconeogenesis	ko00010	3
Zeatin biosynthesis	ko00908	1
Protein export	ko03060	1
Phosphatidylinositol signaling system	ko04070	1
C5-Branched dibasic acid metabolism	ko00660	1

## Sheet: dow-regulated DEGs at G3 stage 
Pathway	ko_ID	DEgene
Other glycan degradation	ko00511	2
Basal transcription factors	ko03022	1
Porphyrin and chlorophyll metabolism	ko00860	1
Biosynthesis of unsaturated fatty acids	ko01040	1
Galactose metabolism	ko00052	5
Carbon metabolism	ko01200	2
Circadian rhythm - plant	ko04712	6
Biosynthesis of amino acids	ko01230	2
RNA transport	ko03013	2
Propanoate metabolism	ko00640	1
Plant hormone signal transduction	ko04075	5
Amino sugar and nucleotide sugar metabolism	ko00520	4
Ubiquinone and other terpenoid-quinone biosynthesis	ko00130	3
Fatty acid metabolism	ko01212	1
Sulfur metabolism	ko00920	2
Glycine, serine and threonine metabolism	ko00260	2
Glycolysis / Gluconeogenesis	ko00010	1
Alanine, aspartate and glutamate metabolism	ko00250	1
Phenylpropanoid biosynthesis	ko00940	8
Ubiquitin mediated proteolysis	ko04120	2
Histidine metabolism	ko00340	1
Stilbenoid, diarylheptanoid and gingerol biosynthesis	ko00945	3
Isoflavonoid biosynthesis	ko00943	1
ABC transporters	ko02010	4
Diterpenoid biosynthesis	ko00904	2
Cysteine and methionine metabolism	ko00270	3
Sesquiterpenoid and triterpenoid biosynthesis	ko00909	2
Inositol phosphate metabolism	ko00562	2
MAPK signaling pathway - plant	ko04016	5
Pyruvate metabolism	ko00620	1
Tyrosine metabolism	ko00350	2
Zeatin biosynthesis	ko00908	1
N-Glycan biosynthesis	ko00510	1
RNA degradation	ko03018	2
Plant-pathogen interaction	ko04626	3
Protein processing in endoplasmic reticulum	ko04141	3
Aminoacyl-tRNA biosynthesis	ko00970	2
Cutin, suberine and wax biosynthesis	ko00073	1
alpha-Linolenic acid metabolism	ko00592	1
RNA polymerase	ko03020	1
Purine metabolism	ko00230	1
Terpenoid backbone biosynthesis	ko00900	1
Isoquinoline alkaloid biosynthesis	ko00950	2
Fructose and mannose metabolism	ko00051	2
Oxidative phosphorylation	ko00190	1
Tryptophan metabolism	ko00380	1
Flavone and flavonol biosynthesis	ko00944	1
Ribosome biogenesis in eukaryotes	ko03008	2
Glycerolipid metabolism	ko00561	1
Cyanoamino acid metabolism	ko00460	5
Glutathione metabolism	ko00480	3
Valine, leucine and isoleucine degradation	ko00280	2
Ascorbate and aldarate metabolism	ko00053	2
Fatty acid degradation	ko00071	2
Phenylalanine, tyrosine and tryptophan biosynthesis	ko00400	1
Sphingolipid metabolism	ko00600	2
Pentose and glucuronate interconversions	ko00040	1
Lysine degradation	ko00310	1
Tropane, piperidine and pyridine alkaloid biosynthesis	ko00960	3
Phenylalanine metabolism	ko00360	2
Spliceosome	ko03040	2
Glycosphingolipid biosynthesis - ganglio series	ko00604	2
Glycosaminoglycan degradation	ko00531	3
Flavonoid biosynthesis	ko00941	2
beta-Alanine metabolism	ko00410	3
Arginine and proline metabolism	ko00330	1
Various types of N-glycan biosynthesis	ko00513	1
Peroxisome	ko04146	1
Ribosome	ko03010	1
Starch and sucrose metabolism	ko00500	10
Carotenoid biosynthesis	ko00906	2
Endocytosis	ko04144	1
