# Supplementary material for: Transcriptomic and biochemical analyses of drought response mechanism in mung bean (Vignaradiata (L.) Wilczek) leaves
Source: PLoS One. 2023 May 10;18(5):e0285400. doi: 10.1371/journal.pone.0285400 (PMC10171660; doi:10.1371/journal.pone.0285400)
Supplement: S5 Appendix — (XLSX) [file pone.0285400.s005.xlsx]

## Sheet:  up-regulated DEGs at G0 stage
TFs of up-regulated DEGs at G0 stage
Gene ID	TF Family	Gene ID	TF Family
gene10053	NF-YA	gene2166	SNF2
gene11285	NAC	gene26405	HB-HD-ZIP
gene13498	GARP-G2-like	gene29041	NAC
gene14127	HB-HD-ZIP	gene481	C3H
gene1468	bZIP	gene642	LOB
gene20811	HB-HD-ZIP	gene9387	NAC
gene21292	MYB-related	gene10840	WNK_NRBP

## Sheet: down-regulated DEGs at G0 stage
TFs of down-regulated DEGs at G0 stage
Gene ID	TF Family	Gene ID	TF Family
gene9620	MYB-related

## Sheet: up-regulated DEGs at G1 stage
TFs of up-regulated DEGs at G1 stage
Gene ID	TF Family	Gene ID	TF Family
Vigna_radiata_var._radiata_newGene_4470	MYB-related	gene4227	NAC
Vigna_radiata_var._radiata_newGene_986	NF-YA	gene4466	SNF2
gene10053	NF-YA	gene4591	bZIP
gene10393	EIL	gene4664	HB-BELL
gene10531	AP2/ERF-ERF	gene4675	NF-YA
gene10713	mTERF	gene481	C3H
gene10766	MYB-related	gene4854	WRKY
gene11140	C3H	gene4902	bHLH
gene11285	NAC	gene4929	bHLH
gene11287	NAC	gene4981	C2C2-GATA
gene1133	C2C2-CO-like	gene5016	MYB
gene11480	NAC	gene5107	MYB
gene11541	GRAS	gene5149	C2C2-Dof
gene11797	WRKY	gene5168	MYB
gene11907	HB-HD-ZIP	gene5602	MYB
gene11951	C2H2	gene5716	C2H2
gene11985	AP2/ERF-ERF	gene5736	SNF2
gene11989	NAC	gene6198	MYB-related
gene1199	MYB	gene640	C2C2-CO-like
gene12485	HMG	gene642	LOB
gene12727	bZIP	gene652	bHLH
gene12775	HB-HD-ZIP	gene6555	MADS-MIKC
gene13030	NAC	gene6685	C2H2
gene13059	C2H2	gene6784	LOB
gene13259	GARP-ARR-B	gene6891	Pseudo ARR-B
gene13498	GARP-G2-like	gene7101	AP2/ERF-ERF
gene13640	bZIP	gene712	MYB
gene13652	HB-HD-ZIP	gene7380	bHLH
gene13660	bHLH	gene8187	HB-KNOX
gene13687	GARP-ARR-B	gene8235	bZIP
gene1369	NAC	gene8456	MYB
gene1376	GARP-G2-like	gene8467	AP2/ERF-ERF
gene13760	MYB-related	gene8546	C2H2
gene13863	MADS-MIKC	gene9165	bHLH
gene14040	TAZ	gene9387	NAC
gene14098	Others	gene9450	AUX/IAA
gene14127	HB-HD-ZIP	gene9470	OFP
gene14215	NAC	gene9490	HB-HD-ZIP
gene14347	NAC	gene9918	AP2/ERF-ERF
gene14418	PHD	Vigna_radiata_var._radiata_newGene_4950	RLK-Pelle_CrRLK1L-1
gene14977	SET	gene1023	CAMK_CDPK
gene15073	HSF	gene10840	WNK_NRBP
gene15074	HSF	gene10996	AGC-Pl
gene15516	NF-YB	gene11157	STE_STE11
gene15687	MYB	gene11367	RLK-Pelle_CR4L
gene15862	C3H	gene11712	TKL-Pl-1
gene15895	DDT	gene11738	RLK-Pelle_RLCK-VIIa-2
gene16002	bHLH	gene12397	CAMK_CDPK
gene16007	NAC	gene14697	AGC_RSK-2
gene16894	B3	gene14865	CAMK_CAMKL-CHK1
gene17069	HSF	gene1565	STE_STE11
gene17665	WRKY	gene16211	CAMK_CAMKL-CHK1
gene17677	MYB	gene16875	Aur
gene17786	bHLH	gene18110	CAMK_CAMKL-CHK1
gene18175	AP2/ERF-ERF	gene18331	AGC_RSK-2
gene18191	Others	gene21192	STE_STE11
gene18487	NAC	gene21511	RLK-Pelle_WAK
gene18521	AP2/ERF-ERF	gene22051	CAMK_CAMKL-CHK1
gene18550	bZIP	gene22163	TKL-Pl-4
gene18691	AP2/ERF-ERF	gene22461	RLK-Pelle_RKF3
gene18697	TCP	gene23580	CMGC_RCK
gene18739	HSF	gene23786	RLK-Pelle_DLSV
gene18840	C2H2	gene24335	RLK-Pelle_PERK-1
gene18865	B3	gene24445	CAMK_CAMKL-CHK1
gene19079	GARP-G2-like	gene25192	RLK-Pelle_RLCK-IXb
gene19325	GNAT	gene25247	RLK-Pelle_DLSV
gene19522	C2C2-Dof	gene25543	RLK-Pelle_DLSV
gene19788	bZIP	gene26934	CAMK_CAMKL-CHK1
gene20015	AP2/ERF-ERF	gene26937	WNK_NRBP
gene20465	AP2/ERF-ERF	gene27505	TKL-Pl-4
gene20802	GRF	gene2863	RLK-Pelle_RLCK-VIIa-1
gene20811	HB-HD-ZIP	gene28663	RLK-Pelle_DLSV
gene20877	Others	gene28666	RLK-Pelle_DLSV
gene20924	EIL	gene5793	RLK-Pelle_SD-2b
gene20925	EIL	gene5885	RLK-Pelle_DLSV
gene21005	SWI/SNF-BAF60b	gene6030	CAMK_CAMKL-CHK1
gene21084	TRAF	gene6393	RLK-Pelle_RLCK-VIIa-2
gene21110	NF-YA	gene6460	CAMK_AMPK
gene21218	AP2/ERF-ERF	gene6908	CAMK_CAMKL-CHK1
gene21292	MYB-related	gene7278	TKL-Pl-6
gene21553	MYB	gene7922	RLK-Pelle_LRR-XI-1
gene2166	SNF2	gene7942	RLK-Pelle_LRR-XI-1
gene21690	NF-YB	gene8253	CAMK_CAMKL-CHK1
gene22147	AP2/ERF-ERF	gene9560	RLK-Pelle_PERK-2
gene22209	NAC	gene9798	STE_STE11
gene22245	MYB	gene291	PLATZ
gene22400	NAC	gene29388	RB
gene23070	GNAT	gene3122	E2F-DP
gene23117	AP2/ERF-ERF	gene3204	Others
gene23140	HSF	gene3299	AP2/ERF-ERF
gene23163	GARP-G2-like	gene3452	NAC
gene23317	MADS-MIKC	gene3622	NAC
gene23332	NAC	gene3825	bZIP
gene2348	PLATZ	gene3921	MADS-MIKC
gene23674	PLATZ	gene3968	FAR1
gene23857	zf-HD	gene4011	NF-YA
gene23983	B3	gene4039	mTERF
gene24390	HSF	gene4216	AP2/ERF-ERF
gene24706	GRAS	gene28071	CPP
gene24869	SNF2	gene28078	bZIP
gene24959	B3-ARF	gene2827	MYB
gene25386	MADS-MIKC	gene28394	HB-HD-ZIP
gene26397	bHLH	gene28454	bZIP
gene26405	HB-HD-ZIP	gene28863	MYB
gene26704	NAC	gene29041	NAC
gene26705	NAC	gene27489	bHLH
gene2679	DBB	gene27665	NAC
gene2713	Jumonji

## Sheet: down-regulated DEGs at G1 stage
TFs of down-regulated DEGs at G1 stage
Gene ID	TF Family	Gene ID	TF Family
Vigna_radiata_var._radiata_newGene_869	zf-HD	gene13762	AP2/ERF-ERF
gene10027	Others	gene13779	C2H2
gene10089	NF-YB	gene13810	C2C2-YABBY
gene10246	MADS-MIKC	gene14086	LIM
gene10665	MYB-related	gene14222	C2C2-Dof
gene10833	bZIP	gene14332	MYB
gene10841	OFP	gene14341	C2C2-Dof
gene11336	Others	gene1490	WRKY
gene11369	zf-HD	gene15332	AP2/ERF-ERF
gene11936	LIM	gene15822	AP2/ERF-ERF
gene11983	C2H2	gene15882	MYB-related
gene12856	LOB	gene15960	HMG
gene12958	bHLH	gene1603	GNAT
gene13004	zf-HD	gene16277	MYB
gene13536	bHLH	gene16309	Others
gene13605	LOB	gene16709	AP2/ERF-ERF
gene13617	GRAS	gene17024	PLATZ
gene13671	C2C2-LSD	gene1748	Trihelix
gene17908	bHLH	gene17605	AP2/ERF-ERF
gene18038	C3H	gene17624	MYB
gene18122	MYB	gene19295	bHLH
gene18206	Others	gene19470	C2C2-GATA
gene18402	C2C2-GATA	gene19557	C2H2
gene18564	C3H	gene19766	WRKY
gene19044	OFP	gene20111	bHLH
gene19126	TCP	gene20260	bHLH
gene19293	bHLH	gene20636	C2C2-YABBY
gene21573	WRKY	gene21373	bHLH
gene21588	HB-HD-ZIP	gene21447	Trihelix
gene22281	bHLH	gene21469	bZIP
gene23035	HB-HD-ZIP	gene2417	GRAS
gene23644	Jumonji	gene2418	NAC
gene23826	zf-HD	gene24314	NAC
gene23893	Whirly	gene24325	bHLH
gene24029	C2H2	gene24560	DBB
gene26235	C2C2-GATA	gene25162	GNAT
gene25732	mTERF	gene25848	WRKY
gene25825	PHD	gene2592	bHLH
gene263	MYB	gene28869	MYB
gene26331	bHLH	gene29175	MYB
gene26577	bZIP	gene29321	HB-HD-ZIP
gene26642	bZIP	gene298	bHLH
gene26685	bZIP	gene2989	C2H2
gene26911	WRKY	gene3124	OFP
gene26936	OFP	gene3330	C2H2
gene26953	bZIP	gene3520	HB-other
gene26990	Others	gene4042	GARP-G2-like
gene28064	MYB-related	gene4165	HSF
gene28065	SNF2	gene4526	PLATZ
gene28437	WRKY	gene7961	C2C2-GATA
gene457	MYB-related	gene6591	bZIP
gene4595	GNAT	gene6631	AP2/ERF-ERF
gene4642	OFP	gene6679	bZIP
gene4643	OFP	gene7000	mTERF
gene5101	LIM	gene7170	bHLH
gene5139	MYB	gene7184	HB-HD-ZIP
gene5194	SNF2	gene7249	bHLH
gene5449	bHLH	gene7737	AP2/ERF-ERF
gene5473	AP2/ERF-ERF	gene7748	GRAS
gene5691	HB-BELL	gene7754	CSD
gene5954	NAC	gene783	zf-HD
gene6225	Others	gene8003	MYB
gene6289	WRKY	gene8197	AP2/ERF-ERF
gene8334	WRKY	gene8781	DBB
gene8353	HSF	gene8834	CSD
gene8415	LIM	gene8950	AP2/ERF-ERF
gene8468	HB-WOX	gene9075	Others
gene8479	HSF	gene9287	LOB
gene8676	ARID	gene9374	mTERF
gene8698	RWP-RK	gene9850	GRAS
gene8752	bHLH	gene9900	bZIP
gene8774	HB-BELL	gene1036	RLK-Pelle_CrRLK1L-1
Vigna_radiata_var._radiata_newGene_1944	RLK-Pelle_LRR-XII-1	gene1000	RLK-Pelle_DLSV
Vigna_radiata_var._radiata_newGene_5217	RLK-Pelle_PERK-1	gene10067	RLK-Pelle_LRR-XI-1
Vigna_radiata_var._radiata_newGene_739	RLK-Pelle_LRR-XI-1	gene10237	RLK-Pelle_DLSV
gene10547	RLK-Pelle_LRR-VI-2	gene1034	RLK-Pelle_CrRLK1L-1
gene10572	RLK-Pelle_CR4L	gene10824	RLK-Pelle_LRR-III
gene10734	RLK-Pelle_LRR-III	gene10947	RLK-Pelle_RLCK-IV
gene10750	RLK-Pelle_LRR-IX	gene11100	RLK-Pelle_LRK10L-2
gene10759	RLK-Pelle_L-LEC	gene11242	RLK-Pelle_LRK10L-2
gene11249	RLK-Pelle_LRK10L-2	gene13506	CAMK_CDPK
gene11260	RLK-Pelle_LRK10L-2	gene13554	RLK-Pelle_LRR-III
gene11331	RLK-Pelle_LRR-XII-1	gene14064	TKL-Pl-4
gene11428	RLK-Pelle_LRR-I-1	gene14295	RLK-Pelle_LRR-XI-1
gene11429	RLK-Pelle_LRR-I-1	gene14677	RLK-Pelle_LRR-III
gene11494	RLK-Pelle_RKF3	gene14692	RLK-Pelle_SD-2b
gene11690	RLK-Pelle_SD-2b	gene14725	RLK-Pelle_SD-2b
gene11744	RLK-Pelle_L-LEC	gene14726	RLK-Pelle_SD-2b
gene11780	RLK-Pelle_LRK10L-2	gene14871	RLK-Pelle_LRR-VII-2
gene11783	RLK-Pelle_LRK10L-2	gene14947	RLK-Pelle_RLCK-VI
gene12001	AGC_NDR	gene15043	RLK-Pelle_RLCK-VIIa-2
gene12134	CMGC_CDK-Pl	gene15124	RLK-Pelle_RLCK-VIIa-2
gene12733	RLK-Pelle_URK-1	gene15221	RLK-Pelle_RLCK-V
gene12944	RLK-Pelle_LRR-VI-1	gene15600	CAMK_CDPK
gene13142	RLK-Pelle_LRR-VI-1	gene15969	RLK-Pelle_LRR-III
gene17207	RLK-Pelle_LRR-XI-1	gene16340	RLK-Pelle_LRR-IX
gene17906	RLK-Pelle_Extensin	gene16532	RLK-Pelle_LRK10L-2
gene17959	NEK	gene19742	RLK-Pelle_LRR-II
gene18094	RLK-Pelle_LRR-IV	gene19848	RLK-Pelle_RLCK-V
gene18261	RLK-Pelle_LRR-XI-1	gene19876	RLK-Pelle_RLCK-IV
gene18499	RLK-Pelle_LRR-XI-1	gene20049	AGC_RSK-2
gene18615	RLK-Pelle_CrRLK1L-1	gene20242	RLK-Pelle_LRR-XII-1
gene18765	RLK-Pelle_DLSV	gene20440	RLK-Pelle_DLSV
gene18775	RLK-Pelle_DLSV	gene21077	RLK-Pelle_LRR-XI-1
gene18782	RLK-Pelle_DLSV	gene21165	RLK-Pelle_RLCK-IV
gene18783	RLK-Pelle_DLSV	gene21220	RLK-Pelle_LRR-III
gene18985	RLK-Pelle_LRK10L-2	gene21268	RLK-Pelle_DLSV
gene18988	RLK-Pelle_LRR-III	gene21302	RLK-Pelle_L-LEC
gene19366	RLK-Pelle_RLCK-XV	gene21415	CMGC_CDK-CRK7-CDK9
gene19441	RLK-Pelle_PERK-1	gene21487	RLK-Pelle_CrRLK1L-1
gene19483	RLK-Pelle_LysM	gene21489	RLK-Pelle_LRR-III
gene1973	RLK-Pelle_CrRLK1L-1	gene21761	RLK-Pelle_LRR-V
gene21897	ULK_ULK4	gene23330	RLK-Pelle_LRR-VII-3
gene22134	RLK-Pelle_LRR-Xb-1	gene23433	RLK-Pelle_RLCK-VIIa-2
gene22193	RLK-Pelle_DLSV	gene23739	RLK-Pelle_RLCK-IXb
gene2250	RLK-Pelle_LRR-XI-1	gene24065	Group-Pl-4
gene22776	RLK-Pelle_LRR-III	gene24161	RLK-Pelle_WAK_LRK10L-1
gene22872	RLK-Pelle_LRR-VII-1	gene24163	RLK-Pelle_LRR-III
gene22889	RLK-Pelle_LRR-IV	gene24299	RLK-Pelle_LRR-V
gene2294	RLK-Pelle_CR4L	gene24400	RLK-Pelle_LRR-IX
gene23027	RLK-Pelle_LRR-XI-1	gene25996	RLK-Pelle_RLCK-VIIb
gene23127	RLK-Pelle_RLCK-V	gene26155	RLK-Pelle_LRR-XI-1
gene23157	CAMK_CDPK	gene26158	RLK-Pelle_LRR-III
gene24451	RLK-Pelle_CrRLK1L-1	gene26471	STE_STE11
gene24851	RLK-Pelle_LRR-XIIIa	gene26545	RLK-Pelle_LRR-VI-1
gene25548	RLK-Pelle_DLSV	gene26625	RLK-Pelle_CrRLK1L-1
gene25549	RLK-Pelle_DLSV	gene2685	RLK-Pelle_CR4L
gene25554	RLK-Pelle_DLSV	gene27208	RLK-Pelle_LRR-VI-1
gene25699	RLK-Pelle_L-LEC	gene27531	RLK-Pelle_LRR-IX
gene25730	RLK-Pelle_RLCK-V	gene27552	RLK-Pelle_URK-1
gene25870	RLK-Pelle_LRR-VI-2	gene27709	RLK-Pelle_DLSV
gene3356	RLK-Pelle_DLSV	gene27719	RLK-Pelle_LRR-XI-1
gene3615	RLK-Pelle_CrRLK1L-1	gene2801	RLK-Pelle_RLCK-VIIa-2
gene28299	RLK-Pelle_RLCK-IXa	gene29190	RLK-Pelle_LRR-III
gene28301	RLK-Pelle_LRR-XV	gene29306	PEK_PEK
gene28320	RLK-Pelle_LRR-XI-1	gene29483	RLK-Pelle_RLCK-Os
gene28523	WNK_NRBP	gene29670	RLK-Pelle_DLSV
gene2865	CMGC_MAPK	gene3117	NEK
gene28670	RLK-Pelle_DLSV	gene3332	RLK-Pelle_LRR-I-2
gene29135	RLK-Pelle_LRR-IX	gene505	RLK-Pelle_LRR-XI-1
gene3850	RLK-Pelle_LRR-III	gene4263	RLK-Pelle_LRR-III
gene396	RLK-Pelle_LRR-III	gene4546	RLK-Pelle_LRR-III
gene4094	RLK-Pelle_RLCK-VI	gene479	RLK-Pelle_LRR-I-1
gene5300	RLK-Pelle_CR4L	gene8748	RLK-Pelle_RLCK-V
gene5379	RLK-Pelle_L-LEC	gene9292	TKL-Pl-6
gene5626	AGC_RSK-2	gene9526	RLK-Pelle_LysM
gene5681	RLK-Pelle_RLCK-XVI	gene9576	RLK-Pelle_Extensin
gene5989	RLK-Pelle_CrRLK1L-1	gene974	RLK-Pelle_LRR-IV
gene5993	Group-Pl-4	gene9861	RLK-Pelle_DLSV
gene6017	WNK_NRBP	gene9862	RLK-Pelle_DLSV
gene6190	RLK-Pelle_RLCK-V	gene992	RLK-Pelle_LRR-XIIIb
gene6535	RLK-Pelle_CrRLK1L-1	gene999	RLK-Pelle_DLSV
gene6536	RLK-Pelle_CR4L	gene7523	RLK-Pelle_LRR-VII-1
gene6537	RLK-Pelle_CrRLK1L-1	gene7626	RLK-Pelle_LRR-XI-2
gene6635	RLK-Pelle_LRR-XI-2	gene7680	RLK-Pelle_WAK
gene6653	RLK-Pelle_LRR-VII-1	gene8195	RLK-Pelle_RLCK-X
gene671	RLK-Pelle_LRK10L-2	gene8305	RLK-Pelle_LRR-XIIIb
gene7150	STE_STE7	gene8464	RLK-Pelle_LRR-III
gene7237	RLK-Pelle_RLCK-V	gene745	RLK-Pelle_LRR-III

## Sheet: up-regulated DEGs at G2 stage
TFs of up-regulated DEGs at G2 stage
Gene ID	TF Family	Gene ID	TF Family
Vigna_radiata_var._radiata_newGene_2232	FAR1	gene10053	NF-YA
Vigna_radiata_var._radiata_newGene_3811	IWS1	gene10172	AP2/ERF-ERF
Vigna_radiata_var._radiata_newGene_701	Others	gene1027	AP2/ERF-ERF
Vigna_radiata_var._radiata_newGene_986	NF-YA	gene10531	AP2/ERF-ERF
gene12414	Others	gene10766	MYB-related
gene1255	NAC	gene11285	NAC
gene13030	NAC	gene11828	Alfin-like
gene13059	C2H2	gene11850	HSF
gene13259	GARP-ARR-B	gene11907	HB-HD-ZIP
gene13457	HB-BELL	gene11951	C2H2
gene13479	C2C2-Dof	gene11967	MYB
gene13498	GARP-G2-like	gene11985	AP2/ERF-ERF
gene13524	HSF	gene12286	bZIP
gene13640	bZIP	gene12374	DBB
gene13652	HB-HD-ZIP	gene13867	TCP
gene13660	bHLH	gene14040	TAZ
gene13687	GARP-ARR-B	gene14127	HB-HD-ZIP
gene13750	AP2/ERF-ERF	gene14215	NAC
gene13760	MYB-related	gene14347	NAC
gene14418	PHD	gene18191	Others
gene14475	LUG	gene18521	AP2/ERF-ERF
gene1468	bZIP	gene18550	bZIP
gene14737	C2C2-YABBY	gene18569	bZIP
gene15073	HSF	gene18673	HSF
gene15074	HSF	gene18691	AP2/ERF-ERF
gene15143	B3-ARF	gene18697	TCP
gene15516	NF-YB	gene18840	C2H2
gene15687	MYB	gene18866	HB-PHD
gene15862	C3H	gene19079	GARP-G2-like
gene1666	AP2/ERF-ERF	gene19161	HB-WOX
gene16698	AP2/ERF-ERF	gene19325	GNAT
gene16894	B3	gene19414	AUX/IAA
gene17000	Trihelix	gene19460	AUX/IAA
gene17329	NAC	gene19651	Tify
gene17605	AP2/ERF-ERF	gene19746	C3H
gene17677	MYB	gene19788	bZIP
gene17765	C3H	gene20802	GRF
gene18175	AP2/ERF-ERF	gene20811	HB-HD-ZIP
gene21292	MYB-related	gene23674	PLATZ
gene21553	MYB	gene23857	zf-HD
gene2166	SNF2	gene24516	C3H
gene21690	NF-YB	gene24706	GRAS
gene22122	C2H2	gene24869	SNF2
gene22147	AP2/ERF-ERF	gene25633	Others
gene22199	C2C2-Dof	gene257	HB-HD-ZIP
gene22209	NAC	gene26137	SNF2
gene22245	MYB	gene26387	NAC
gene22400	NAC	gene26405	HB-HD-ZIP
gene22606	TRAF	gene26531	Others
gene22670	PLATZ	gene2654	B3
gene22673	MYB	gene2666	RWP-RK
gene22721	AP2/ERF-ERF	gene26704	NAC
gene22766	AP2/ERF-ERF	gene27049	Others
gene22775	AP2/ERF-ERF	gene27674	MYB-related
gene22945	AP2/ERF-ERF	gene2788	GRAS
gene22946	AP2/ERF-ERF	gene27917	GNAT
gene23070	GNAT	gene28070	IWS1
gene23140	HSF	gene28071	CPP
gene23163	GARP-G2-like	gene28078	bZIP
gene23317	MADS-MIKC	gene2827	MYB
gene23327	DBB	gene28394	HB-HD-ZIP
gene23332	NAC	gene28454	bZIP
gene28597	C3H	gene8456	MYB
gene28738	MYB-related	gene8467	AP2/ERF-ERF
gene2875	C2C2-Dof	gene8546	C2H2
gene2878	LOB	gene8918	AP2/ERF-AP2
gene29028	MYB	gene8937	WRKY
gene291	PLATZ	gene8941	bHLH
gene29123	AUX/IAA	gene9290	NF-YC
gene29124	AUX/IAA	gene9387	NAC
gene3204	Others	gene9450	AUX/IAA
gene3299	AP2/ERF-ERF	gene9451	AUX/IAA
gene3309	GARP-G2-like	gene9470	OFP
gene3407	MBF1	gene9490	HB-HD-ZIP
gene3452	NAC	gene8035	bZIP
gene4011	NF-YA	gene816	MYB-related
gene4037	SBP	gene8165	AUX/IAA
gene4227	NAC	gene8235	bZIP
gene4372	bHLH	gene8385	HB-HD-ZIP
gene4432	NF-YB	gene8431	C2H2
gene4675	NF-YA	gene7506	bZIP
gene7069	Tify	gene481	C3H
gene7101	AP2/ERF-ERF	gene4838	bZIP
gene7132	MYB	gene4854	WRKY
gene7180	C2C2-GATA	gene4929	bHLH
gene7445	MYB	gene4981	C2C2-GATA
gene9498	AUX/IAA	gene5016	MYB
gene9522	MYB-related	gene5139	MYB
gene9865	Others	gene5168	MYB
gene9918	AP2/ERF-ERF	gene525	AP2/ERF-ERF
gene9986	GNAT	gene5602	MYB
Vigna_radiata_var._radiata_newGene_4950	RLK-Pelle_CrRLK1L-1	gene5695	TCP
gene1023	CAMK_CDPK	gene5716	C2H2
gene10703	RLK-Pelle_RLCK-VI	gene594	MBF1
gene10840	WNK_NRBP	gene6220	MYB-related
gene10859	CAMK_CAMKL-CHK1	gene642	LOB
gene11157	STE_STE11	gene6439	C2C2-Dof
gene11738	RLK-Pelle_RLCK-VIIa-2	gene6597	C2C2-CO-like
gene12048	RLK-Pelle_PERK-2	gene6679	bZIP
gene12397	CAMK_CDPK	gene6784	LOB
gene12951	RLK-Pelle_RLCK-VIIa-2	gene18234	TKL-Pl-6
gene13846	RLK-Pelle_LRR-IV	gene18513	CMGC_CDK-CRK7-CDK9
gene14004	RLK-Pelle_LRR-Xa	gene18588	RLK-Pelle_SD-2b
gene14163	RLK-Pelle_DLSV	gene18976	RLK-Pelle_LRK10L-2
gene14865	CAMK_CAMKL-CHK1	gene19111	TKL-Pl-4
gene15798	CMGC_CDK-CCRK	gene19318	CAMK_CAMKL-CHK1
gene16211	CAMK_CAMKL-CHK1	gene20361	RLK-Pelle_RLCK-XII-1
gene16999	RLK-Pelle_LRR-III	gene21395	RLK-Pelle_RLCK-VI
gene17932	TKL_CTR1-DRK-2	gene21737	TKL-Pl-4
gene18001	CAMK_CDPK	gene24445	CAMK_CAMKL-CHK1
gene18110	CAMK_CAMKL-CHK1	gene25543	RLK-Pelle_DLSV
gene22051	CAMK_CAMKL-CHK1	gene25871	CAMK_CAMKL-CHK1
gene22166	RLK-Pelle_L-LEC	gene26471	STE_STE11
gene22261	RLK-Pelle_DLSV	gene26493	RLK-Pelle_DLSV
gene23242	RLK-Pelle_PERK-1	gene7176	RLK-Pelle_Extensin
gene26934	CAMK_CAMKL-CHK1	gene7278	TKL-Pl-6
gene26937	WNK_NRBP	gene7950	CK1_CK1-Pl
gene27302	RLK-Pelle_LRR-XII-1	gene7981	CK1_CK1
gene27438	CMGC_GSK	gene8253	CAMK_CAMKL-CHK1
gene27505	TKL-Pl-4	gene8675	TKL-Pl-4
gene27636	RLK-Pelle_PERK-1	gene9560	RLK-Pelle_PERK-2
gene2863	RLK-Pelle_RLCK-VIIa-1	gene9798	STE_STE11
gene29306	PEK_PEK	gene5301	RLK-Pelle_LRR-Xb-1
gene4661	RLK-Pelle_LRR-IX	gene5626	AGC_RSK-2
gene5055	RLK-Pelle_L-LEC	gene5813	RLK-Pelle_DLSV
gene5126	CMGC_CDK-CRK7-CDK9	gene5885	RLK-Pelle_DLSV
gene5243	RLK-Pelle_LRR-VII-2	gene6030	CAMK_CAMKL-CHK1
gene7154	AGC_NDR	gene6908	CAMK_CAMKL-CHK1

## Sheet: down-regulated DEGs at G2 stage
TFs of down-regulated DEGs at G2 stage
Gene ID	TF Family	Gene ID	TF Family
Vigna_radiata_var._radiata_newGene_4505	C2H2	gene22114	AP2/ERF-ERF
Vigna_radiata_var._radiata_newGene_5191	CSD	gene22128	B3-ARF
Vigna_radiata_var._radiata_newGene_869	zf-HD	gene22148	AP2/ERF-ERF
gene10293	bHLH	gene22154	SBP
gene10550	LOB	gene22281	bHLH
gene10559	bHLH	gene22807	HB-BELL
gene10642	Others	gene22940	HB-HD-ZIP
gene10716	GRAS	gene23057	GRAS
gene10949	C2C2-CO-like	gene23126	bHLH
gene11287	NAC	gene23215	BES1
gene11336	Others	gene23222	GRAS
gene11796	WRKY	gene23245	SNF2
gene11919	GRF	gene23494	SWI/SNF-BAF60b
gene1199	MYB	gene2367	E2F-DP
gene12367	C2C2-GATA	gene2368	GRAS
gene12952	MYB	gene23703	bHLH
gene13020	GARP-G2-like	gene23874	C2C2-Dof
gene13074	WRKY	gene23953	C2H2
gene13369	bHLH	gene23971	bZIP
gene13551	AP2/ERF-ERF	gene24067	NAC
gene13605	LOB	gene24123	bHLH
gene13617	GRAS	gene24145	Jumonji
gene13671	C2C2-LSD	gene2417	GRAS
gene13676	NAC	gene2418	NAC
gene13735	C2C2-GATA	gene24208	Tify
gene13762	AP2/ERF-ERF	gene24314	NAC
gene13810	C2C2-YABBY	gene24325	bHLH
gene14068	bHLH	gene24585	TCP
gene14287	C2H2	gene24638	WRKY
gene14297	NAC	gene24693	bHLH
gene14353	Pseudo ARR-B	gene25162	GNAT
gene14463	MYB	gene25348	SRS
gene14528	HB-HD-ZIP	gene25355	Trihelix
gene14574	AP2/ERF-ERF	gene25481	GRAS
gene14704	C3H	gene25689	NF-YB
gene14753	AUX/IAA	gene25848	WRKY
gene14948	C2C2-CO-like	gene2592	bHLH
gene15179	Tify	gene26171	SBP
gene1521	IWS1	gene26331	bHLH
gene15396	SNF2	gene26346	GRAS
gene15406	TUB	gene26427	C2C2-Dof
gene15485	NAC	gene26543	C2H2
gene15532	GRAS	gene26642	bZIP
gene15678	C2C2-CO-like	gene11331	RLK-Pelle_LRR-XII-1
gene15882	MYB-related	gene1136	RLK-Pelle_LRR-II
gene15956	WRKY	gene11401	RLK-Pelle_RLCK-VI
gene1603	GNAT	gene11506	RLK-Pelle_LRK10L-2
gene16099	HB-BELL	gene11744	RLK-Pelle_L-LEC
gene16277	MYB	gene11762	RLK-Pelle_RLCK-X
gene16309	Others	gene11780	RLK-Pelle_LRK10L-2
gene16320	E2F-DP	gene11783	RLK-Pelle_LRK10L-2
gene16584	TRAF	gene11813	RLK-Pelle_L-LEC
gene17392	AUX/IAA	gene11839	RLK-Pelle_LRR-XIIIb
gene1748	Trihelix	gene12157	CAMK_CDPK
gene17713	GARP-G2-like	gene12226	RLK-Pelle_DLSV
gene17789	MYB	gene12527	RLK-Pelle_LRR-VIII-1
gene18115	AUX/IAA	gene12944	RLK-Pelle_LRR-VI-1
gene18227	NF-YB	gene13338	RLK-Pelle_LRR-Xb-1
gene18248	AP2/ERF-ERF	gene13574	RLK-Pelle_CrRLK1L-1
gene18274	C2H2	gene13575	RLK-Pelle_CrRLK1L-1
gene18343	AP2/ERF-RAV	gene14295	RLK-Pelle_LRR-XI-1
gene18402	C2C2-GATA	gene14360	CMGC_CDK-CRK7-CDK9
gene18564	C3H	gene14598	RLK-Pelle_RKF3
gene19015	C2C2-CO-like	gene14677	RLK-Pelle_LRR-III
gene19031	bZIP	gene14726	RLK-Pelle_SD-2b
gene19070	C2H2	gene14844	RLK-Pelle_DLSV
gene19126	TCP
gene19293	bHLH
gene19466	AP2/ERF-ERF	gene21266	B3-ARF
gene19557	C2H2	gene21469	bZIP
gene19766	WRKY	gene21573	WRKY
gene20004	SBP	gene21588	HB-HD-ZIP
gene2006	MYB-related	gene21772	WRKY
gene20111	bHLH	gene21904	TUB
gene20325	MYB	gene21149	C2H2
gene26953	bZIP	gene5998	WRKY
gene27090	Others	gene6289	WRKY
gene27210	Trihelix	gene6378	HB-HD-ZIP
gene27400	GRAS	gene6520	TCP
gene27802	GARP-G2-like	gene6957	AP2/ERF-ERF
gene27867	HB-BELL	gene7530	WRKY
gene28064	MYB-related	gene7701	Others
gene28406	C2C2-Dof	gene7748	GRAS
gene28416	AP2/ERF-ERF	gene7754	CSD
gene28437	WRKY	gene7880	zf-HD
gene28506	GARP-G2-like	gene8055	WRKY
gene28555	AP2/ERF-ERF	gene815	HB-HD-ZIP
gene28606	GARP-G2-like	gene8254	WRKY
gene28612	C2H2	gene8380	C3H
gene28869	MYB	gene8468	HB-WOX
gene28893	AUX/IAA	gene8479	HSF
gene29321	HB-HD-ZIP	gene8563	MYB-related
gene2936	B3-ARF	gene8656	bZIP
gene29709	Others	gene8706	HMG
gene2989	C2H2	gene8752	bHLH
gene3258	AP2/ERF-ERF	gene8774	HB-BELL
gene329	Others	gene8781	DBB
gene3330	C2H2	gene8844	MYB
gene3519	TCP	gene9065	Trihelix
gene3622	NAC	gene9832	SET
gene3807	AP2/ERF-ERF	gene9889	TCP
gene3907	TCP	Vigna_radiata_var._radiata_newGene_2560	RLK-Pelle_LRR-IX
gene3989	bHLH	gene10237	RLK-Pelle_DLSV
gene4262	bHLH	gene1034	RLK-Pelle_CrRLK1L-1
gene4265	bHLH	gene1036	RLK-Pelle_CrRLK1L-1
gene4428	MYB-related	gene1042	RLK-Pelle_CrRLK1L-1
gene461	HRT	gene10734	RLK-Pelle_LRR-III
gene4642	OFP	gene10947	RLK-Pelle_RLCK-IV
gene5022	GRAS	gene11243	RLK-Pelle_LRK10L-2
gene5194	SNF2	gene11249	RLK-Pelle_LRK10L-2
gene5292	bHLH	gene9862	RLK-Pelle_DLSV
gene5449	bHLH	gene9867	RLK-Pelle_SD-2b
gene5473	AP2/ERF-ERF	gene992	RLK-Pelle_LRR-XIIIb
gene5646	B3-ARF	gene999	RLK-Pelle_DLSV
gene5652	C2H2	gene15552	TKL-Pl-4
gene5673	B3-ARF	gene15700	RLK-Pelle_LRK10L-2
gene5776	C2H2	gene15881	RLK-Pelle_PERK-2
gene5954	NAC	gene15903	RLK-Pelle_RLCK-VIIa-2
gene14871	RLK-Pelle_LRR-VII-2	gene16005	CMGC_CDK-CRK7-CDK9
gene15043	RLK-Pelle_RLCK-VIIa-2	gene16081	STE_STE11
gene15221	RLK-Pelle_RLCK-V	gene16146	CAMK_CDPK
gene15404	CMGC_CDK-CRK7-CDK9	gene25019	TKL_CTR1-DRK-2
gene16340	RLK-Pelle_LRR-IX	gene25243	RLK-Pelle_DLSV
gene16532	RLK-Pelle_LRK10L-2	gene21487	RLK-Pelle_CrRLK1L-1
gene16701	ULK_Fused	gene21489	RLK-Pelle_LRR-III
gene16909	RLK-Pelle_LRR-XI-1	gene21632	RLK-Pelle_LRR-VIII-1
gene17771	RLK-Pelle_RLCK-V	gene21761	RLK-Pelle_LRR-V
gene17959	NEK	gene22001	TKL-Pl-5
gene18476	RLK-Pelle_LRR-II	gene22047	RLK-Pelle_LRR-II
gene18760	RLK-Pelle_DLSV	gene22134	RLK-Pelle_LRR-Xb-1
gene18765	RLK-Pelle_DLSV	gene22193	RLK-Pelle_DLSV
gene18767	RLK-Pelle_DLSV	gene2250	RLK-Pelle_LRR-XI-1
gene18769	RLK-Pelle_DLSV	gene22583	RLK-Pelle_DLSV
gene18773	RLK-Pelle_DLSV	gene22889	RLK-Pelle_LRR-IV
gene18775	RLK-Pelle_DLSV	gene2294	RLK-Pelle_CR4L
gene18880	RLK-Pelle_LRR-III	gene22970	CAMK_OST1L
gene18979	RLK-Pelle_WAK_LRK10L-1	gene23027	RLK-Pelle_LRR-XI-1
gene18985	RLK-Pelle_LRK10L-2	gene23028	RLK-Pelle_LRR-XI-1
gene19483	RLK-Pelle_LysM	gene23157	CAMK_CDPK
gene19635	RLK-Pelle_RLCK-VIIa-2	gene23739	RLK-Pelle_RLCK-IXb
gene19742	RLK-Pelle_LRR-II	gene23883	RLK-Pelle_RLCK-VIIa-2
gene19743	RLK-Pelle_LRR-II	gene24038	RLK-Pelle_SD-2b
gene19848	RLK-Pelle_RLCK-V	gene24161	RLK-Pelle_WAK_LRK10L-1
gene19876	RLK-Pelle_RLCK-IV	gene24451	RLK-Pelle_CrRLK1L-1
gene20049	AGC_RSK-2	gene24530	RLK-Pelle_DLSV
gene20255	CMGC_RCK	gene24630	RLK-Pelle_Extensin
gene20440	RLK-Pelle_DLSV	gene24895	RLK-Pelle_CrRLK1L-1
gene21033	WNK_NRBP	gene24990	RLK-Pelle_LRR-XI-1
gene21077	RLK-Pelle_LRR-XI-1	gene25549	RLK-Pelle_DLSV
gene21268	RLK-Pelle_DLSV	gene25553	RLK-Pelle_DLSV
gene21302	RLK-Pelle_L-LEC	gene25554	RLK-Pelle_DLSV
gene25247	RLK-Pelle_DLSV	gene25620	RLK-Pelle_CR4L
gene25553	RLK-Pelle_DLSV	gene25521	RLK-Pelle_LRR-XI-1
gene25554	RLK-Pelle_DLSV	gene25548	RLK-Pelle_DLSV
gene25620	RLK-Pelle_CR4L	gene25549	RLK-Pelle_DLSV
gene2566	RLK-Pelle_LRR-XI-1	gene9861	RLK-Pelle_DLSV
gene25866	RLK-Pelle_LRR-VII-2	gene3244	RLK-Pelle_LRR-V
gene26155	RLK-Pelle_LRR-XI-1	gene3501	PEK_PEK
gene26158	RLK-Pelle_LRR-III	gene3604	RLK-Pelle_DLSV
gene26545	RLK-Pelle_LRR-VI-1	gene3615	RLK-Pelle_CrRLK1L-1
gene27165	RLK-Pelle_LRR-Xb-1	gene3626	RLK-Pelle_DLSV
gene27208	RLK-Pelle_LRR-VI-1	gene4094	RLK-Pelle_RLCK-VI
gene27514	WNK_NRBP	gene4095	RLK-Pelle_RKF3
gene27531	RLK-Pelle_LRR-IX	gene4161	NEK
gene27552	RLK-Pelle_URK-1	gene4246	RLK-Pelle_LRR-XI-1
gene27805	RLK-Pelle_L-LEC	gene4263	RLK-Pelle_LRR-III
gene2801	RLK-Pelle_RLCK-VIIa-2	gene4454	RLK-Pelle_DLSV
gene28196	RLK-Pelle_LRR-VI-1	gene479	RLK-Pelle_LRR-I-1
gene28299	RLK-Pelle_RLCK-IXa	gene505	RLK-Pelle_LRR-XI-1
gene28301	RLK-Pelle_LRR-XV	gene506	RLK-Pelle_LRR-XI-1
gene28320	RLK-Pelle_LRR-XI-1	gene575	RLK-Pelle_PERK-1
gene28523	WNK_NRBP	gene6017	WNK_NRBP
gene28544	RLK-Pelle_LRR-V	gene6345	RLK-Pelle_LRR-XI-1
gene2865	CMGC_MAPK	gene6360	AGC_RSK-2
gene28670	RLK-Pelle_DLSV	gene6382	RLK-Pelle_LRR-XI-1
gene28984	CAMK_CAMK1-DCAMKL	gene6534	RLK-Pelle_CrRLK1L-1
gene29483	RLK-Pelle_RLCK-Os	gene6536	RLK-Pelle_CR4L
gene29670	RLK-Pelle_DLSV	gene6537	RLK-Pelle_CrRLK1L-1
gene29812	RLK-Pelle_LRR-XI-1	gene6538	RLK-Pelle_CrRLK1L-1
gene3200	RLK-Pelle_DLSV	gene6561	RLK-Pelle_CrRLK1L-1
gene675	RLK-Pelle_WAK_LRK10L-1	gene6653	RLK-Pelle_LRR-VII-1
gene6874	RLK-Pelle_LRR-V	gene674	RLK-Pelle_LRK10L-2
gene7150	STE_STE7	gene8305	RLK-Pelle_LRR-XIIIb
gene74	RLK-Pelle_DLSV	gene8748	RLK-Pelle_RLCK-V
gene7626	RLK-Pelle_LRR-XI-2	gene9537	RLK-Pelle_LRR-I-1
gene7680	RLK-Pelle_WAK	gene9541	RLK-Pelle_LRR-I-1
gene7760	TTK	gene9579	STE_STE20-Fray
gene7942	RLK-Pelle_LRR-XI-1	gene974	RLK-Pelle_LRR-IV
gene8195	RLK-Pelle_RLCK-X

## Sheet:  up-regulated DEGs at G3 stage
TFs of up-regulated DEGs at G3 stage
Gene ID	TF Family	Gene ID	TF Family
gene11919	GRF	gene23934	RLK-Pelle_WAK_LRK10L-1
gene1199	MYB	gene24038	RLK-Pelle_SD-2b
gene11991	bHLH	gene25521	RLK-Pelle_LRR-XI-1
gene13605	LOB	gene25548	RLK-Pelle_DLSV
gene13880	GRAS	gene26489	RLK-Pelle_DLSV
gene14553	CAMTA	gene26494	RLK-Pelle_DLSV
gene15387	mTERF	gene27302	RLK-Pelle_LRR-XII-1
gene15956	WRKY	gene27498	RLK-Pelle_RLCK-II
gene16712	GNAT	gene27636	RLK-Pelle_PERK-1
gene18122	MYB	gene27805	RLK-Pelle_L-LEC
gene18402	C2C2-GATA	gene29190	RLK-Pelle_LRR-III
gene22148	AP2/ERF-ERF	gene3117	NEK
gene22768	WRKY	gene505	RLK-Pelle_LRR-XI-1
gene22775	AP2/ERF-ERF	gene8453	RLK-Pelle_SD-2b
gene22945	AP2/ERF-ERF	gene11831	TKL-Pl-8
gene2340	GRF	gene14167	RLK-Pelle_DLSV
gene2418	NAC	gene14365	RLK-Pelle_LRR-Xb-2
gene24325	bHLH	gene17150	RLK-Pelle_RLCK-VIIa-2
gene25203	NAC	gene18615	RLK-Pelle_CrRLK1L-1
gene26173	WRKY	gene18761	RLK-Pelle_DLSV
gene29769	WRKY	gene18778	RLK-Pelle_DLSV
gene4642	OFP	gene20361	RLK-Pelle_RLCK-XII-1
gene5562	GRAS	gene21165	RLK-Pelle_RLCK-IV
gene6020	OFP	gene2199	RLK-Pelle_CR4L
gene6631	AP2/ERF-ERF	gene22977	RLK-Pelle_RLCK-VIIa-2
gene8539	BES1	gene9865	Others
gene9850	GRAS	Vigna_radiata_var._radiata_newGene_2560	RLK-Pelle_LRR-IX
gene1034	RLK-Pelle_CrRLK1L-1	gene10395	RLK-Pelle_LRR-III

## Sheet: down-regulated DEGs at G3 stage
TFs of down-regulated DEGs at G3 stage
Gene ID	TF Family	Gene ID	TF Family
gene1011	MADS-MIKC	gene3622	NAC
gene11287	NAC	gene4011	NF-YA
gene12727	bZIP	gene4428	MYB-related
gene13609	GNAT	gene6198	MYB-related
gene1376	GARP-G2-like	gene8380	C3H
gene13762	AP2/ERF-ERF	gene8467	AP2/ERF-ERF
gene14172	MYB	gene9387	NAC
gene15862	C3H	gene14160	RLK-Pelle_DLSV
gene19015	C2C2-CO-like	gene17514	RLK-Pelle_RLCK-VI
gene21084	TRAF	gene21192	STE_STE11
gene22400	NAC	gene25243	RLK-Pelle_DLSV
gene22892	MYB	gene26937	WNK_NRBP
gene23117	AP2/ERF-ERF	gene27505	TKL-Pl-4
gene26405	HB-HD-ZIP	gene6030	CAMK_CAMKL-CHK1
gene27090	Others	gene7942	RLK-Pelle_LRR-XI-1
gene2713	Jumonji	gene8253	CAMK_CAMKL-CHK1
gene27665	NAC	gene8675	TKL-Pl-4
gene28261	NAC	gene2989	C2H2
gene28610	NAC	gene3452	NAC
gene291	PLATZ
