# Supplementary material for: Transcriptomic and biochemical analyses of drought response mechanism in mung bean (Vignaradiata (L.) Wilczek) leaves
Source: PLoS One. 2023 May 10;18(5):e0285400. doi: 10.1371/journal.pone.0285400 (PMC10171660; doi:10.1371/journal.pone.0285400)
Supplement: S6 Appendix — (XLSX) [file pone.0285400.s006.xlsx]

## Sheet: brown
Module	Pathway	KO	Enrichment Factor	Q-value
brown	Pentose and glucuronate interconversions	ko00040	2.12	0.00299975
	Fructose and mannose metabolism	ko00051	2.37	0.585173
	Brassinosteroid biosynthesis	ko00905	4.91	0.697456
	Circadian rhythm - plant	ko04712	2.14	0.943264
	Glycosaminoglycan degradation	ko00531	2.63	0.965137
	Valine, leucine and isoleucine degradation	ko00280	2.38	1
	Other glycan degradation	ko00511	2.04	1
	Betalain biosynthesis	ko00965	2.83	1
	Photosynthesis - antenna proteins	ko00196	3.5	1
	Starch and sucrose metabolism	ko00500	1.37	1
	Glycosylphosphatidylinositol (GPI)-anchor biosynthesis	ko00563	2.29	1
	Carotenoid biosynthesis	ko00906	2.06	1
	Glycine, serine and threonine metabolism	ko00260	1.83	1
	Glycosphingolipid biosynthesis - ganglio series	ko00604	2.2	1
	Monoterpenoid biosynthesis	ko00902	4.24	1
	Alanine, aspartate and glutamate metabolism	ko00250	2	1
	Pyrimidine metabolism	ko00240	1.73	1
	Sphingolipid metabolism	ko00600	1.74	1
	Porphyrin and chlorophyll metabolism	ko00860	1.91	1
	Carbon fixation in photosynthetic organisms	ko00710	1.65	1
	Plant hormone signal transduction	ko04075	1.19	1
	Nitrogen metabolism	ko00910	1.83	1
	Amino sugar and nucleotide sugar metabolism	ko00520	1.25	1
	Glyoxylate and dicarboxylate metabolism	ko00630	1.41	1
	Carbon metabolism	ko01200	1.22	1
	Zeatin biosynthesis	ko00908	1.53	1
	Purine metabolism	ko00230	1.29	1
	Fatty acid biosynthesis	ko00061	1.61	1
	Biotin metabolism	ko00780	2.12	1
	Selenocompound metabolism	ko00450	2.03	1
	Glycerolipid metabolism	ko00561	1.27	1
	Pyruvate metabolism	ko00620	1.35	1
	Thiamine metabolism	ko00730	1.66	1
	Phagosome	ko04145	1.34	1
	Pentose phosphate pathway	ko00030	1.34	1
	Isoflavonoid biosynthesis	ko00943	1.43	1
	Plant-pathogen interaction	ko04626	1.08	1
	Tyrosine metabolism	ko00350	1.36	1
	Base excision repair	ko03410	1.41	1
	Nicotinate and nicotinamide metabolism	ko00760	1.52	1
	Cysteine and methionine metabolism	ko00270	1.21	1
	alpha-Linolenic acid metabolism	ko00592	1.28	1
	Flavone and flavonol biosynthesis	ko00944	1.61	1
	Butanoate metabolism	ko00650	1.37	1
	Folate biosynthesis	ko00790	1.25	1
	Galactose metabolism	ko00052	1.08	1
	Various types of N-glycan biosynthesis	ko00513	1.23	1
	Riboflavin metabolism	ko00740	1.33	1
	Photosynthesis	ko00195	1.17	1
	Glycerophospholipid metabolism	ko00564	1.09	1
	Glutathione metabolism	ko00480	1.1	1
	Fatty acid metabolism	ko01212	1.07	1
	Cutin, suberine and wax biosynthesis	ko00073	1.09	1
	Steroid biosynthesis	ko00100	1.14	1
	Isoquinoline alkaloid biosynthesis	ko00950	1.04	1
	Fatty acid elongation	ko00062	1.04	1
	N-Glycan biosynthesis	ko00510	1	1
	Propanoate metabolism	ko00640	0.97	1
	Phenylalanine metabolism	ko00360	0.9	1
	Phenylalanine, tyrosine and tryptophan biosynthesis	ko00400	0.9	1
	Cyanoamino acid metabolism	ko00460	0.9	1
	Glycolysis / Gluconeogenesis	ko00010	0.86	1
	Biosynthesis of amino acids	ko01230	0.88	1
	Stilbenoid, diarylheptanoid and gingerol biosynthesis	ko00945	0.79	1
	Phenylpropanoid biosynthesis	ko00940	0.85	1
	Ubiquinone and other terpenoid-quinone biosynthesis	ko00130	0.74	1
	Ribosome biogenesis in eukaryotes	ko03008	0.77	1
	Terpenoid backbone biosynthesis	ko00900	0.67	1
	beta-Alanine metabolism	ko00410	0.66	1
	Tryptophan metabolism	ko00380	0.68	1
	Tropane, piperidine and pyridine alkaloid biosynthesis	ko00960	0.64	1
	Protein export	ko03060	0.64	1
	Fatty acid degradation	ko00071	0.59	1
	ABC transporters	ko02010	0.64	1
	Diterpenoid biosynthesis	ko00904	0.56	1
	Peroxisome	ko04146	0.63	1
	Aminoacyl-tRNA biosynthesis	ko00970	0.6	1
	MAPK signaling pathway - plant	ko04016	0.78	1
	mRNA surveillance pathway	ko03015	0.65	1
	Sesquiterpenoid and triterpenoid biosynthesis	ko00909	0.49	1
	Flavonoid biosynthesis	ko00941	0.47	1
	Ascorbate and aldarate metabolism	ko00053	0.55	1
	Ubiquitin mediated proteolysis	ko04120	0.52	1
	Phosphatidylinositol signaling system	ko04070	0.36	1
	Oxidative phosphorylation	ko00190	0.32	1
	Protein processing in endoplasmic reticulum	ko04141	0.52	1
	Endocytosis	ko04144	0.44	1
	Ribosome	ko03010	0.41	1
	RNA transport	ko03013	0.34	1
	Spliceosome	ko03040	0.33	1

## Sheet: cyan
Module	Pathway	KO	Enrichment Factor	Q-value
cyan	Protein processing in endoplasmic reticulum	ko04141	3.79	0
	Circadian rhythm - plant	ko04712	3.53	0.00306086
	alpha-Linolenic acid metabolism	ko00592	3.27	0.127464
	Ubiquitin mediated proteolysis	ko04120	2.08	0.571794
	Fatty acid elongation	ko00062	3.67	0.845713
	Carbon metabolism	ko01200	1.64	1
	Monoterpenoid biosynthesis	ko00902	6.01	1
	Biosynthesis of unsaturated fatty acids	ko01040	3.2	1
	Zeatin biosynthesis	ko00908	2.17	1
	Purine metabolism	ko00230	1.66	1
	Fatty acid metabolism	ko01212	1.9	1
	Steroid biosynthesis	ko00100	2.42	1
	Glycerophospholipid metabolism	ko00564	1.55	1
	Other types of O-glycan biosynthesis	ko00514	2.75	1
	Arachidonic acid metabolism	ko00590	2.11	1
	Carbon fixation in photosynthetic organisms	ko00710	1.67	1
	Cysteine and methionine metabolism	ko00270	1.5	1
	Glycerolipid metabolism	ko00561	1.44	1
	Starch and sucrose metabolism	ko00500	1.25	1
	Pentose phosphate pathway	ko00030	1.59	1
	Fatty acid degradation	ko00071	1.67	1
	Flavone and flavonol biosynthesis	ko00944	2.28	1
	SNARE interactions in vesicular transport	ko04130	1.77	1
	Valine, leucine and isoleucine degradation	ko00280	1.5	1
	Peroxisome	ko04146	1.35	1
	Citrate cycle (TCA cycle)	ko00020	1.6	1
	Galactose metabolism	ko00052	1.26	1
	Sulfur metabolism	ko00920	1.7	1
	Glycolysis / Gluconeogenesis	ko00010	1.22	1
	Carotenoid biosynthesis	ko00906	1.46	1
	Terpenoid backbone biosynthesis	ko00900	1.42	1
	Cyanoamino acid metabolism	ko00460	1.27	1
	Flavonoid biosynthesis	ko00941	1.32	1
	Glucosinolate biosynthesis	ko00966	1.57	1
	Thiamine metabolism	ko00730	1.57	1
	MAPK signaling pathway - plant	ko04016	1.11	1
	Glyoxylate and dicarboxylate metabolism	ko00630	1.25	1
	RNA degradation	ko03018	1.19	1
	Spliceosome	ko03040	1.11	1
	DNA replication	ko03030	1.3	1
	Propanoate metabolism	ko00640	1.38	1
	Aminoacyl-tRNA biosynthesis	ko00970	1.13	1
	Tyrosine metabolism	ko00350	1.15	1
	Pyruvate metabolism	ko00620	1.09	1
	Arginine and proline metabolism	ko00330	1.08	1
	Ubiquinone and other terpenoid-quinone biosynthesis	ko00130	1.05	1
	Sphingolipid metabolism	ko00600	1.05	1
	Pantothenate and CoA biosynthesis	ko00770	1.1	1
	Phosphatidylinositol signaling system	ko04070	1.02	1
	Porphyrin and chlorophyll metabolism	ko00860	1.08	1
	Nucleotide excision repair	ko03420	1	1
	Cutin, suberine and wax biosynthesis	ko00073	1.03	1
	Isoflavonoid biosynthesis	ko00943	1.02	1
	Base excision repair	ko03410	1	1
	Basal transcription factors	ko03022	0.99	1
	Alanine, aspartate and glutamate metabolism	ko00250	0.94	1
	beta-Alanine metabolism	ko00410	0.93	1
	Diterpenoid biosynthesis	ko00904	0.8	1
	Glutathione metabolism	ko00480	0.78	1
	Homologous recombination	ko03440	0.77	1
	Plant-pathogen interaction	ko04626	0.87	1
	2-Oxocarboxylic acid metabolism	ko01210	0.66	1
	Glycine, serine and threonine metabolism	ko00260	0.65	1
	ABC transporters	ko02010	0.68	1
	Oxidative phosphorylation	ko00190	0.68	1
	Tryptophan metabolism	ko00380	0.64	1
	Phagosome	ko04145	0.64	1
	Protein export	ko03060	0.61	1
	Biosynthesis of amino acids	ko01230	0.62	1
	Inositol phosphate metabolism	ko00562	0.47	1
	Phenylpropanoid biosynthesis	ko00940	0.6	1
	Plant hormone signal transduction	ko04075	0.72	1
	Endocytosis	ko04144	0.52	1
	Amino sugar and nucleotide sugar metabolism	ko00520	0.49	1
	RNA transport	ko03013	0.36	1
	Pentose and glucuronate interconversions	ko00040	0.18	1

## Sheet: darkgrey
Module	Pathway	KO	Enrichment Factor	Q-value
darkgrey	DNA replication	ko03030	5.32	0.000419447
	Glycerolipid metabolism	ko00561	3.21	0.00269966
	Other glycan degradation	ko00511	3.21	0.137088
	Glycosphingolipid biosynthesis - ganglio series	ko00604	3.47	1
	Glutathione metabolism	ko00480	2.31	1
	Pyrimidine metabolism	ko00240	2.38	1
	Aminoacyl-tRNA biosynthesis	ko00970	2.2	1
	Glycosaminoglycan degradation	ko00531	2.59	1
	Flavonoid biosynthesis	ko00941	2.2	1
	Fatty acid biosynthesis	ko00061	2.53	1
	Fructose and mannose metabolism	ko00051	2.04	1
	Mismatch repair	ko03430	2.3	1
	Cutin, suberine and wax biosynthesis	ko00073	2.3	1
	Isoflavonoid biosynthesis	ko00943	2.26	1
	Sphingolipid metabolism	ko00600	1.95	1
	Arachidonic acid metabolism	ko00590	2.35	1
	Homologous recombination	ko03440	1.72	1
	Cyanoamino acid metabolism	ko00460	1.7	1
	Starch and sucrose metabolism	ko00500	1.31	1
	Pentose phosphate pathway	ko00030	1.77	1
	Inositol phosphate metabolism	ko00562	1.57	1
	Flavone and flavonol biosynthesis	ko00944	2.53	1
	One carbon pool by folate	ko00670	2.45	1
	Fatty acid metabolism	ko01212	1.69	1
	Histidine metabolism	ko00340	2.1	1
	Phenylpropanoid biosynthesis	ko00940	1.23	1
	Nucleotide excision repair	ko03420	1.48	1
	Terpenoid backbone biosynthesis	ko00900	1.57	1
	Glycine, serine and threonine metabolism	ko00260	1.44	1
	Steroid biosynthesis	ko00100	1.79	1
	Tryptophan metabolism	ko00380	1.43	1
	Amino sugar and nucleotide sugar metabolism	ko00520	1.2	1
	Thiamine metabolism	ko00730	1.75	1
	Phenylalanine metabolism	ko00360	1.41	1
	Fatty acid degradation	ko00071	1.4	1
	Diterpenoid biosynthesis	ko00904	1.33	1
	Nitrogen metabolism	ko00910	1.44	1
	MAPK signaling pathway - plant	ko04016	1.09	1
	Pyruvate metabolism	ko00620	1.21	1
	Circadian rhythm - plant	ko04712	1.12	1
	Sesquiterpenoid and triterpenoid biosynthesis	ko00909	1.16	1
	Endocytosis	ko04144	1.04	1
	Pentose and glucuronate interconversions	ko00040	1.01	1
	Base excision repair	ko03410	1.11	1
	Phagosome	ko04145	1.06	1
	Isoquinoline alkaloid biosynthesis	ko00950	1.1	1
	Plant hormone signal transduction	ko04075	0.99	1
	ABC transporters	ko02010	1.01	1
	Peroxisome	ko04146	1	1
	Alanine, aspartate and glutamate metabolism	ko00250	1.05	1
	beta-Alanine metabolism	ko00410	1.03	1
	Tropane, piperidine and pyridine alkaloid biosynthesis	ko00960	1.01	1
	RNA polymerase	ko03020	0.96	1
	Tyrosine metabolism	ko00350	0.85	1
	Phosphatidylinositol signaling system	ko04070	0.85	1
	Glycolysis / Gluconeogenesis	ko00010	0.85	1
	Arginine and proline metabolism	ko00330	0.8	1
	Ubiquinone and other terpenoid-quinone biosynthesis	ko00130	0.78	1
	RNA transport	ko03013	0.81	1
	Biosynthesis of amino acids	ko01230	0.81	1
	Galactose metabolism	ko00052	0.78	1
	Ascorbate and aldarate metabolism	ko00053	0.65	1
	Glycerophospholipid metabolism	ko00564	0.64	1
	Glyoxylate and dicarboxylate metabolism	ko00630	0.56	1
	Purine metabolism	ko00230	0.55	1
	Cysteine and methionine metabolism	ko00270	0.48	1
	Protein processing in endoplasmic reticulum	ko04141	0.62	1
	Carbon metabolism	ko01200	0.61	1
	Spliceosome	ko03040	0.51	1
	Ubiquitin mediated proteolysis	ko04120	0.33	1
	Plant-pathogen interaction	ko04626	0.41	1

## Sheet: darkolivegreen
Module	Pathway	KO	Enrichment Factor	Q-value
darkolivegreen	Plant-pathogen interaction	ko04626	3.24	1.38874e-11
	MAPK signaling pathway - plant	ko04016	2.96	4.33593e-09
	Plant hormone signal transduction	ko04075	1.65	0.0679548
	Isoflavonoid biosynthesis	ko00943	3.76	0.106057
	ABC transporters	ko02010	2.41	0.375792
	Phenylpropanoid biosynthesis	ko00940	1.7	1
	Starch and sucrose metabolism	ko00500	1.54	1
	Linoleic acid metabolism	ko00591	2.23	1
	Cysteine and methionine metabolism	ko00270	1.59	1
	Flavonoid biosynthesis	ko00941	1.75	1
	Endocytosis	ko04144	1.32	1
	Folate biosynthesis	ko00790	1.87	1
	Arginine and proline metabolism	ko00330	1.52	1
	Phenylalanine, tyrosine and tryptophan biosynthesis	ko00400	1.34	1
	Ether lipid metabolism	ko00565	1.32	1
	Glycosphingolipid biosynthesis - ganglio series	ko00604	1.32	1
	alpha-Linolenic acid metabolism	ko00592	1.15	1
	Phosphatidylinositol signaling system	ko04070	1.08	1
	Galactose metabolism	ko00052	1.03	1
	Glyoxylate and dicarboxylate metabolism	ko00630	1.06	1
	Other glycan degradation	ko00511	1.02	1
	Glycosaminoglycan degradation	ko00531	0.98	1
	Zeatin biosynthesis	ko00908	0.92	1
	Phenylalanine metabolism	ko00360	0.9	1
	Spliceosome	ko03040	0.88	1
	Glutathione metabolism	ko00480	0.82	1
	Circadian rhythm - plant	ko04712	0.8	1
	Ubiquinone and other terpenoid-quinone biosynthesis	ko00130	0.74	1
	Sphingolipid metabolism	ko00600	0.74	1
	Ubiquitin mediated proteolysis	ko04120	0.79	1
	Oxidative phosphorylation	ko00190	0.72	1
	Phagosome	ko04145	0.67	1
	Ribosome biogenesis in eukaryotes	ko03008	0.69	1
	Aminoacyl-tRNA biosynthesis	ko00970	0.6	1
	Biosynthesis of amino acids	ko01230	0.66	1
	Amino sugar and nucleotide sugar metabolism	ko00520	0.62	1
	Peroxisome	ko04146	0.48	1
	Protein processing in endoplasmic reticulum	ko04141	0.59	1
	Glycolysis / Gluconeogenesis	ko00010	0.48	1
	Glycerophospholipid metabolism	ko00564	0.41	1
	Purine metabolism	ko00230	0.35	1
	RNA transport	ko03013	0.38	1
	Carbon metabolism	ko01200	0.29	1

## Sheet: darkturquoise
Module	Pathway	KO	Enrichment Factor	Q-value
darkturquoise	Zeatin biosynthesis	ko00908	8.91	0.00611696
	Circadian rhythm - plant	ko04712	5.17	0.0720116
	MAPK signaling pathway - plant	ko04016	2.67	0.101431
	alpha-Linolenic acid metabolism	ko00592	5.95	0.117326
	Butanoate metabolism	ko00650	7.96	0.674028
	Valine, leucine and isoleucine degradation	ko00280	4.62	0.70539
	Plant hormone signal transduction	ko04075	1.91	0.712182
	Steroid biosynthesis	ko00100	6.6	0.953251
	Fatty acid elongation	ko00062	6.02	1
	Propanoate metabolism	ko00640	5.64	1
	Carotenoid biosynthesis	ko00906	3.98	1
	beta-Alanine metabolism	ko00410	3.81	1
	Glycosaminoglycan degradation	ko00531	3.81	1
	Plant-pathogen interaction	ko04626	1.5	1
	Fatty acid degradation	ko00071	3.43	1
	Fatty acid metabolism	ko01212	3.11	1
	Amino sugar and nucleotide sugar metabolism	ko00520	1.61	1
	Spliceosome	ko03040	1.52	1
	Protein processing in endoplasmic reticulum	ko04141	1.51	1
	Starch and sucrose metabolism	ko00500	1.43	1
	Glycerophospholipid metabolism	ko00564	1.58	1
	Ubiquitin mediated proteolysis	ko04120	1.22	1
	Carbon metabolism	ko01200	1.12	1
	Galactose metabolism	ko00052	1.14	1
	RNA transport	ko03013	0.99	1
	Biosynthesis of amino acids	ko01230	0.85	1

## Sheet: green
Module	Pathway	KO	Enrichment Factor	Q-value
green	Photosynthesis - antenna proteins	ko00196	26.01	4.96603e-15
	Porphyrin and chlorophyll metabolism	ko00860	5.9	0.00126571
	Carotenoid biosynthesis	ko00906	4.71	0.0189822
	Sulfur metabolism	ko00920	6.16	0.0258394
	Circadian rhythm - plant	ko04712	3.05	0.111669
	Riboflavin metabolism	ko00740	4.57	0.748827
	Photosynthesis	ko00195	3	1
	Phenylpropanoid biosynthesis	ko00940	1.83	1
	Taurine and hypotaurine metabolism	ko00430	8	1
	Nicotinate and nicotinamide metabolism	ko00760	3.48	1
	Starch and sucrose metabolism	ko00500	1.6	1
	beta-Alanine metabolism	ko00410	2.82	1
	Flavone and flavonol biosynthesis	ko00944	4.14	1
	Tropane, piperidine and pyridine alkaloid biosynthesis	ko00960	2.74	1
	Nitrogen metabolism	ko00910	3.14	1
	Histidine metabolism	ko00340	3.43	1
	ABC transporters	ko02010	1.93	1
	Vitamin B6 metabolism	ko00750	3.81	1
	Zeatin biosynthesis	ko00908	2.11	1
	Folate biosynthesis	ko00790	2.14	1
	Pantothenate and CoA biosynthesis	ko00770	2	1
	Butanoate metabolism	ko00650	2.35	1
	Isoflavonoid biosynthesis	ko00943	1.85	1
	Cyanoamino acid metabolism	ko00460	1.54	1
	Glycine, serine and threonine metabolism	ko00260	1.57	1
	Glycerophospholipid metabolism	ko00564	1.4	1
	Glycosaminoglycan degradation	ko00531	1.69	1
	Steroid biosynthesis	ko00100	1.95	1
	Biosynthesis of amino acids	ko01230	1.25	1
	Thiamine metabolism	ko00730	1.91	1
	Carbon metabolism	ko01200	1.22	1
	Fatty acid elongation	ko00062	1.78	1
	Arachidonic acid metabolism	ko00590	1.7	1
	Cysteine and methionine metabolism	ko00270	1.3	1
	Arginine and proline metabolism	ko00330	1.3	1
	Glyoxylate and dicarboxylate metabolism	ko00630	1.21	1
	Sesquiterpenoid and triterpenoid biosynthesis	ko00909	1.26	1
	Basal transcription factors	ko03022	1.19	1
	Pyrimidine metabolism	ko00240	1.11	1
	Alanine, aspartate and glutamate metabolism	ko00250	1.14	1
	Terpenoid backbone biosynthesis	ko00900	1.14	1
	Ascorbate and aldarate metabolism	ko00053	0.95	1
	Glutathione metabolism	ko00480	0.95	1
	Homologous recombination	ko03440	0.94	1
	alpha-Linolenic acid metabolism	ko00592	0.88	1
	Glycerolipid metabolism	ko00561	0.87	1
	Plant hormone signal transduction	ko04075	0.92	1
	Sphingolipid metabolism	ko00600	0.85	1
	Carbon fixation in photosynthetic organisms	ko00710	0.81	1
	Peroxisome	ko04146	0.82	1
	Flavonoid biosynthesis	ko00941	0.8	1
	Tryptophan metabolism	ko00380	0.78	1
	Fructose and mannose metabolism	ko00051	0.74	1
	Aminoacyl-tRNA biosynthesis	ko00970	0.68	1
	Pyruvate metabolism	ko00620	0.66	1
	Inositol phosphate metabolism	ko00562	0.57	1
	Purine metabolism	ko00230	0.6	1
	Ribosome biogenesis in eukaryotes	ko03008	0.53	1
	Endocytosis	ko04144	0.63	1
	Ubiquitin mediated proteolysis	ko04120	0.54	1
	MAPK signaling pathway - plant	ko04016	0.63	1
	Spliceosome	ko03040	0.56	1
	Plant-pathogen interaction	ko04626	0.69	1
	Glycolysis / Gluconeogenesis	ko00010	0.37	1
	Protein processing in endoplasmic reticulum	ko04141	0.45	1
	Pentose and glucuronate interconversions	ko00040	0.44	1
	Galactose metabolism	ko00052	0.34	1
	Ribosome	ko03010	0.35	1
	Amino sugar and nucleotide sugar metabolism	ko00520	0.24	1

## Sheet: paleturquoise
Module	Pathway	KO	Enrichment Factor	Q-value
paleturquoise	Fatty acid metabolism	ko01212	9.88	0.120335
	Glycerolipid metabolism	ko00561	4.7	0.468418
	Glycolysis / Gluconeogenesis	ko00010	3.96	0.628855
	MAPK signaling pathway - plant	ko04016	2.54	0.778578
	Phenylpropanoid biosynthesis	ko00940	2.62	1
	Plant hormone signal transduction	ko04075	1.65	1
	Plant-pathogen interaction	ko04626	1.3	1

## Sheet: royalblue
Module	Pathway	KO	Enrichment Factor	Q-value
royalblue	Plant hormone signal transduction	ko04075	6.13	0
	Glycosphingolipid biosynthesis - ganglio series	ko00604	8.74	0.105998
	Glycosaminoglycan degradation	ko00531	6.52	0.23817
	Sphingolipid metabolism	ko00600	4.93	0.503064
	Other glycan degradation	ko00511	4.5	0.637197
	Thiamine metabolism	ko00730	7.35	0.662282
	Arginine biosynthesis	ko00220	6.86	0.752171
	Alanine, aspartate and glutamate metabolism	ko00250	4.41	1
	Terpenoid backbone biosynthesis	ko00900	4.41	1
	Tyrosine metabolism	ko00350	3.59	1
	Sesquiterpenoid and triterpenoid biosynthesis	ko00909	3.25	1
	Flavonoid biosynthesis	ko00941	3.09	1
	Galactose metabolism	ko00052	1.95	1
	Pentose and glucuronate interconversions	ko00040	1.71	1
	Cysteine and methionine metabolism	ko00270	2.01	1
	Phenylpropanoid biosynthesis	ko00940	1.41	1
	Glycolysis / Gluconeogenesis	ko00010	1.42	1
	Carbon metabolism	ko01200	1.28	1
	MAPK signaling pathway - plant	ko04016	1.22	1
	Plant-pathogen interaction	ko04626	0.93	1
	Amino sugar and nucleotide sugar metabolism	ko00520	0.92	1
	Starch and sucrose metabolism	ko00500	0.65	1

## Sheet: saddlebrown
Module	Pathway	KO	Enrichment Factor	Q-value
saddlebrown	Arachidonic acid metabolism	ko00590	7.25	0.95816
	Nitrogen metabolism	ko00910	6.68	1
	Glutathione metabolism	ko00480	4.03	1
	Glycosphingolipid biosynthesis - ganglio series	ko00604	6.43	1
	Alanine, aspartate and glutamate metabolism	ko00250	4.87	1
	Glycosaminoglycan degradation	ko00531	4.8	1
	beta-Alanine metabolism	ko00410	4.8	1
	Sphingolipid metabolism	ko00600	3.63	1
	Other glycan degradation	ko00511	3.31	1
	Fructose and mannose metabolism	ko00051	3.16	1
	Pyruvate metabolism	ko00620	2.82	1
	Galactose metabolism	ko00052	2.16	1
	Cyanoamino acid metabolism	ko00460	2.62	1
	Circadian rhythm - plant	ko04712	2.6	1
	Glyoxylate and dicarboxylate metabolism	ko00630	2.58	1
	Inositol phosphate metabolism	ko00562	2.43	1
	Glycerolipid metabolism	ko00561	1.86	1
	Plant hormone signal transduction	ko04075	1.31	1
	Amino sugar and nucleotide sugar metabolism	ko00520	1.52	1
	Pentose and glucuronate interconversions	ko00040	1.41	1
	Carbon metabolism	ko01200	1.41	1
	Plant-pathogen interaction	ko04626	1.2	1
	Glycolysis / Gluconeogenesis	ko00010	1.57	1
	Ubiquitin mediated proteolysis	ko04120	1.54	1
	Endocytosis	ko04144	1.08	1
	Biosynthesis of amino acids	ko01230	1.07	1
	Phenylpropanoid biosynthesis	ko00940	1.04	1
	Spliceosome	ko03040	0.95	1
	Protein processing in endoplasmic reticulum	ko04141	0.95	1
	Starch and sucrose metabolism	ko00500	0.72	1
	MAPK signaling pathway - plant	ko04016	0.67	1

## Sheet: sienna3
Module	Pathway	KO	Enrichment Factor	Q-value
sienna3	Phenylpropanoid biosynthesis	ko00940	4.02	0.132158
	Base excision repair	ko03410	9.98	0.135524
	Phagosome	ko04145	6.34	0.31525
	Inositol phosphate metabolism	ko00562	4.71	0.535755
	Pentose and glucuronate interconversions	ko00040	2.73	0.76502
	Endocytosis	ko04144	2.08	1
	Protein processing in endoplasmic reticulum	ko04141	1.84	1
	Starch and sucrose metabolism	ko00500	1.39	1

[truncated: 1 more sheets: skyblue3]
