# Supplementary material for: Transcriptomic and biochemical analyses of drought response mechanism in mung bean (Vignaradiata (L.) Wilczek) leaves
Source: PLoS One. 2023 May 10;18(5):e0285400. doi: 10.1371/journal.pone.0285400 (PMC10171660; doi:10.1371/journal.pone.0285400)
Supplement: S7 Appendix — (XLSX) [file pone.0285400.s007.xlsx]

## Sheet: Sheet1
Raw data for Figure 1
chlorophyll content（mg／g·FW）
stages	CK			T
G0	1.726	1.691	1.961	1.076	1.371	1.16
G1	1.764	2.041	1.736	2.397	2.799	2.221
G2	1.39	1.338	1.188	1.147	1.445	1.06
G3	1.463	1.468	1.302	1.851	1.812	1.554
POD ( U／g·FW)
stage	CK			T
G0	5.534	5.061	5.061	1.863	2.17	1.654
G1	1.191	1.047	0.855	4.944	5.255	4.811
G2	1.395	1.752	1.27	14.597	14.731	14.231
G3	0.111	0.112	0.109	12.607	13.053	12.625
soluble protein content (mg／g·FW)
stage	CK			T
G0	13.401	13.382	12.893	18.582	18.861	18.082
G1	8.832	8.509	8.289	11.108	11.261	10.405
G2	11.371	11.009	10.771	12.794	13.287	12.505
G3	14.247	14.728	14.348	11.357	11.447	11.102
MDA content (mmol／g·FW)
stage	CK			T
G0	10.813	10.601	10.302	11.701	11.561	11.137
G1	3.167	3.107	2.879	9.407	9.365	9.067
G2	9.165	9.253	8.871	22.678	23.253	22.907
G3	10.769	10.872	10.526	12.684	12.698	12.404
