# Supplementary material for: Transcriptomic and biochemical analyses of drought response mechanism in mung bean (Vignaradiata (L.) Wilczek) leaves
Source: PLoS One. 2023 May 10;18(5):e0285400. doi: 10.1371/journal.pone.0285400 (PMC10171660; doi:10.1371/journal.pone.0285400)
Supplement: S8 Appendix — (XLSX) [file pone.0285400.s008.xlsx]

## Sheet: Sheet1
Raw data for Figure 2
Merhod	pearson
#Sample	CK1-1	CK1-2	CK1-3	CK2-1	CK2-2	CK2-3	CK3-1	CK3-2	CK3-3	CK4-1	CK4-2	CK4-3	T1-1	T1-2	T1-3	T2-1	T2-2	T2-3	T3-1	T3-2	T3-3	T4-1	T4-2	T4-3
CK1-1	1
CK1-2	0.986	1
CK1-3	0.9933	0.9907	1
CK2-1	0.7428	0.7869	0.7346	1
CK2-2	0.7605	0.7996	0.7507	0.992	1
CK2-3	0.7534	0.7938	0.7423	0.9961	0.9957	1
CK3-1	0.8673	0.8345	0.8576	0.4594	0.4815	0.4695	1
CK3-2	0.8611	0.8278	0.849	0.4693	0.49	0.4787	0.9932	1
CK3-3	0.7702	0.732	0.7501	0.3853	0.4012	0.3965	0.96	0.9623	1
CK4-1	0.6819	0.7297	0.6671	0.9553	0.9403	0.9538	0.4566	0.4724	0.4248	1
CK4-2	0.5332	0.5649	0.5095	0.7566	0.7359	0.7595	0.4084	0.4274	0.4418	0.8865	1
CK4-3	0.6686	0.7079	0.649	0.9189	0.9059	0.9196	0.4721	0.4889	0.4533	0.9799	0.9375	1
T1-1	0.9458	0.9402	0.9549	0.6323	0.6437	0.6394	0.9005	0.9032	0.8295	0.6041	0.5038	0.6007	1
T1-2	0.9571	0.9478	0.9468	0.7036	0.7201	0.7177	0.8977	0.8972	0.8527	0.6975	0.6199	0.7058	0.9644	1
T1-3	0.9606	0.9686	0.9629	0.7624	0.7724	0.7732	0.8253	0.8258	0.7593	0.7341	0.615	0.726	0.9593	0.9739	1
T2-1	0.0652	0.055	0.0529	0.0687	0.0681	0.0762	0.0688	0.075	0.1015	0.0942	0.1734	0.1309	0.0737	0.1056	0.0874	1
T2-2	0.1308	0.1164	0.1095	0.1396	0.1391	0.1511	0.1371	0.148	0.1899	0.1872	0.3092	0.2417	0.1401	0.1972	0.1676	0.9582	1
T2-3	0.2001	0.1859	0.1776	0.2436	0.2393	0.2557	0.1546	0.1635	0.1878	0.2792	0.3825	0.336	0.1976	0.2595	0.2435	0.9007	0.9402	1
T3-1	0.0543	0.0453	0.0466	0.0407	0.0413	0.0454	0.0642	0.0719	0.0852	0.0537	0.0945	0.0767	0.0716	0.0824	0.0687	0.9007	0.8091	0.743	1
T3-2	0.0675	0.0569	0.0574	0.0508	0.0518	0.0566	0.0843	0.0943	0.1124	0.07	0.1175	0.0961	0.0864	0.1023	0.0839	0.8974	0.8275	0.7465	0.9908	1
T3-3	0.1004	0.0848	0.0894	0.066	0.0667	0.0716	0.1188	0.1317	0.1474	0.0835	0.133	0.1121	0.1311	0.14	0.1185	0.8238	0.7688	0.7145	0.9462	0.9535	1
T4-1	0.6762	0.723	0.6712	0.9701	0.96	0.9656	0.4011	0.4088	0.3338	0.9452	0.7888	0.9287	0.5749	0.6468	0.7072	0.0692	0.1386	0.2473	0.0398	0.0484	0.0634	1
T4-2	0.6742	0.7324	0.6764	0.9731	0.9632	0.9662	0.3843	0.39	0.3024	0.9232	0.7079	0.88	0.5648	0.6221	0.6936	0.0419	0.0944	0.1889	0.0249	0.031	0.0429	0.9773	1
T4-3	0.6748	0.7282	0.6746	0.9745	0.9684	0.9697	0.3785	0.3831	0.2947	0.914	0.686	0.8667	0.5564	0.6169	0.6872	0.0413	0.0922	0.1869	0.0245	0.0307	0.0419	0.9716	0.9949	1
