# Supplementary material for: Transcriptomic and biochemical analyses of drought response mechanism in mung bean (Vignaradiata (L.) Wilczek) leaves
Source: PLoS One. 2023 May 10;18(5):e0285400. doi: 10.1371/journal.pone.0285400 (PMC10171660; doi:10.1371/journal.pone.0285400)
Supplement: S9 Appendix — (XLSX) [file pone.0285400.s009.xlsx]

## Sheet: Raw data for Figure  3A
Raw data for Figure 3A
Parameters	Group	DEGs_total	DEGs_up	DEGs_down
Software：DESeq2_EBSeq Parameter：FDR=0.01 FC=2	CK1-1&CK1-3&CK1-2_vs_T1-2&T1-3&T1-1	150	108	42
	CK2-2&CK2-3&CK2-1_vs_T2-2&T2-1&T2-3	4279	1484	2795
	CK3-3&CK3-2&CK3-1_vs_T3-1&T3-2&T3-3	4647	2132	2515
	CK4-1&CK4-2&CK4-3_vs_T4-1&T4-3&T4-2	725	387	338

## Sheet: Raw data for Figure  3B
Raw data for Figure 3B
#ID	CK1-1_CK1-3_CK1-2_vs_T1-2_T1-3_T1-1_DESeq2_FDR	CK1-1_CK1-3_CK1-2_vs_T1-2_T1-3_T1-1_DESeq2_log2FC	CK1-1_CK1-3_CK1-2_vs_T1-2_T1-3_T1-1_DESeq2_(FDR_0.01_FC_2)_regulated	CK2-2_CK2-3_CK2-1_vs_T2-2_T2-1_T2-3_DESeq2_FDR	CK2-2_CK2-3_CK2-1_vs_T2-2_T2-1_T2-3_DESeq2_log2FC	CK2-2_CK2-3_CK2-1_vs_T2-2_T2-1_T2-3_DESeq2_(FDR_0.01_FC_2)_regulated	CK3-3_CK3-2_CK3-1_vs_T3-1_T3-2_T3-3_DESeq2_FDR	CK3-3_CK3-2_CK3-1_vs_T3-1_T3-2_T3-3_DESeq2_log2FC	CK3-3_CK3-2_CK3-1_vs_T3-1_T3-2_T3-3_DESeq2_(FDR_0.01_FC_2)_regulated	CK4-1_CK4-2_CK4-3_vs_T4-1_T4-3_T4-2_DESeq2_FDR	CK4-1_CK4-2_CK4-3_vs_T4-1_T4-3_T4-2_DESeq2_log2FC	CK4-1_CK4-2_CK4-3_vs_T4-1_T4-3_T4-2_DESeq2_(FDR_0.01_FC_2)_regulated
Vigna_radiata_var._radiata_newGene_1001	0.271702	0.294942	normal	6.19e-10	1.04915	up	1.33e-07	0.878881	normal	0.965566	0.014297	normal
Vigna_radiata_var._radiata_newGene_1018	0.03655	-0.53228	normal	0.127123	-0.46661	normal	2.21e-09	-1.85171	down	9.48e-08	1.20856	up
Vigna_radiata_var._radiata_newGene_1036	0.920781	0.07234	normal	0.000109	-2.70189	down	--	--	--	0.007345	1.3343	up
Vigna_radiata_var._radiata_newGene_1044	0.789128	-0.17701	normal	0.001256	1.33832	up	0.000481	1.57436	up	0.775531	0.197899	normal
Vigna_radiata_var._radiata_newGene_1074	0.892354	-0.09683	normal	1.83e-11	-1.83657	down	0.000875	1.03017	up	0.086818	0.816033	normal
Vigna_radiata_var._radiata_newGene_1089	0.911229	0.041037	normal	1.61e-09	1.00489	up	0.45584	0.134072	normal	0.511109	-0.26177	normal
Vigna_radiata_var._radiata_newGene_1099	--	--	--	2.54e-31	7.18002	up	1.13e-46	9.38401	up	--	--	--
Vigna_radiata_var._radiata_newGene_114	--	--	--	0.011946	1.31836	normal	2.72e-39	4.3624	up	1.69e-05	1.9628	up
Vigna_radiata_var._radiata_newGene_1166	0.842917	-0.09242	normal	9.12e-11	1.6288	up	0.961997	-0.01505	normal	0.564394	0.214269	normal
Vigna_radiata_var._radiata_newGene_1211	--	--	--	0.070695	-0.9365	normal	0.000115	1.99144	up	0.086413	0.807735	normal
Vigna_radiata_var._radiata_newGene_1242	--	--	--	--	--	--	7.97e-09	2.96195	up	--	--	--
Vigna_radiata_var._radiata_newGene_1265	0.664164	0.161786	normal	6.16e-13	1.0977	up	0.008307	0.576361	normal	0.05875	-0.43537	normal
Vigna_radiata_var._radiata_newGene_1289	0.93442	0.039313	normal	2.76e-22	1.19728	up	0.000193	0.611599	normal	0.168778	-0.38905	normal
Vigna_radiata_var._radiata_newGene_1294	0.411334	-0.41829	normal	0.00096	1.34094	up	--	--	--	0.066181	1.02069	normal
Vigna_radiata_var._radiata_newGene_1311	0.10597	0.387368	normal	5.02e-08	0.975455	normal	4.36e-10	1.14368	up	0.047146	-0.68028	normal
Vigna_radiata_var._radiata_newGene_1322	0.365425	0.334454	normal	0.000144	0.810416	normal	8.9e-29	2.27214	up	0.937862	-0.04509	normal
Vigna_radiata_var._radiata_newGene_1324	0.058286	0.51243	normal	1.88e-07	0.934682	normal	1.1e-77	2.41536	up	0.780487	-0.1101	normal
Vigna_radiata_var._radiata_newGene_133	0.355954	0.435726	normal	0.585937	-0.34285	normal	5.88e-06	1.31716	up	0.412853	-0.31013	normal
Vigna_radiata_var._radiata_newGene_1371	0.001443	0.66843	normal	1.69e-57	2.01153	up	2.98e-07	1.19874	up	0.282929	0.408328	normal
Vigna_radiata_var._radiata_newGene_141	--	--	--	--	--	--	0.00127	1.32682	up	0.347816	0.553261	normal
Vigna_radiata_var._radiata_newGene_1444	0.127423	0.595084	normal	0.005789	0.960241	normal	6.55e-08	1.38937	up	0.933807	0.061398	normal
Vigna_radiata_var._radiata_newGene_1537	0.223859	0.555309	normal	0.215549	0.458351	normal	1.78e-05	1.82102	up	0.027702	-1.08801	normal
Vigna_radiata_var._radiata_newGene_1556	0.887181	0.083267	normal	0.293492	0.251853	normal	########	2.72157	up	0.218479	0.529111	normal
Vigna_radiata_var._radiata_newGene_1557	0.163975	0.595081	normal	0.001441	1.0705	up	0.002211	2.37657	up	0.741137	-0.23237	normal
Vigna_radiata_var._radiata_newGene_1569	0.126099	0.521575	normal	1.6e-05	0.884038	normal	1.93e-12	1.27267	up	0.267588	-0.27232	normal
Vigna_radiata_var._radiata_newGene_1634	0.888457	-0.10029	normal	4.21e-07	2.00963	up	--	--	--	0.666487	0.303368	normal
Vigna_radiata_var._radiata_newGene_1682	--	--	--	0.215432	1.02023	normal	0.002178	3.02939	up	0.996074	0.003025	normal
Vigna_radiata_var._radiata_newGene_1689	--	--	--	3.13e-10	1.58155	up	2.08e-15	3.98974	up	0.448153	0.449351	normal
Vigna_radiata_var._radiata_newGene_1738	0.967102	0.029382	normal	1.08e-07	1.16085	up	0.408298	0.205314	normal	0.425912	-0.38595	normal
Vigna_radiata_var._radiata_newGene_1754	0.818964	-0.10929	normal	2.35e-33	1.49432	up	0.000965	0.682801	normal	0.928148	-0.03719	normal
Vigna_radiata_var._radiata_newGene_1760	0.410659	-0.39945	normal	0.00078	1.18936	up	0.558113	0.201679	normal	0.799726	-0.17173	normal
Vigna_radiata_var._radiata_newGene_1769	0.047563	0.384033	normal	9.46e-11	0.878162	normal	1.3e-25	1.60966	up	0.062327	-0.49519	normal
Vigna_radiata_var._radiata_newGene_1790	0.926237	0.06295	normal	0.000602	0.843193	normal	1.4e-07	1.4657	up	0.768282	0.133496	normal
Vigna_radiata_var._radiata_newGene_1804	--	--	--	0.004066	1.20412	up	0.600505	0.18358	normal	0.196335	0.766751	normal
Vigna_radiata_var._radiata_newGene_1840	0.752637	0.206372	normal	0.723894	-0.16736	normal	5.87e-10	2.39536	up	--	--	--
Vigna_radiata_var._radiata_newGene_1896	0.899898	0.09234	normal	0.148024	0.559492	normal	6e-05	1.48139	up	0.648826	-0.25276	normal
Vigna_radiata_var._radiata_newGene_1950	0.654303	0.252688	normal	4.03e-05	1.15961	up	0.000326	0.841955	normal	0.575475	0.303174	normal
Vigna_radiata_var._radiata_newGene_1989	0.598532	-0.30116	normal	0.632926	0.350395	normal	4.67e-08	2.10146	up	0.378314	0.590899	normal
Vigna_radiata_var._radiata_newGene_2023	0.41027	0.310632	normal	1.04e-06	1.06696	up	0.001209	0.899	normal	0.207135	-0.45134	normal
Vigna_radiata_var._radiata_newGene_2024	0.926064	0.048311	normal	0.031091	0.396031	normal	5.72e-11	1.01	up	0.213044	-0.45995	normal
Vigna_radiata_var._radiata_newGene_2027	0.605376	0.293662	normal	0.042317	0.496288	normal	6.28e-09	1.8706	up	0.964206	-0.04018	normal
Vigna_radiata_var._radiata_newGene_2034	0.355954	0.453766	normal	--	--	--	0.000138	1.60987	up	0.791028	0.163323	normal
Vigna_radiata_var._radiata_newGene_2035	0.149093	0.61222	normal	0.642603	0.223184	normal	4.37e-17	2.55474	up	0.35837	0.482548	normal
Vigna_radiata_var._radiata_newGene_2057	0.541171	0.332061	normal	1.54e-06	1.20409	up	0.000597	1.12197	up	0.575018	-0.27507	normal
Vigna_radiata_var._radiata_newGene_2059	0.970296	0.031481	normal	0.097108	0.861792	normal	4.45e-05	1.26405	up	0.944492	-0.0453	normal
Vigna_radiata_var._radiata_newGene_2075	--	--	--	--	--	--	4.4e-07	2.54417	up	--	--	--
Vigna_radiata_var._radiata_newGene_209	0.007588	0.882479	normal	6.49e-17	3.01575	up	1.26e-14	3.38596	up	--	--	--
Vigna_radiata_var._radiata_newGene_2105	--	--	--	--	--	--	--	--	--	0.00386	1.31162	up
Vigna_radiata_var._radiata_newGene_2151	--	--	--	0.002811	1.71788	up	--	--	--	--	--	--
Vigna_radiata_var._radiata_newGene_2152	0.285617	0.404612	normal	4.65e-06	1.06821	up	5.9e-16	1.63393	up	0.197619	-0.43128	normal
Vigna_radiata_var._radiata_newGene_218	--	--	--	--	--	--	6.22e-06	2.37256	up	--	--	--
Vigna_radiata_var._radiata_newGene_220	0.916638	0.06138	normal	0.330206	0.274242	normal	0.000119	1.09758	up	0.292392	0.465879	normal
Vigna_radiata_var._radiata_newGene_2208	0.544431	0.338039	normal	0.313071	0.47558	normal	1.15e-07	1.68747	up	0.364766	0.483669	normal
Vigna_radiata_var._radiata_newGene_2209	0.847613	0.131508	normal	0.123925	-0.65591	normal	--	--	--	6.34e-06	1.86559	up
Vigna_radiata_var._radiata_newGene_2220	--	--	--	--	--	--	0.005641	1.7647	up	--	--	--
Vigna_radiata_var._radiata_newGene_2232	0.414567	0.280964	normal	0.00362	0.560183	normal	1.83e-10	1.21945	up	5.79e-05	-0.83997	normal
Vigna_radiata_var._radiata_newGene_224	0.525191	0.300954	normal	5.33e-06	1.07071	up	0.000793	0.866807	normal	0.002741	0.745544	normal
Vigna_radiata_var._radiata_newGene_2242	0.79877	0.116828	normal	1.18e-05	0.730749	normal	4.89e-14	1.34313	up	0.466092	0.234303	normal
Vigna_radiata_var._radiata_newGene_2250	0.25926	-0.42521	normal	2.54e-14	1.97235	up	1.36e-18	2.53258	up	0.534595	0.419386	normal
Vigna_radiata_var._radiata_newGene_2255	0.850838	-0.08503	normal	3.16e-08	1.06217	up	0.998601	0.000475	normal	0.489482	0.201717	normal
Vigna_radiata_var._radiata_newGene_2256	0.263823	0.304696	normal	5.65e-20	1.22387	up	3.04e-41	1.45782	up	0.162777	-0.36449	normal
Vigna_radiata_var._radiata_newGene_2266	0.005626	0.635931	normal	3.28e-09	0.937232	normal	2.25e-19	1.96817	up	0.740212	0.148324	normal
Vigna_radiata_var._radiata_newGene_2281	0.980506	-0.01467	normal	5.96e-12	1.00553	up	0.597916	0.087067	normal	0.01278	0.593316	normal
Vigna_radiata_var._radiata_newGene_2286	--	--	--	0.003799	1.44544	up	--	--	--	0.769851	-0.20529	normal
Vigna_radiata_var._radiata_newGene_2289	0.686063	0.133919	normal	4.26e-05	0.701968	normal	3.96e-37	2.56276	up	0.367323	0.296472	normal
Vigna_radiata_var._radiata_newGene_231	0.642225	0.206414	normal	2.92e-06	1.1001	up	0.054361	0.495205	normal	0.939121	0.038199	normal
Vigna_radiata_var._radiata_newGene_2341	0.643142	0.219617	normal	2.76e-08	1.06114	up	0.109561	0.464979	normal	0.126993	-0.51738	normal
Vigna_radiata_var._radiata_newGene_2350	--	--	--	--	--	--	5.88e-05	2.09539	up	--	--	--
Vigna_radiata_var._radiata_newGene_2362	0.957433	0.02887	normal	0.003775	-0.57101	normal	5.08e-07	1.12266	up	0.57933	0.211124	normal
Vigna_radiata_var._radiata_newGene_2365	--	--	--	5.63e-10	2.24975	up	2.9e-06	2.0808	up	0.971552	0.025822	normal
Vigna_radiata_var._radiata_newGene_2393	--	--	--	--	--	--	7.5e-12	4.96314	up	--	--	--
Vigna_radiata_var._radiata_newGene_2401	0.41027	-0.41604	normal	0.563031	0.252591	normal	2.27e-38	2.93555	up	0.693703	0.208766	normal
Vigna_radiata_var._radiata_newGene_2411	0.987185	0.011957	normal	0.031394	0.565685	normal	2e-18	1.75327	up	0.307678	0.442048	normal
Vigna_radiata_var._radiata_newGene_2505	0.001856	1.02631	up	0.000587	1.22527	up	0.043899	0.81277	normal	0.280381	-0.52794	normal
Vigna_radiata_var._radiata_newGene_2507	0.843384	-0.08694	normal	0.000665	0.685495	normal	8.16e-19	1.53801	up	0.489565	-0.31643	normal
Vigna_radiata_var._radiata_newGene_2515	--	--	--	0.001303	1.56715	up	--	--	--	--	--	--
Vigna_radiata_var._radiata_newGene_2526	--	--	--	--	--	--	1.25e-06	1.91799	up	--	--	--
Vigna_radiata_var._radiata_newGene_2538	--	--	--	3.5e-13	3.82307	up	--	--	--	--	--	--
Vigna_radiata_var._radiata_newGene_2549	0.943714	0.050794	normal	0.000303	1.02734	up	9.42e-07	1.37416	up	0.7497	0.157139	normal
Vigna_radiata_var._radiata_newGene_2550	--	--	--	--	--	--	2.9e-07	2.67507	up	--	--	--
Vigna_radiata_var._radiata_newGene_2551	0.254894	0.528366	normal	0.001652	1.01133	up	3.43e-05	1.15305	up	0.884478	-0.09114	normal
Vigna_radiata_var._radiata_newGene_2558	0.876631	0.107956	normal	4.96e-06	-2.03113	down	--	--	--	0.000483	1.62817	up
Vigna_radiata_var._radiata_newGene_2560	0.903658	0.087341	normal	0.047002	-0.78961	normal	0.001052	-1.61092	down	4.32e-06	1.04803	up
Vigna_radiata_var._radiata_newGene_2563	--	--	--	--	--	--	1.65e-10	3.18103	up	--	--	--
Vigna_radiata_var._radiata_newGene_2567	0.679107	0.231993	normal	0.02735	0.792877	normal	0.000463	1.17533	up	0.60873	0.279786	normal
Vigna_radiata_var._radiata_newGene_257	0.035667	0.639257	normal	1.07e-05	1.57759	up	6.19e-05	1.26271	up	--	--	--
Vigna_radiata_var._radiata_newGene_2570	0.055666	0.597953	normal	6.6e-07	0.966	normal	2.6e-77	2.25817	up	0.523399	-0.15597	normal
Vigna_radiata_var._radiata_newGene_2579	0.985002	0.01608	normal	0.001828	1.29821	up	0.059119	0.802844	normal	0.578591	-0.39023	normal
Vigna_radiata_var._radiata_newGene_2600	--	--	--	1.16e-07	1.88107	up	--	--	--	0.752946	-0.24929	normal
Vigna_radiata_var._radiata_newGene_2628	0.252112	0.453763	normal	4.22e-05	0.947167	normal	2.55e-12	1.72481	up	0.035209	0.600818	normal
Vigna_radiata_var._radiata_newGene_2631	--	--	--	0.003886	2.02499	up	--	--	--	--	--	--
Vigna_radiata_var._radiata_newGene_2642	--	--	--	--	--	--	3.02e-15	3.05621	up	--	--	--
Vigna_radiata_var._radiata_newGene_2668	0.070957	0.619956	normal	1.4e-06	1.42438	up	0.053543	0.644412	normal	0.665713	0.176745	normal
Vigna_radiata_var._radiata_newGene_2677	0.948148	0.035659	normal	5.04e-15	1.0272	up	0.425672	0.113888	normal	0.708206	0.148202	normal
Vigna_radiata_var._radiata_newGene_2687	0.678302	0.121477	normal	4.22e-15	1.03465	up	0.002323	0.425889	normal	0.008512	-0.67614	normal
Vigna_radiata_var._radiata_newGene_2688	0.931465	0.049936	normal	0.650432	0.144576	normal	0.000107	1.02875	up	0.549333	0.335048	normal
Vigna_radiata_var._radiata_newGene_2696	0.016106	0.914085	normal	5.85e-05	1.3853	up	########	3.76875	up	0.365407	-0.41852	normal
Vigna_radiata_var._radiata_newGene_2697	--	--	--	--	--	--	1.72e-10	4.03965	up	--	--	--
Vigna_radiata_var._radiata_newGene_2731	0.719203	0.129717	normal	5.99e-15	1.10617	up	0.033203	0.335256	normal	0.547362	0.259997	normal
Vigna_radiata_var._radiata_newGene_2743	0.628414	0.284332	normal	0.012416	1.28269	normal	1.69e-18	3.69	up	--	--	--
Vigna_radiata_var._radiata_newGene_2794	0.907101	0.06502	normal	0.000383	1.25122	up	2.81e-05	0.946252	normal	0.443499	-0.35998	normal
Vigna_radiata_var._radiata_newGene_2796	0.745729	0.181698	normal	8.5e-05	1.11268	up	0.984162	0.021391	normal	0.825916	0.120156	normal
Vigna_radiata_var._radiata_newGene_2848	--	--	--	--	--	--	2.46e-29	5.07299	up	--	--	--
Vigna_radiata_var._radiata_newGene_2872	--	--	--	--	--	--	2.14e-05	1.82842	up	--	--	--
Vigna_radiata_var._radiata_newGene_2874	--	--	--	--	--	--	6.48e-06	2.80829	up	--	--	--
Vigna_radiata_var._radiata_newGene_2879	0.851916	-0.1224	normal	0.002183	1.0884	up	7.35e-23	2.43684	up	0.766061	-0.18131	normal
Vigna_radiata_var._radiata_newGene_2970	0.393285	0.389954	normal	0.081375	-0.4954	normal	0.000132	1.09957	up	0.545693	-0.30147	normal
Vigna_radiata_var._radiata_newGene_2995	0.216633	0.527568	normal	0.00017	1.61376	up	2.56e-31	2.74491	up	--	--	--
Vigna_radiata_var._radiata_newGene_3058	--	--	--	--	--	--	0.006445	1.60452	up	--	--	--
Vigna_radiata_var._radiata_newGene_3068	0.346347	0.40192	normal	0.036696	0.602538	normal	4.05e-07	1.24989	up	0.807885	-0.15762	normal
Vigna_radiata_var._radiata_newGene_3085	0.903516	-0.07147	normal	0.00043	1.05306	up	0.024152	-0.59023	normal	0.828118	-0.13526	normal
Vigna_radiata_var._radiata_newGene_3137	0.777004	0.151834	normal	0.000478	0.805085	normal	1.82e-05	1.0205	up	0.756343	0.13976	normal
Vigna_radiata_var._radiata_newGene_3160	0.348912	0.309357	normal	0.93316	0.01658	normal	2.5e-06	1.18223	up	0.001534	0.719538	normal
Vigna_radiata_var._radiata_newGene_3186	0.382375	0.434412	normal	7.58e-05	1.39458	up	0.624195	0.264182	normal	0.626547	0.267904	normal
Vigna_radiata_var._radiata_newGene_3201	--	--	--	--	--	--	3.64e-09	2.33024	up	--	--	--
Vigna_radiata_var._radiata_newGene_3238	0.369291	-0.33322	normal	1.48e-10	2.12295	up	0.909739	-0.03797	normal	0.720117	-0.24698	normal
Vigna_radiata_var._radiata_newGene_3255	--	--	--	--	--	--	1.08e-11	3.42748	up	--	--	--
Vigna_radiata_var._radiata_newGene_3291	0.091299	0.622434	normal	0.036763	0.48247	normal	1.05e-31	2.21082	up	0.969489	-0.01671	normal
Vigna_radiata_var._radiata_newGene_3323	0.153681	0.493396	normal	0.09012	0.46472	normal	1.91e-16	1.90568	up	0.184479	-0.61657	normal
Vigna_radiata_var._radiata_newGene_336	0.02666	0.680306	normal	6.47e-14	2.01296	up	1.3e-16	2.48091	up	0.82262	0.152817	normal
Vigna_radiata_var._radiata_newGene_3363	0.0277	0.488997	normal	1.47e-08	1.12346	up	0.00409	0.57933	normal	0.409138	-0.24863	normal
Vigna_radiata_var._radiata_newGene_3389	0.188983	0.555094	normal	0.002923	0.845722	normal	1.61e-05	1.02744	up	0.837338	-0.11098	normal
Vigna_radiata_var._radiata_newGene_3391	0.753459	0.196141	normal	0.061809	0.61451	normal	0.003383	1.09613	up	0.801622	0.128786	normal
Vigna_radiata_var._radiata_newGene_3393	0.121351	0.660453	normal	0.12315	0.769656	normal	8.57e-17	2.96045	up	--	--	--
Vigna_radiata_var._radiata_newGene_3394	0.021088	0.86569	normal	0.453475	0.352375	normal	3.09e-18	2.67758	up	0.785477	-0.15707	normal
Vigna_radiata_var._radiata_newGene_3397	0.837863	-0.12657	normal	1.93e-05	1.26337	up	0.078142	0.564631	normal	0.597312	0.263942	normal
Vigna_radiata_var._radiata_newGene_3429	0.738282	0.196028	normal	1.36e-06	1.09422	up	0.001061	0.656165	normal	0.253474	-0.45373	normal
Vigna_radiata_var._radiata_newGene_3469	0.39884	0.193404	normal	0.537589	0.084475	normal	3.7e-19	1.26185	up	0.000331	0.87393	normal
Vigna_radiata_var._radiata_newGene_3497	0.495924	0.359673	normal	0.23028	0.416167	normal	3.28e-08	1.6357	up	0.821275	-0.14702	normal
Vigna_radiata_var._radiata_newGene_3523	0.654715	-0.23916	normal	4.38e-08	1.42431	up	0.068983	-0.52995	normal	0.491267	-0.42906	normal
Vigna_radiata_var._radiata_newGene_3541	--	--	--	--	--	--	2.72e-43	3.98297	up	--	--	--
Vigna_radiata_var._radiata_newGene_358	0.067997	0.446136	normal	0.712167	-0.08772	normal	0.00012	1.00007	up	0.006726	-0.42389	normal
Vigna_radiata_var._radiata_newGene_3614	0.858629	0.099238	normal	3e-05	1.05884	up	0.189708	0.317504	normal	0.517433	0.306827	normal
Vigna_radiata_var._radiata_newGene_3619	0.70462	0.226373	normal	7.65e-06	1.44624	up	1.18e-83	2.70749	up	0.933832	0.059873	normal
Vigna_radiata_var._radiata_newGene_3633	--	--	--	5.88e-06	1.82081	up	0.002204	0.91677	normal	0.730088	-0.21211	normal
Vigna_radiata_var._radiata_newGene_3666	--	--	--	--	--	--	5.2e-50	8.69957	up	--	--	--
Vigna_radiata_var._radiata_newGene_3675	--	--	--	--	--	--	9.22e-28	2.61693	up	--	--	--
Vigna_radiata_var._radiata_newGene_368	0.100748	0.439326	normal	3.54e-07	0.775327	normal	1.27e-28	1.35585	up	0.785176	0.097411	normal
Vigna_radiata_var._radiata_newGene_3680	0.296438	0.438932	normal	5.88e-05	0.854034	normal	7.24e-31	1.71488	up	0.936728	-0.03692	normal
Vigna_radiata_var._radiata_newGene_3687	0.837428	-0.09046	normal	2.03e-09	1.10036	up	0.949258	-0.01307	normal	0.959394	0.01893	normal
Vigna_radiata_var._radiata_newGene_3741	0.184385	0.451676	normal	0.272535	0.287416	normal	9.76e-09	1.32814	up	0.49164	0.278951	normal
Vigna_radiata_var._radiata_newGene_3742	0.39245	0.394159	normal	4.08e-24	1.57266	up	0.016105	0.921564	normal	0.002525	0.886246	normal
Vigna_radiata_var._radiata_newGene_3747	0.832352	-0.11225	normal	2.45e-05	1.30343	up	2.91e-21	1.96645	up	0.634083	-0.27462	normal
Vigna_radiata_var._radiata_newGene_3764	0.037696	0.543082	normal	0.556501	-0.1273	normal	5.69e-08	1.16606	up	0.58129	0.220463	normal
Vigna_radiata_var._radiata_newGene_3800	0.000437	1.0473	up	0.12545	0.572612	normal	0.122464	0.551993	normal	0.006991	0.982932	normal
Vigna_radiata_var._radiata_newGene_3811	0.290832	0.402321	normal	0.000805	0.56442	normal	2.52e-51	3.04182	up	0.152958	-0.28052	normal
Vigna_radiata_var._radiata_newGene_3839	--	--	--	0.010202	1.22099	normal	1.85e-37	4.29182	up	0.135875	-0.84582	normal
Vigna_radiata_var._radiata_newGene_3861	--	--	--	0.002277	1.33593	up	--	--	--	0.231015	-0.7042	normal
Vigna_radiata_var._radiata_newGene_3863	--	--	--	--	--	--	1.78e-09	2.34317	up	--	--	--
Vigna_radiata_var._radiata_newGene_3884	--	--	--	--	--	--	0.000191	1.94356	up	--	--	--
Vigna_radiata_var._radiata_newGene_3886	0.676233	0.236821	normal	1.64e-05	-1.34331	down	0.000748	1.83826	up	0.93445	0.073843	normal
Vigna_radiata_var._radiata_newGene_3910	0.130316	0.463316	normal	0.006223	0.53806	normal	3.57e-09	1.0641	up	0.004226	0.727382	normal
Vigna_radiata_var._radiata_newGene_3927	0.998304	-0.0023	normal	0.004262	1.06517	up	1.82e-12	2.39836	up	--	--	--
Vigna_radiata_var._radiata_newGene_3942	0.019517	0.574351	normal	1.03e-05	1.42413	up	6.13e-11	1.85014	up	0.990062	0.004021	normal
Vigna_radiata_var._radiata_newGene_3960	0.845477	-0.1304	normal	8.64e-05	1.01409	up	0.826126	0.09905	normal	0.373722	0.443002	normal
Vigna_radiata_var._radiata_newGene_3966	0.053842	0.760137	normal	0.035327	0.646977	normal	0.004559	1.00214	up	0.051014	-0.83625	normal
Vigna_radiata_var._radiata_newGene_3971	--	--	--	0.654528	0.16874	normal	0.001264	1.78937	up	0.855289	-0.12905	normal
Vigna_radiata_var._radiata_newGene_3991	0.998768	-0.00069	normal	3.75e-05	0.579223	normal	1.96e-33	1.50413	up	0.016227	-0.53906	normal
Vigna_radiata_var._radiata_newGene_3996	0.543107	0.33932	normal	8.96e-05	1.79177	up	1.01e-14	2.94434	up	--	--	--
Vigna_radiata_var._radiata_newGene_4000	0.951954	-0.04429	normal	0.000621	1.08865	up	0.757886	-0.11506	normal	0.983484	-0.016	normal
Vigna_radiata_var._radiata_newGene_4002	--	--	--	--	--	--	--	--	--	0.00184	1.43735	up
Vigna_radiata_var._radiata_newGene_4005	--	--	--	--	--	--	1.29e-05	3.13105	up	--	--	--
Vigna_radiata_var._radiata_newGene_4011	--	--	--	--	--	--	5.03e-09	3.72603	up	--	--	--
Vigna_radiata_var._radiata_newGene_4085	--	--	--	--	--	--	5.37e-80	5.7205	up	--	--	--
Vigna_radiata_var._radiata_newGene_409	0.006825	0.791451	normal	0.225393	0.313823	normal	5.27e-05	1.05545	up	0.523045	0.229698	normal
Vigna_radiata_var._radiata_newGene_410	0.028641	0.831909	normal	0.055427	0.871171	normal	1.51e-05	1.73818	up	--	--	--
Vigna_radiata_var._radiata_newGene_4103	0.544242	-0.31393	normal	0.0028	1.26612	up	0.980045	0.011716	normal	0.207746	0.751709	normal
Vigna_radiata_var._radiata_newGene_4108	0.914197	-0.07547	normal	0.082174	0.526177	normal	6.89e-06	1.34228	up	0.77753	0.150983	normal
Vigna_radiata_var._radiata_newGene_4146	0.05831	0.765066	normal	--	--	--	4.99e-06	2.14825	up	--	--	--
Vigna_radiata_var._radiata_newGene_4177	--	--	--	--	--	--	1.62e-09	4.22721	up	--	--	--
Vigna_radiata_var._radiata_newGene_419	0.064277	0.746545	normal	0.000249	1.13013	up	0.234955	0.628178	normal	0.461179	-0.45326	normal
Vigna_radiata_var._radiata_newGene_4204	0.310203	-0.26038	normal	3.88e-12	1.01838	up	3.95e-09	-0.98534	normal	0.7517	0.125892	normal
Vigna_radiata_var._radiata_newGene_4238	0.877389	0.102921	normal	4.27e-06	1.11032	up	3.23e-14	1.58178	up	0.577257	0.257331	normal
Vigna_radiata_var._radiata_newGene_4239	0.903799	-0.08994	normal	--	--	--	0.040912	1.25944	normal	0.001008	1.372	up
Vigna_radiata_var._radiata_newGene_425	0.498296	-0.36657	normal	0.00372	1.20664	up	0.843899	0.100404	normal	--	--	--
Vigna_radiata_var._radiata_newGene_4251	--	--	--	--	--	--	3.99e-12	4.78796	up	--	--	--
Vigna_radiata_var._radiata_newGene_4256	3.38e-05	0.881278	normal	3.31e-06	1.04011	up	2.03e-11	2.22889	up	0.513475	-0.16783	normal
Vigna_radiata_var._radiata_newGene_4324	--	--	--	0.007927	1.04399	up	0.146022	0.644122	normal	--	--	--
Vigna_radiata_var._radiata_newGene_4359	0.034859	0.82851	normal	0.005056	1.09102	up	2.61e-32	3.25215	up	0.956481	-0.04897	normal
Vigna_radiata_var._radiata_newGene_4365	0.222512	0.308363	normal	0.006628	0.548073	normal	1.13e-08	1.07638	up	0.430691	-0.18957	normal
Vigna_radiata_var._radiata_newGene_4368	0.977227	0.024062	normal	0.586983	0.1767	normal	6.8e-09	1.70297	up	0.266089	0.690487	normal
Vigna_radiata_var._radiata_newGene_4375	0.198381	0.466022	normal	4.37e-08	1.28012	up	1.93e-19	1.66755	up	0.328633	0.472181	normal
Vigna_radiata_var._radiata_newGene_4395	0.22969	0.386002	normal	0.46058	0.160425	normal	1.52e-10	1.10644	up	0.147865	0.417977	normal
Vigna_radiata_var._radiata_newGene_4421	--	--	--	5.62e-05	1.83051	up	--	--	--	0.098265	0.869768	normal
Vigna_radiata_var._radiata_newGene_4429	0.561711	0.256365	normal	0.109614	0.446529	normal	4.82e-08	1.16859	up	0.68804	-0.1477	normal
Vigna_radiata_var._radiata_newGene_4454	0.999081	0.000785	normal	8.64e-05	1.25713	up	0.551137	-0.2705	normal	0.281574	0.543758	normal
Vigna_radiata_var._radiata_newGene_4463	0.943842	0.05173	normal	0.194422	-0.46791	normal	--	--	--	0.005694	1.024	up
Vigna_radiata_var._radiata_newGene_4466	--	--	--	--	--	--	4.48e-14	4.38929	up	--	--	--
Vigna_radiata_var._radiata_newGene_4470	--	--	--	7.54e-09	3.34341	up	--	--	--	--	--	--
Vigna_radiata_var._radiata_newGene_4485	0.002858	0.99864	normal	0.000237	1.32292	up	9.42e-11	1.728	up	0.309045	0.409819	normal
Vigna_radiata_var._radiata_newGene_4497	0.507039	0.253591	normal	4.79e-19	1.21069	up	1.69e-28	1.94429	up	0.21893	-0.5652	normal
Vigna_radiata_var._radiata_newGene_45	0.076026	-0.53093	normal	3.17e-07	1.05941	up	0.178159	-0.31964	normal	0.836958	0.110698	normal
Vigna_radiata_var._radiata_newGene_4567	0.0847	0.469571	normal	0.218518	0.199715	normal	4.01e-07	1.03921	up	0.945873	-0.03207	normal
Vigna_radiata_var._radiata_newGene_4611	0.064425	0.396645	normal	3.04e-08	0.964507	normal	8.3e-21	1.15054	up	0.913699	-0.0506	normal
Vigna_radiata_var._radiata_newGene_4627	0.360104	0.443625	normal	0.011654	0.774348	normal	1.38e-18	1.77621	up	0.683005	0.233467	normal
Vigna_radiata_var._radiata_newGene_4645	0.451367	0.281365	normal	1.25e-07	1.38636	up	0.000199	-1.00531	down	0.300171	0.394427	normal
Vigna_radiata_var._radiata_newGene_4674	0.720671	0.22334	normal	1.97e-08	1.5227	up	7.58e-19	1.86833	up	0.764017	0.205009	normal
Vigna_radiata_var._radiata_newGene_4688	--	--	--	--	--	--	0.000198	2.1833	up	--	--	--
Vigna_radiata_var._radiata_newGene_470	0.067243	0.575429	normal	5.14e-20	1.84693	up	0.000376	1.30699	up	0.676187	-0.21802	normal
Vigna_radiata_var._radiata_newGene_4709	0.809256	0.150952	normal	0.059665	0.586718	normal	1.55e-08	1.46386	up	0.392051	0.30146	normal
Vigna_radiata_var._radiata_newGene_471	0.69607	0.240898	normal	5.52e-07	1.80429	up	0.869913	-0.0626	normal	0.611228	-0.3022	normal
Vigna_radiata_var._radiata_newGene_4721	0.692562	0.204174	normal	0.001747	0.675937	normal	3.09e-08	1.23306	up	0.992262	0.005559	normal
Vigna_radiata_var._radiata_newGene_4730	0.463003	0.361749	normal	0.965778	-0.01502	normal	0.000395	1.09368	up	0.787211	0.128232	normal
Vigna_radiata_var._radiata_newGene_4761	--	--	--	--	--	--	0.000404	2.13338	up	--	--	--
Vigna_radiata_var._radiata_newGene_4764	0.609092	0.243075	normal	0.043003	0.421081	normal	7.34e-12	1.33165	up	0.993327	0.002943	normal
Vigna_radiata_var._radiata_newGene_477	0.805435	0.161094	normal	0.126048	0.534593	normal	5.05e-06	1.48503	up	0.404499	0.382224	normal
Vigna_radiata_var._radiata_newGene_479	0.567827	0.27415	normal	1.6e-05	1.31739	up	4.14e-08	1.31689	up	0.462683	-0.38139	normal
Vigna_radiata_var._radiata_newGene_4812	--	--	--	--	--	--	2.4e-06	2.14955	up	--	--	--
Vigna_radiata_var._radiata_newGene_4816	--	--	--	--	--	--	6.27e-13	2.58455	up	0.069471	1.03215	normal
Vigna_radiata_var._radiata_newGene_4832	0.579769	0.26826	normal	0.000284	0.740796	normal	1.63e-10	1.22079	up	0.029365	0.87797	normal
Vigna_radiata_var._radiata_newGene_4856	0.604055	0.280087	normal	0.00297	0.81976	normal	0.002449	1.01491	up	0.393833	-0.45817	normal
Vigna_radiata_var._radiata_newGene_4857	--	--	--	0.920936	0.062172	normal	--	--	--	0.000626	1.71265	up
Vigna_radiata_var._radiata_newGene_4862	--	--	--	--	--	--	5.76e-16	5.324	up	--	--	--
Vigna_radiata_var._radiata_newGene_4863	--	--	--	--	--	--	8.08e-14	5.91207	up	--	--	--
Vigna_radiata_var._radiata_newGene_487	0.802035	0.170955	normal	0.140481	-0.96401	normal	5.99e-05	1.12578	up	0.883892	-0.10976	normal
Vigna_radiata_var._radiata_newGene_4909	0.725844	0.202836	normal	5.17e-10	1.86216	up	0.232049	0.507903	normal	0.816193	-0.13362	normal
Vigna_radiata_var._radiata_newGene_4922	0.176314	0.596045	normal	0.01543	0.979374	normal	3.31e-06	1.62253	up	0.70061	-0.22927	normal
Vigna_radiata_var._radiata_newGene_4930	0.805264	-0.09772	normal	1.62e-11	1.4508	up	0.219415	-0.26909	normal	0.406395	-0.24817	normal
Vigna_radiata_var._radiata_newGene_4935	0.771476	0.168378	normal	6.9e-17	-2.3557	down	0.751375	0.1234	normal	4.25e-05	1.2385	up
Vigna_radiata_var._radiata_newGene_4940	0.777932	0.17692	normal	0.000143	-2.27197	down	--	--	--	0.001662	1.50593	up
Vigna_radiata_var._radiata_newGene_4950	--	--	--	5.25e-05	1.7396	up	2.33e-11	2.37119	up	0.296306	0.658506	normal
Vigna_radiata_var._radiata_newGene_4951	0.795194	0.145666	normal	0.01431	-0.61721	normal	0.000769	1.11639	up	0.684502	0.214289	normal
Vigna_radiata_var._radiata_newGene_4973	--	--	--	5.61e-05	2.08609	up	8.75e-08	2.08045	up	--	--	--
Vigna_radiata_var._radiata_newGene_4978	0.167749	0.499356	normal	9.9e-10	1.86322	up	0.001031	0.826603	normal	0.826921	-0.13905	normal
Vigna_radiata_var._radiata_newGene_4984	0.827979	0.149415	normal	8.98e-08	-1.60158	down	0.075561	-0.66588	normal	0.00562	1.23687	up
Vigna_radiata_var._radiata_newGene_5056	--	--	--	0.004019	1.2027	up	0.107979	1.06143	normal	0.568832	-0.39601	normal
Vigna_radiata_var._radiata_newGene_5080	0.17706	0.546365	normal	0.963015	0.024926	normal	0.000519	1.17103	up	0.367887	0.484421	normal
Vigna_radiata_var._radiata_newGene_5095	0.280465	0.374295	normal	0.000112	0.761868	normal	4.16e-16	1.4278	up	0.531031	-0.25268	normal
Vigna_radiata_var._radiata_newGene_511	0.441267	0.361858	normal	0.187794	0.363575	normal	9.25e-17	1.8183	up	0.019461	0.607376	normal
Vigna_radiata_var._radiata_newGene_513	0.059918	0.406736	normal	1.01e-06	0.846965	normal	1.43e-10	1.14217	up	0.759748	0.088477	normal
Vigna_radiata_var._radiata_newGene_5130	--	--	--	--	--	--	4.25e-08	3.50493	up	--	--	--
Vigna_radiata_var._radiata_newGene_5174	0.625542	-0.26872	normal	0.0018	1.00288	up	0.70202	-0.15084	normal	0.892839	0.083064	normal
Vigna_radiata_var._radiata_newGene_5187	--	--	--	--	--	--	7.64e-11	4.12162	up	--	--	--
Vigna_radiata_var._radiata_newGene_5192	0.41436	0.265714	normal	0.035479	0.46663	normal	1.31e-06	1.03061	up	0.859376	0.05854	normal
Vigna_radiata_var._radiata_newGene_5203	0.723664	0.193953	normal	0.781419	-0.11718	normal	4.18e-23	4.20668	up	0.154071	0.546716	normal
Vigna_radiata_var._radiata_newGene_5220	0.925436	0.064351	normal	1.57e-06	1.13165	up	0.000198	1.03962	up	0.283556	-0.51079	normal
Vigna_radiata_var._radiata_newGene_5223	0.898709	0.063227	normal	2.33e-16	1.40083	up	0.030245	0.359974	normal	0.277204	-0.42059	normal
Vigna_radiata_var._radiata_newGene_5226	0.207052	-0.55206	normal	1.09e-05	1.4161	up	0.990603	0.005535	normal	0.45234	0.423867	normal
Vigna_radiata_var._radiata_newGene_5240	0.418468	0.328326	normal	7.8e-11	1.0942	up	2.4e-15	1.05307	up	0.125275	0.383103	normal
Vigna_radiata_var._radiata_newGene_5257	--	--	--	4.08e-09	2.18335	up	0.233618	0.42665	normal	0.551948	-0.40835	normal
Vigna_radiata_var._radiata_newGene_5261	--	--	--	0.001468	1.71061	up	--	--	--	--	--	--
Vigna_radiata_var._radiata_newGene_5305	--	--	--	0.000373	1.2886	up	1.03e-06	3.03216	up	0.254343	0.701204	normal
Vigna_radiata_var._radiata_newGene_5343	0.821661	0.153483	normal	0.001586	1.25231	up	0.026373	0.850695	normal	--	--	--
Vigna_radiata_var._radiata_newGene_5350	--	--	--	4.51e-08	1.79256	up	0.800859	-0.13925	normal	0.614101	0.354072	normal
Vigna_radiata_var._radiata_newGene_5359	--	--	--	1.81e-07	-2.26651	down	--	--	--	1.46e-09	1.63852	up
Vigna_radiata_var._radiata_newGene_5374	--	--	--	5.39e-06	2.25832	up	--	--	--	0.964807	-0.04159	normal
Vigna_radiata_var._radiata_newGene_5393	--	--	--	3.52e-14	2.83342	up	--	--	--	--	--	--
Vigna_radiata_var._radiata_newGene_5396	0.00063	0.71412	normal	0.133893	-0.35282	normal	3.8e-05	1.09248	up	0.619434	0.114019	normal
Vigna_radiata_var._radiata_newGene_5429	0.01037	0.674461	normal	3.75e-09	1.0766	up	1.74e-10	1.19937	up	0.330899	-0.33772	normal
Vigna_radiata_var._radiata_newGene_5433	0.811079	0.160817	normal	0.39194	0.339791	normal	0.002407	1.45154	up	0.785791	-0.18244	normal
Vigna_radiata_var._radiata_newGene_5441	0.985117	-0.01551	normal	0.00016	1.12391	up	0.166072	0.43039	normal	0.881876	-0.08553	normal
Vigna_radiata_var._radiata_newGene_558	--	--	--	--	--	--	1.01e-07	3.82483	up	--	--	--
Vigna_radiata_var._radiata_newGene_578	0.000865	0.870847	normal	1.33e-05	0.955157	normal	1.61e-09	1.10494	up	0.572633	-0.30203	normal
Vigna_radiata_var._radiata_newGene_608	0.533994	0.338585	normal	0.712143	-0.16788	normal	2.55e-10	1.9881	up	0.827916	0.133563	normal
Vigna_radiata_var._radiata_newGene_701	0.128717	0.640572	normal	0.019723	0.552184	normal	3.91e-07	1.13175	up	0.750186	0.218723	normal
Vigna_radiata_var._radiata_newGene_732	0.369433	0.378753	normal	2.82e-29	2.27092	up	0.033939	0.454035	normal	0.026575	-0.93926	normal
Vigna_radiata_var._radiata_newGene_778	0.407561	0.385642	normal	9.94e-07	1.38613	up	0.5424	0.234264	normal	0.144774	-0.64519	normal
Vigna_radiata_var._radiata_newGene_779	0.865585	0.107682	normal	0.034851	0.647115	normal	1.65e-08	1.42556	up	0.42983	0.313847	normal
Vigna_radiata_var._radiata_newGene_78	0.060167	0.336291	normal	1.97e-16	1.2039	up	1.08e-09	1.00804	up	0.280783	-0.22748	normal
Vigna_radiata_var._radiata_newGene_782	0.010198	0.816507	normal	1.06e-05	0.996311	normal	1.09e-08	1.35671	up	0.554672	-0.27532	normal
Vigna_radiata_var._radiata_newGene_83	0.709326	0.23181	normal	0.400237	0.370081	normal	0.000179	1.18684	up	0.848248	0.108346	normal
Vigna_radiata_var._radiata_newGene_830	--	--	--	8.07e-09	3.03866	up	--	--	--	--	--	--
Vigna_radiata_var._radiata_newGene_849	0.618588	0.237395	normal	2.78e-11	1.66101	up	0.962585	0.013013	normal	0.924303	-0.07129	normal
Vigna_radiata_var._radiata_newGene_856	0.006961	0.616057	normal	0.079313	0.408345	normal	3.76e-10	1.24008	up	0.349461	-0.32225	normal
Vigna_radiata_var._radiata_newGene_908	--	--	--	0.563859	0.249875	normal	0.00177	1.26388	up	0.833654	-0.13958	normal
Vigna_radiata_var._radiata_newGene_922	0.588004	0.308841	normal	0.126009	0.679229	normal	0.001585	1.12355	up	0.884393	0.113172	normal
Vigna_radiata_var._radiata_newGene_930	0.846144	0.089162	normal	1.61e-16	1.43863	up	0.992773	-0.00321	normal	0.009227	-0.74865	normal
Vigna_radiata_var._radiata_newGene_938	0.805184	0.13013	normal	7.97e-16	1.30776	up	0.174616	0.287677	normal	0.458243	-0.29383	normal
Vigna_radiata_var._radiata_newGene_95	0.02776	0.704648	normal	0.003446	0.716975	normal	1.16e-10	1.11585	up	0.450604	0.277682	normal
Vigna_radiata_var._radiata_newGene_964	0.299936	0.440027	normal	4e-05	1.06429	up	1.81e-17	2.00118	up	0.124889	0.573603	normal
Vigna_radiata_var._radiata_newGene_965	0.710311	0.219045	normal	0.553856	0.128796	normal	7.2e-11	0.88403	normal	1.05e-17	1.71807	up
Vigna_radiata_var._radiata_newGene_982	0.253429	0.486324	normal	0.622398	0.166198	normal	0.000695	1.8173	up	0.843759	0.153276	normal
Vigna_radiata_var._radiata_newGene_986	0.34577	0.302912	normal	4.23e-16	1.32349	up	4.47e-19	1.10825	up	0.73383	-0.18441	normal
Vigna_radiata_var._radiata_newGene_990	0.556459	0.331463	normal	2.21e-08	1.67578	up	0.623644	0.246741	normal	0.521036	-0.40496	normal
Vigna_radiata_var._radiata_newGene_991	0.129156	0.648601	normal	0.001734	1.36274	up	--	--	--	0.667955	-0.31402	normal
gene10000	0.557727	-0.16516	normal	1.12e-06	0.789172	normal	7.2e-18	1.39509	up	0.232488	-0.30002	normal
gene10012	1.75e-05	-0.83644	normal	7.31e-06	-1.3024	down	6.99e-28	-3.51591	down	5.04e-08	2.23968	up
gene10013	0.978136	0.018388	normal	0.259193	-0.33877	normal	0.210593	-0.73497	normal	0.002483	1.10251	up
gene10026	--	--	--	0.009837	-1.17031	down	2.37e-05	1.60837	up	--	--	--
gene10031	0.980098	0.020017	normal	0.881512	0.027341	normal	2.53e-06	1.41925	up	0.682905	0.197729	normal
gene10053	3.32e-05	1.06069	up	4.43e-22	2.19479	up	6.02e-29	2.73887	up	0.093337	-0.51111	normal
gene10054	0.382909	0.403362	normal	9.96e-05	1.10332	up	3.41e-77	3.74651	up	0.898695	-0.07484	normal
gene10055	0.53121	0.167712	normal	9.48e-24	1.01267	up	0.000399	0.900894	normal	0.247835	-0.39722	normal
gene10064	0.870429	0.107022	normal	0.017535	-1.03746	normal	--	--	--	0.002845	1.54347	up
gene10069	0.03867	0.804898	normal	5.68e-10	2.02705	up	1.52e-34	2.86687	up	0.00532	-1.34138	down
gene10072	0.101434	0.549635	normal	0.720209	0.149308	normal	0.001309	1.29732	up	0.017842	-1.23844	normal
gene10077	0.35953	0.45169	normal	0.146521	-0.79794	normal	3.07e-08	2.16614	up	0.247476	-0.54309	normal
gene10093	0.710311	-0.16375	normal	3.54e-07	1.24462	up	2.61e-11	1.49837	up	0.271531	-0.38068	normal
gene10095	0.521624	0.244429	normal	0.024325	0.590686	normal	0.000107	1.19152	up	0.846794	0.139996	normal
gene10097	0.47606	0.314067	normal	2e-15	2.13428	up	1.73e-56	8.39041	up	0.842605	-0.10985	normal
gene101	0.529577	0.312935	normal	3.97e-05	1.12786	up	4.56e-05	1.21321	up	0.632663	-0.23549	normal
gene10101	0.623556	0.226052	normal	0.990381	0.002987	normal	0.809486	0.086213	normal	1.55e-05	1.60617	up
gene10124	0.674751	0.228011	normal	2.03e-18	-2.69849	down	1.73e-22	-3.93826	down	0.004155	1.36152	up
gene10135	--	--	--	0.221433	0.384626	normal	1.13e-11	2.18224	up	0.875961	0.130824	normal
gene10143	2.48e-05	0.645844	normal	3.47e-09	1.06472	up	5.14e-23	2.25434	up	0.054096	-0.56726	normal
gene10151	0.202178	0.547857	normal	0.482588	-0.36116	normal	1.23e-09	1.78961	up	0.785176	-0.12825	normal
gene10152	0.053763	0.427464	normal	0.016154	-0.48215	normal	1.71e-12	1.09695	up	0.289335	0.344828	normal
gene10159	0.94098	0.059127	normal	--	--	--	0.000315	1.66497	up	--	--	--
gene10164	0.244706	-0.2833	normal	8.5e-09	1.02319	up	0.402405	0.142991	normal	0.385824	0.275797	normal
gene10169	--	--	--	--	--	--	3.88e-08	3.97329	up	--	--	--
gene10172	0.018585	0.447025	normal	0.24351	0.189581	normal	1.42e-28	2.35186	up	0.9122	-0.05035	normal
gene10173	0.048549	0.742724	normal	0.084251	-0.46936	normal	2.47e-08	2.32557	up	0.902998	-0.09113	normal
gene1018	0.003871	0.879417	normal	0.007716	1.10489	up	3.63e-14	2.05196	up	0.177776	-0.58549	normal
gene10199	0.076163	0.352678	normal	1.93e-29	1.37366	up	3.87e-29	1.43845	up	0.106724	-0.53038	normal
gene10220	0.158895	-0.372	normal	7.15e-16	1.13856	up	0.851632	-0.03123	normal	0.333952	0.406381	normal
gene1023	0.011327	0.626788	normal	5.02e-11	1.09783	up	1.11e-26	2.1183	up	0.857446	-0.09326	normal
gene10231	0.353442	0.372615	normal	2.26e-07	1.08311	up	1.88e-06	1.01669	up	0.987395	-0.00952	normal
gene10238	0.009345	0.850847	normal	1.74e-16	2.18672	up	5.3e-18	1.93593	up	0.502923	-0.27854	normal
gene10259	7.43e-05	1.00322	up	0.054446	-0.70787	normal	0.001004	0.86863	normal	0.412989	-0.26648	normal
gene10268	0.247218	0.534649	normal	0.215314	0.59812	normal	2.05e-14	1.97119	up	0.963638	-0.03325	normal
gene1027	--	--	--	0.159094	0.612367	normal	1.03e-11	5.32106	up	0.427989	0.539288	normal
gene10273	0.23744	0.333763	normal	5.02e-26	1.40274	up	3.68e-57	1.73978	up	0.490408	-0.21652	normal
gene10283	0.604731	-0.199	normal	3.21e-15	2.36995	up	0.000674	-0.53295	normal	1.43e-09	-2.29652	down
gene10285	0.66653	0.206097	normal	7.22e-54	-3.73055	down	0.732167	0.265758	normal	0.0094	1.28636	up
gene10313	0.006827	-0.56224	normal	2.11e-18	1.20282	up	0.394003	-0.09999	normal	0.906272	0.047894	normal
gene10332	0.930143	-0.05979	normal	0.148906	-0.80348	normal	0.000218	-1.37551	down	0.004482	1.36437	up
gene10337	0.168688	0.319604	normal	0.047075	-0.30748	normal	4.8e-08	1.01925	up	0.136038	0.367555	normal
gene10338	0.832345	0.074209	normal	4.74e-06	0.474899	normal	4.05e-07	1.08971	up	0.828484	0.061197	normal
gene1034	0.782652	0.171795	normal	3.29e-14	-2.0947	down	1.23e-05	-2.01054	down	0.002705	1.04685	up
gene10340	8.29e-05	0.748137	normal	0.00268	-0.45575	normal	6.24e-15	1.4079	up	0.395431	0.25699	normal
gene10346	0.854102	0.126647	normal	1.13e-06	-2.24768	down	--	--	--	2.48e-08	2.00768	up
gene10375	0.324812	0.290537	normal	0.003416	-0.48633	normal	1.59e-15	1.16883	up	0.042689	0.376067	normal
gene10377	0.193425	0.555096	normal	1.99e-07	1.15163	up	0.611858	0.124784	normal	7.97e-06	-1.51734	down
gene1039	0.093817	0.544161	normal	1.37e-19	1.52626	up	1.31e-19	2.87615	up	0.83701	0.154447	normal
gene10393	0.235006	0.253945	normal	3.14e-17	1.05348	up	8.85e-08	0.890424	normal	0.666681	-0.13109	normal
gene10395	0.955838	-0.04227	normal	0.007619	-0.49302	normal	0.905828	0.054088	normal	7.83e-09	1.50616	up
gene10396	0.915833	0.076703	normal	0.281313	-0.55357	normal	2.87e-09	2.58833	up	0.02493	1.02556	normal
gene10409	0.805555	-0.10678	normal	3.28e-16	0.768341	normal	1.42e-17	1.64979	up	0.093127	0.304879	normal
gene10411	0.476612	-0.30323	normal	2.66e-13	-1.0141	down	1.61e-06	1.6611	up	6.28e-05	1.07272	up
gene10413	--	--	--	6.65e-08	2.58945	up	9.06e-13	3.97988	up	--	--	--
gene10414	0.98432	0.010115	normal	6.12e-13	1.21974	up	5.3e-16	1.17026	up	0.957756	0.023858	normal
gene10443	--	--	--	0.000413	1.48102	up	1.94e-07	2.21652	up	--	--	--
gene10448	0.110627	0.535163	normal	0.003984	-0.53659	normal	9.51e-16	1.42408	up	0.285466	0.363785	normal
gene10465	--	--	--	0.001075	-2.66594	down	--	--	--	0.002746	1.54739	up
gene10478	0.302047	0.387378	normal	2.55e-33	-1.17739	down	9.74e-10	1.02632	up	0.762808	0.099805	normal
gene10482	0.691406	-0.16109	normal	1.56e-48	1.49381	up	4.05e-33	1.80683	up	0.291911	0.46981	normal
gene10483	0.690606	-0.15145	normal	0.920485	0.023698	normal	########	3.46405	up	0.731168	-0.26254	normal
gene10494	0.532635	0.309518	normal	8.76e-10	3.70257	up	--	--	--	0.858966	0.145558	normal
gene10517	0.275873	0.405468	normal	1.52e-21	1.39881	up	6.59e-17	1.00368	up	0.193393	-0.48854	normal
gene10518	0.01037	0.70603	normal	8.32e-15	1.58687	up	2.03e-09	2.11447	up	0.219898	-0.48422	normal
gene10528	0.001385	0.543501	normal	0.019909	0.260088	normal	2.43e-14	1.17	up	0.219591	-0.21326	normal
gene10531	0.528482	0.24965	normal	3.43e-42	3.28502	up	2.19e-06	1.14894	up	0.780969	0.219778	normal
gene10537	0.000125	0.913169	normal	0.000413	0.655571	normal	9.53e-36	1.70744	up	0.644269	-0.24729	normal
gene10561	0.352208	0.281018	normal	9.91e-14	1.01442	up	7.89e-06	0.722536	normal	0.805948	-0.09303	normal
gene10563	0.967365	-0.02853	normal	3.48e-07	1.24414	up	5.14e-15	1.50531	up	0.606261	0.269426	normal
gene10590	0.421423	0.378333	normal	0.286129	0.259795	normal	0.005744	1.74514	up	0.75236	-0.13656	normal
gene10594	0.091781	0.402482	normal	0.442878	0.169951	normal	4.37e-12	1.70564	up	0.878162	0.056271	normal
gene10596	0.050645	0.687527	normal	7.06e-35	2.19122	up	0.022457	0.718738	normal	0.133655	0.776732	normal
gene10610	0.000185	-0.62031	normal	1.37e-07	1.44239	up	5.67e-34	-2.10473	down	0.004678	-0.91499	normal
gene10614	1.79e-05	1.43658	up	1.12e-09	3.90499	up	2.4e-50	10.3182	up	--	--	--
gene10615	0.001964	0.940657	normal	1.75e-50	3.81575	up	0.001414	2.60933	up	0.173305	0.840547	normal
gene10620	0.867133	0.111168	normal	6.26e-06	-1.86023	down	--	--	--	0.001487	1.61856	up
gene10650	0.00034	-0.91469	normal	1.16e-07	1.23541	up	0.001748	-0.7369	normal	0.437425	0.311437	normal
gene10651	0.265009	-0.33829	normal	8.19e-19	1.19965	up	0.985495	0.004609	normal	0.97595	-0.01009	normal
gene10658	4.1e-07	0.730354	normal	5.44e-38	1.52755	up	1.21e-11	0.788441	normal	7.13e-05	-0.7562	normal
gene10672	0.819575	0.144972	normal	0.113489	0.419509	normal	0.001275	1.03048	up	0.497169	-0.331	normal
gene10673	0.004465	0.56405	normal	0.230145	0.30826	normal	0.001822	1.39988	up	0.658062	0.249003	normal
gene1068	--	--	--	0.003543	1.35476	up	4.49e-05	2.7071	up	0.444434	-0.43425	normal
gene1069	0.023268	-0.66515	normal	9.59e-13	1.18281	up	0.578517	-0.09951	normal	0.881672	-0.07991	normal
gene10690	0.066724	0.423738	normal	0.598421	0.090223	normal	9.97e-14	1.39085	up	0.791353	-0.08959	normal
gene10698	0.693501	0.207652	normal	6.16e-17	2.19043	up	0.012386	0.453682	normal	0.000556	-1.09709	down
gene10703	0.506985	0.28355	normal	0.000142	0.700319	normal	5.56e-16	1.27585	up	0.039398	-0.66682	normal
gene10713	0.969225	0.032137	normal	0.002113	1.10014	up	0.76277	0.138374	normal	0.118509	0.626212	normal
gene10717	0.621477	0.291062	normal	3.96e-12	1.61632	up	4.18e-08	1.23586	up	0.98678	-0.00865	normal
gene10720	0.132614	-0.34841	normal	4.45e-23	1.01161	up	0.783141	-0.03811	normal	0.904475	0.055621	normal
gene10736	0.014852	0.917207	normal	0.372965	-0.27982	normal	4.15e-05	2.78785	up	0.442335	0.362756	normal
gene10744	0.381674	0.430565	normal	1.26e-17	1.73445	up	7.45e-35	1.94766	up	0.544465	-0.19143	normal
gene10752	0.160074	0.416646	normal	0.016573	0.503345	normal	4.81e-10	1.12361	up	0.398813	-0.32283	normal
gene10756	0.930611	-0.06775	normal	0.020838	0.920136	normal	0.000371	1.65556	up	--	--	--
gene10758	0.009806	0.920708	normal	0.008739	0.46329	normal	0.001377	2.42444	up	0.178964	-0.56931	normal
gene10766	0.370189	0.442512	normal	0.002396	1.00014	up	7.52e-06	3.22099	up	0.206888	-0.50931	normal
gene10784	0.808988	0.164093	normal	1.11e-58	3.10534	up	1.67e-15	2.86874	up	7.08e-09	-1.85053	down
gene10828	0.168909	0.424279	normal	0.109242	-0.26435	normal	4.66e-08	1.20929	up	0.718771	-0.0795	normal
gene10829	0.831052	0.07614	normal	0.016217	0.33973	normal	2.26e-07	1.16912	up	0.154071	0.350016	normal
gene10840	0.001478	1.01987	up	4.75e-19	1.47	up	1.52e-10	1.52587	up	0.665538	-0.18201	normal
gene10859	--	--	--	--	--	--	5.93e-19	3.81526	up	--	--	--
gene10897	0.237124	0.544284	normal	0.007616	1.16232	up	0.072229	1.03204	normal	0.846034	-0.1629	normal
gene10903	--	--	--	0.143946	0.639678	normal	2.96e-05	1.39991	up	0.864527	-0.12614	normal
gene10921	0.720165	0.210989	normal	2.46e-15	2.98025	up	5.64e-05	1.17373	up	0.884551	0.115404	normal
gene10938	0.945571	-0.05356	normal	0.000278	1.68047	up	0.108616	0.813169	normal	0.590265	0.381208	normal
gene10959	0.021665	0.853648	normal	4.95e-05	2.19477	up	5.58e-05	3.53319	up	--	--	--
gene10970	0.289172	-0.31921	normal	1.57e-20	-1.33955	down	0.762846	0.07082	normal	0.000297	1.22927	up
gene10981	0.219163	0.303136	normal	0.169985	0.264265	normal	5.21e-27	1.27146	up	0.637541	-0.12534	normal
gene10982	0.679788	0.252752	normal	0.195426	0.515206	normal	1.95e-05	1.71495	up	0.815308	0.167934	normal
gene10984	0.88	0.091727	normal	0.618957	-0.1092	normal	2.79e-07	1.51293	up	0.000354	0.820028	normal
gene10996	0.821661	0.088256	normal	2.8e-11	1.12663	up	0.064225	-0.38778	normal	0.688111	-0.12245	normal
gene11002	--	--	--	9.17e-06	2.21079	up	1.37e-09	3.0025	up	--	--	--
gene11026	0.126137	0.528482	normal	0.015063	0.467593	normal	6.34e-15	2.09231	up	0.461086	0.258633	normal
gene11047	--	--	--	--	--	--	--	--	--	7.96e-05	2.03	up
gene1105	0.478575	0.377966	normal	0.002218	1.40045	up	2.19e-06	1.63553	up	--	--	--
gene11086	--	--	--	7.68e-22	5.19385	up	6.6e-64	5.73906	up	--	--	--
gene11087	0.089348	0.703239	normal	5.83e-16	4.93237	up	########	5.01744	up	--	--	--
gene11093	0.541389	0.313131	normal	0.005768	0.815134	normal	1.48e-23	2.6854	up	0.901947	0.086654	normal
gene11094	--	--	--	7.85e-17	4.35612	up	1.04e-53	6.70032	up	3.75e-09	2.46911	up
gene1114	0.078319	0.386977	normal	3.25e-16	1.13884	up	1.97e-26	1.54732	up	0.659795	-0.16604	normal
gene11140	0.59516	0.162041	normal	1.7e-21	1.57427	up	0.001999	0.43945	normal	0.990828	0.006712	normal
gene11148	--	--	--	0.940938	-0.03562	normal	0.000379	2.00817	up	0.230903	0.632345	normal
gene11152	0.393624	-0.34993	normal	3.15e-11	3.68082	up	1.91e-05	-2.54729	down	2.78e-06	-2.34502	down
gene11156	0.769451	0.17142	normal	0.005551	0.796257	normal	1.16e-05	1.26752	up	0.444434	0.380404	normal
gene11157	--	--	--	1.1e-15	2.82365	up	8.57e-25	4.6315	up	0.300177	-0.56846	normal
gene11182	0.947235	0.052184	normal	0.001653	0.831363	normal	3.29e-05	1.46812	up	0.814021	-0.15259	normal
gene11194	0.000282	0.98447	normal	6.63e-15	1.7269	up	8.59e-15	2.5782	up	0.000471	-1.45272	down
gene11197	0.341263	0.32127	normal	6.22e-11	0.792356	normal	1.54e-38	1.66765	up	0.465788	-0.19315	normal
gene11203	--	--	--	--	--	--	0.007661	1.48073	up	--	--	--
gene11207	--	--	--	4.49e-06	2.24486	up	4.81e-10	4.12024	up	--	--	--
gene11223	0.009532	0.458268	normal	7.84e-19	1.0014	up	3.63e-15	1.23866	up	0.119386	-0.45269	normal
gene11224	0.010256	0.641397	normal	0.289845	0.316022	normal	8.11e-30	2.1623	up	0.675456	0.222996	normal
gene1123	0.883641	0.055094	normal	8.18e-27	1.2578	up	1.07e-39	1.26108	up	0.029955	0.478993	normal
gene11234	4.75e-07	0.829622	normal	0.15584	-0.22437	normal	4.15e-14	1.36433	up	0.960352	0.02541	normal
gene11261	5.14e-44	2.07913	up	########	4.45663	up	9.44e-28	2.71918	up	0.174265	-0.79075	normal
gene11263	0.075273	0.566143	normal	0.12281	0.335312	normal	7.99e-05	1.04907	up	0.131414	0.579932	normal
gene11267	4.68e-05	0.994574	normal	1.46e-06	0.809064	normal	1.18e-10	2.02503	up	0.269512	0.422112	normal
gene11271	0.989694	0.007811	normal	0.382914	-0.28451	normal	1.75e-12	1.57517	up	0.001894	1.32317	up
gene11275	0.218416	0.411676	normal	0.121066	0.345012	normal	2.37e-13	1.2859	up	0.729577	-0.12361	normal
gene11285	1.1e-06	1.53293	up	1.14e-90	4.08687	up	1.63e-85	5.20188	up	0.027107	-1.05302	normal
gene11287	0.375397	0.441301	normal	0.004152	1.10247	up	9.1e-06	-1.10017	down	0.001355	-1.60017	down
gene11307	0.987327	-0.00753	normal	0.013491	0.287843	normal	2.01e-11	1.00755	up	0.291911	-0.23401	normal
gene1131	--	--	--	0.812728	-0.14585	normal	0.000291	1.73552	up	0.05846	1.07058	normal
gene11318	0.993855	0.004172	normal	1.61e-17	-1.38763	down	1.64e-06	1.16018	up	0.186842	0.343089	normal
gene11325	0.283433	0.302518	normal	0.000115	0.69733	normal	1.17e-10	1.01803	up	0.012316	-0.72535	normal
gene1133	0.730259	-0.21553	normal	1.09e-07	1.16999	up	0.064674	-0.71397	normal	0.534833	-0.32127	normal
gene11332	0.670452	0.222573	normal	2.96e-05	0.8176	normal	8.82e-08	1.16784	up	0.864886	-0.08588	normal
gene11356	0.656111	0.237203	normal	0.008971	0.638145	normal	5e-09	1.8068	up	0.89659	0.080703	normal
gene11364	0.923108	0.061032	normal	8.09e-15	1.09095	up	0.613123	0.130213	normal	0.523658	-0.38078	normal
gene11367	0.966168	0.035969	normal	0.006869	1.15296	up	0.517969	-0.37821	normal	0.938008	-0.06853	normal
gene11387	0.000853	-1.17567	down	0.689874	0.258632	normal	0.000122	2.13348	up	0.000208	1.22711	up
gene11427	0.600031	0.298041	normal	4.7e-07	1.28811	up	9.43e-08	-1.49755	down	6.84e-06	-1.79368	down
gene11440	0.346197	0.458124	normal	0.003886	1.60362	up	9.05e-06	1.8154	up	--	--	--
gene11443	0.530059	-0.32765	normal	0.523036	-0.14003	normal	1.63e-22	3.74504	up	0.658947	-0.32753	normal
gene11479	--	--	--	--	--	--	1.98e-14	3.66768	up	--	--	--
gene11480	0.804743	0.16529	normal	2.97e-10	1.96537	up	0.219631	-0.67343	normal	0.875961	-0.11997	normal
gene11503	0.061235	0.540369	normal	0.195607	0.237325	normal	1.51e-07	1.47828	up	0.341616	0.264531	normal
gene11505	0.616408	-0.24009	normal	0.000165	0.704354	normal	7.13e-08	1.0597	up	0.952646	0.038857	normal
gene11508	--	--	--	8.42e-09	1.84245	up	3.5e-13	2.32435	up	0.900401	-0.10451	normal
gene11517	0.776168	0.125999	normal	0.001298	2.44174	up	########	8.76456	up	0.000251	1.90615	up
gene11532	0.069161	0.684432	normal	2e-89	5.34908	up	1.36e-10	3.93612	up	0.096232	-0.75099	normal
gene11533	0.722116	0.162424	normal	2.21e-11	1.43529	up	1.2e-22	1.75929	up	0.859373	0.11744	normal
gene11541	0.983756	0.009859	normal	5.79e-10	1.03927	up	0.663128	-0.09513	normal	0.60873	-0.23149	normal
gene11569	0.981595	0.015245	normal	0.003366	0.812524	normal	4.77e-14	2.15035	up	0.001478	1.65006	up
gene11570	0.375449	0.404211	normal	1.08e-05	1.26188	up	0.244935	0.532246	normal	0.949854	0.051399	normal
gene11612	0.462528	-0.32873	normal	6.04e-06	1.08223	up	0.015338	-0.70599	normal	0.653624	-0.2188	normal
gene11613	0.210123	0.451792	normal	0.633378	-0.08374	normal	1.13e-11	1.3222	up	2.73e-07	-0.65141	normal
gene11622	0.695569	-0.13493	normal	1.65e-06	0.733531	normal	1.49e-07	1.00276	up	0.307701	-0.33374	normal
gene11635	0.006244	0.709665	normal	0.137025	0.302899	normal	2.69e-07	1.05117	up	0.137899	-0.38876	normal
gene11688	0.173094	0.261107	normal	1.15e-14	1.07868	up	0.000739	0.637335	normal	0.869541	0.092218	normal
gene1169	0.821661	0.154287	normal	0.65484	-0.2372	normal	8.21e-26	4.25214	up	3.74e-05	1.89243	up
gene11697	0.954619	-0.04375	normal	0.075542	-0.90998	normal	--	--	--	0.000869	1.48007	up
gene11700	0.797683	-0.14352	normal	0.103541	0.369508	normal	1.08e-13	1.52075	up	0.002748	0.837329	normal
gene11704	0.381324	0.276048	normal	6.65e-06	-0.70611	normal	6.21e-06	1.20675	up	0.017212	0.59489	normal
gene11705	0.834745	0.118354	normal	2.07e-08	1.35673	up	1.43e-10	1.61217	up	0.278716	0.48529	normal
gene11712	0.120772	0.406806	normal	5.83e-19	1.84615	up	0.000103	0.59623	normal	0.000334	-0.96631	normal
gene11735	0.348669	0.182073	normal	3.29e-13	1.06786	up	0.585042	-0.09486	normal	0.002804	-0.64897	normal
gene11737	0.526375	0.15	normal	5.8e-10	0.805796	normal	4.87e-12	1.10177	up	0.308692	-0.33531	normal
gene11738	--	--	--	2.65e-05	2.04975	up	1.28e-09	3.00461	up	--	--	--
gene11747	0.729862	-0.21918	normal	3.45e-06	1.21739	up	0.001003	1.16551	up	0.84956	0.137025	normal
gene11761	0.650293	0.15307	normal	0.144648	0.242675	normal	3.76e-23	1.0816	up	0.05623	0.268391	normal
gene11777	0.290718	0.498695	normal	0.193072	0.339011	normal	1.05e-15	1.258	up	0.063133	-0.49883	normal
gene11778	0.274245	0.514017	normal	0.969334	0.015534	normal	5.56e-09	1.29959	up	0.179228	-0.40515	normal
gene11797	0.852365	-0.12684	normal	1.62e-16	2.58437	up	0.971661	0.01798	normal	0.594541	0.388659	normal
gene11803	--	--	--	--	--	--	4.86e-18	6.57899	up	--	--	--
gene11804	0.602998	0.289391	normal	0.000299	-1.61685	down	--	--	--	5.68e-05	1.89663	up
gene11819	--	--	--	1.09e-06	2.98207	up	5.11e-05	3.89156	up	--	--	--
gene11828	0.052557	0.362922	normal	2.62e-14	0.932435	normal	5.8e-22	1.42145	up	0.005564	-0.50297	normal
gene11831	--	--	--	--	--	--	--	--	--	0.004102	1.49585	up
gene11841	0.918292	0.073543	normal	4.9e-19	1.4193	up	0.147299	0.975389	normal	5.94e-08	-1.84401	down
gene11849	0.24238	0.529872	normal	1.4e-05	1.28563	up	1.94e-10	2.1522	up	0.508734	0.288532	normal
gene11850	--	--	--	--	--	--	2.76e-12	5.1765	up	0.138458	0.855446	normal
gene11852	0.214538	0.359919	normal	5.25e-23	1.85427	up	6.13e-41	2.25786	up	0.517056	0.300723	normal
gene11875	0.146541	0.378692	normal	9.14e-11	1.09517	up	7.11e-17	1.19369	up	0.089371	-0.4501	normal
gene11907	--	--	--	9.3e-06	1.18469	up	0.000579	1.28881	up	0.092461	-0.80821	normal
gene1191	--	--	--	9.94e-19	1.89379	up	0.000117	1.85281	up	0.213749	-0.56179	normal
gene11910	0.045434	0.752116	normal	1.08e-14	1.89124	up	1.33e-16	2.68055	up	0.532218	0.289357	normal
gene11913	0.930944	0.051325	normal	0.000279	-0.56304	normal	1.75e-11	1.59621	up	0.297673	-0.43256	normal
gene11915	--	--	--	0.001185	1.61773	up	7.22e-05	1.93182	up	--	--	--
gene11919	0.321374	-0.3914	normal	0.11137	-0.30775	normal	4.67e-46	-2.23789	down	0.000266	1.04051	up
gene11920	0.647672	0.275047	normal	2.62e-08	3.44636	up	3.29e-10	1.81857	up	--	--	--
gene11921	0.626911	0.194465	normal	2.28e-08	1.00016	up	0.089621	0.29315	normal	0.347934	-0.27101	normal
gene1193	0.019925	-0.46769	normal	1.24e-13	1.01899	up	0.046916	0.302604	normal	0.347005	-0.36823	normal
gene11941	0.657224	0.267572	normal	0.468919	-0.25575	normal	3.91e-09	1.96449	up	0.74295	0.164676	normal
gene11946	0.047299	-0.52067	normal	2.89e-08	1.28727	up	0.037201	-0.46553	normal	0.69175	-0.18816	normal
gene11949	0.198174	0.310921	normal	1.86e-20	1.16115	up	3.7e-19	1.03934	up	0.239547	-0.34079	normal
gene11951	0.966306	0.028297	normal	0.000188	1.19599	up	6.77e-09	3.2088	up	0.034657	1.02253	normal
gene11962	0.856385	0.120141	normal	0.055576	-0.87559	normal	0.009992	1.72761	up	0.948753	0.053443	normal
gene11967	0.109199	0.572869	normal	0.469194	0.178827	normal	1.31e-32	3.46227	up	0.602114	0.249356	normal
gene11984	0.029753	0.436327	normal	0.055051	0.276115	normal	2.9e-23	1.09396	up	0.208431	0.227778	normal
gene11985	0.027492	0.778177	normal	1.2e-46	2.01424	up	2e-27	2.73225	up	0.050442	-0.76052	normal
gene11989	0.570131	0.25965	normal	1.8e-06	1.00255	up	0.014717	0.640579	normal	0.161814	-0.50524	normal
gene1199	0.111221	-0.61815	normal	3.03e-09	2.42783	up	7.94e-09	-3.42762	down	4.72e-05	1.90071	up
gene11991	0.40972	0.40037	normal	0.396626	0.344794	normal	--	--	--	0.003868	1.16969	up
gene11996	0.016936	0.88735	normal	6.04e-05	1.24476	up	0.025051	0.995471	normal	0.275503	0.560752	normal
gene11998	0.858629	0.088851	normal	6.61e-13	1.26251	up	4.39e-06	0.831004	normal	0.265355	-0.38232	normal
gene12005	0.027973	0.831126	normal	3.61e-13	1.82727	up	0.059085	0.452924	normal	0.756404	0.206267	normal
gene12010	0.686507	0.207331	normal	3.44e-07	1.1355	up	2.64e-06	0.860209	normal	0.926733	-0.05287	normal
gene12030	0.158828	0.303472	normal	5.07e-32	1.04514	up	2.28e-13	0.881789	normal	0.883358	0.050707	normal
gene1204	--	--	--	6.04e-11	4.33706	up	2.31e-13	6.26552	up	--	--	--
gene12041	0.549095	0.211577	normal	5.73e-20	1.33322	up	0.050697	0.365462	normal	0.837392	0.12417	normal
gene12048	0.204438	-0.43782	normal	0.430356	-0.15423	normal	9.83e-19	2.34504	up	0.10969	0.550184	normal
gene12049	0.382645	0.404682	normal	1.4e-08	1.97577	up	6.29e-08	2.18245	up	--	--	--
gene12069	0.012276	0.857753	normal	0.000752	1.02188	up	0.446061	0.313191	normal	0.068438	-0.74034	normal
gene12088	0.001424	0.824712	normal	0.2131	-0.2297	normal	1.44e-19	1.79575	up	0.005493	-0.64003	normal
gene12096	0.039911	-0.74325	normal	8.36e-07	-1.10114	down	2.69e-30	-5.19737	down	7.05e-07	1.05911	up
gene12103	0.001019	0.70345	normal	5.52e-37	1.55781	up	4.5e-08	1.57099	up	3e-06	-1.03299	down
gene12106	0.742966	0.116501	normal	2.96e-18	0.95184	normal	1e-12	1.04587	up	0.000725	-0.85832	normal
gene1211	5.82e-05	1.09203	up	8.83e-54	2.65263	up	1.68e-63	3.40285	up	0.675712	-0.22806	normal
gene12117	0.190681	0.571391	normal	0.430356	0.302025	normal	0.000543	1.58213	up	0.383842	-0.38022	normal
gene12118	0.627262	0.230785	normal	0.845722	-0.06027	normal	0.000127	1.30168	up	0.438693	0.322723	normal
gene12139	0.05605	0.395245	normal	2.17e-12	1.28546	up	7.09e-05	0.805677	normal	0.029955	-0.85477	normal
gene12140	0.935202	0.048375	normal	0.020621	0.501537	normal	6.54e-07	1.51093	up	0.000546	-1.25973	down
gene12147	0.857207	-0.10753	normal	0.074001	-0.58358	normal	1.15e-10	-2.54235	down	0.000241	1.57883	up
gene12154	0.925734	0.066728	normal	0.395707	0.388941	normal	1.44e-05	2.14436	up	0.027737	1.02664	normal
gene12158	0.962132	0.034159	normal	0.133868	-0.53735	normal	0.000777	1.40051	up	0.450392	-0.48963	normal
gene12162	--	--	--	--	--	--	8.33e-06	2.2347	up	--	--	--
gene12169	0.944835	0.030609	normal	0.962134	0.00722	normal	4.75e-12	1.18184	up	0.2858	-0.45987	normal
gene12172	0.576654	0.17327	normal	6.03e-15	1.0621	up	0.066852	0.214539	normal	0.155983	-0.32617	normal
gene12173	0.239533	0.236473	normal	0.000617	0.373112	normal	4.77e-08	1.08109	up	0.976083	-0.01029	normal
gene12182	0.640175	0.213187	normal	1.72e-10	1.01947	up	0.000104	-0.86309	normal	1.21e-05	-1.33502	down
gene12209	0.100173	0.413163	normal	1.48e-28	1.11067	up	0.133489	0.211459	normal	0.040031	-0.73201	normal
gene12212	0.578463	0.166799	normal	5.83e-11	1.13203	up	0.049291	-0.26803	normal	0.292823	-0.23947	normal
gene12220	0.566239	0.233969	normal	7.37e-19	1.32479	up	0.054743	0.237212	normal	2.25e-09	-1.42742	down
gene12221	0.976813	-0.02391	normal	0.004078	-1.02545	down	8.8e-05	2.72892	up	0.060247	1.01846	normal
gene12237	0.887181	-0.08879	normal	0.570968	0.166923	normal	1.99e-15	2.56436	up	0.924516	0.080934	normal
gene1225	0.345366	0.175082	normal	6.14e-15	1.62412	up	7.4e-06	0.895682	normal	0.645891	-0.09936	normal
gene12255	0.50858	0.304085	normal	0.52658	-0.1878	normal	0.000222	1.16725	up	0.862912	0.125281	normal
gene12275	0.473282	0.140558	normal	1.22e-30	1.04184	up	0.102146	0.206855	normal	0.183577	-0.40782	normal
gene12286	0.090049	0.395709	normal	8.58e-05	-0.59669	normal	2.14e-09	1.48006	up	0.010486	-0.65501	normal
gene12294	0.891051	0.034261	normal	3.58e-14	1.1339	up	0.917578	0.01713	normal	0.392543	-0.17931	normal
gene12347	0.57035	-0.17691	normal	8.79e-15	1.00042	up	0.160109	-0.26678	normal	0.164607	-0.46639	normal
gene12355	0.750967	-0.19573	normal	0.660242	0.135069	normal	0.041141	-0.75139	normal	2.75e-08	1.70772	up
gene12360	0.670452	-0.24127	normal	4.5e-05	-1.42608	down	6.78e-07	1.87006	up	0.095233	0.843298	normal
gene12361	0.778741	0.112209	normal	3.29e-08	1.20965	up	0.000233	0.905341	normal	0.816319	0.137618	normal
gene12365	0.991522	0.009202	normal	6.06e-10	-2.04864	down	--	--	--	0.002052	1.45792	up
gene12373	0.724505	0.134705	normal	0.586983	0.070495	normal	9.45e-14	1.06973	up	0.500288	0.184563	normal
gene12374	0.337197	0.462488	normal	0.38491	-0.43629	normal	2.01e-05	2.01955	up	0.395674	0.513002	normal
gene12386	0.807392	0.161443	normal	0.135811	0.525727	normal	0.000361	1.2141	up	0.847554	0.106925	normal
gene12388	0.017267	0.396765	normal	0.002213	0.414543	normal	7.09e-40	1.68531	up	0.133824	-0.29705	normal
gene12392	0.696853	-0.12836	normal	2.69e-19	1.18969	up	9.46e-10	0.892823	normal	0.12494	-0.55212	normal
gene12397	0.019389	0.564551	normal	2.91e-09	1.05062	up	8.13e-81	2.00042	up	0.323929	-0.2216	normal
gene12414	0.007261	0.771097	normal	0.783017	0.054268	normal	2.45e-09	1.27256	up	0.994393	0.00411	normal
gene12418	0.745545	0.187048	normal	1.23e-06	-2.4358	down	--	--	--	0.007817	1.36359	up
gene12442	0.418729	0.360043	normal	0.019946	0.548363	normal	4.58e-07	1.04043	up	0.720114	0.118055	normal
gene12450	0.742963	0.211883	normal	0.011857	-1.0416	normal	--	--	--	0.004946	1.24759	up
gene1246	0.617638	0.260591	normal	0.47241	0.196676	normal	1.05e-07	1.35558	up	0.98601	0.008648	normal
gene12461	0.030608	0.611078	normal	3.22e-27	1.87129	up	5.93e-29	1.59506	up	0.013618	-0.69937	normal
gene12485	0.884539	0.100653	normal	2.26e-35	2.6987	up	0.053734	0.630629	normal	0.591986	0.156093	normal
gene12486	3.85e-11	1.28091	up	8.34e-41	1.86666	up	2.96e-25	1.52665	up	0.492086	-0.21098	normal
gene12501	0.347158	0.44313	normal	3.15e-09	2.00609	up	6.97e-07	2.11692	up	0.346199	0.600701	normal
gene12518	0.857784	-0.08353	normal	0.026311	-0.34125	normal	0.87215	-0.04278	normal	0.000691	1.19841	up
gene12519	0.538199	-0.23214	normal	6.11e-05	1.00939	up	0.009484	0.443485	normal	0.911017	-0.06218	normal
gene12522	0.965745	0.026912	normal	1.57e-09	1.78748	up	2e-19	1.64403	up	0.098289	0.551061	normal
gene12528	0.049856	0.383618	normal	4.44e-06	0.946822	normal	7.03e-23	1.00065	up	4.89e-05	-0.83474	normal
gene12532	0.014201	0.42736	normal	2.5e-05	0.451241	normal	1.87e-13	1.72601	up	0.426446	-0.19294	normal
gene12536	0.729714	0.126438	normal	0.000274	0.615641	normal	1.35e-06	1.07641	up	0.72656	-0.13194	normal
gene12537	6.01e-07	0.850785	normal	6.32e-36	1.90326	up	1.21e-35	2.57282	up	0.52165	0.313888	normal
gene12539	0.070061	0.46299	normal	1.36e-14	1.2804	up	5.39e-25	1.15012	up	0.350217	-0.3075	normal
gene12543	0.901913	0.092082	normal	0.026193	-0.88909	normal	2.83e-32	3.77363	up	0.970187	0.028349	normal
gene1255	0.598476	0.306205	normal	0.001873	0.991178	normal	2.61e-20	1.90966	up	0.729152	-0.24655	normal
gene12563	0.866309	0.121415	normal	0.358264	0.415445	normal	5.24e-06	1.70953	up	0.576278	0.347533	normal
gene12568	2.34e-06	1.02727	up	1.41e-22	1.996	up	5.12e-06	0.888574	normal	0.773569	-0.14525	normal
gene12603	0.695187	-0.21424	normal	1.99e-09	-1.54836	down	6.72e-05	1.1887	up	0.980676	0.022864	normal
gene12607	0.964254	-0.03426	normal	0.441942	0.235368	normal	0.00187	1.03343	up	0.673264	0.217214	normal
gene12613	6.84e-05	1.25719	up	4.69e-49	3.0938	up	4.93e-65	5.92038	up	0.959394	-0.04722	normal
gene12616	0.064277	0.653041	normal	9.74e-11	1.92184	up	2.4e-32	2.7085	up	0.693166	0.281305	normal
gene12618	2.16e-05	-0.65554	normal	6.22e-16	1.26917	up	0.000116	-0.46587	normal	0.616063	0.177387	normal
gene12632	0.726141	0.113017	normal	3.41e-28	1.07936	up	1.41e-14	1.54902	up	0.811262	0.112091	normal
gene12645	0.982014	0.011777	normal	5.36e-10	1.13569	up	0.036125	-0.43819	normal	0.659454	-0.16485	normal
gene12664	0.08144	-0.58566	normal	1.46e-07	1.3719	up	0.013673	-0.78626	normal	0.089371	-0.88764	normal
gene12688	1.72e-05	1.42165	up	0.066255	0.687576	normal	9.95e-18	-4.00061	down	0.333576	-0.57601	normal
gene12689	0.426634	0.220563	normal	3.37e-17	1.06558	up	3.05e-21	1.61976	up	0.116662	0.641001	normal
gene12698	2.19e-05	1.11308	up	0.002298	-0.32437	normal	2.33e-07	1.15218	up	0.005784	-0.64765	normal
gene12708	0.980826	0.016168	normal	0.000968	-0.38245	normal	1.02e-07	1.18035	up	0.112976	-0.32056	normal
gene12725	0.661674	0.162865	normal	0.000995	0.389583	normal	1.79e-22	1.10734	up	0.926386	-0.03769	normal
gene12727	0.005047	0.763814	normal	1.63e-12	1.0527	up	0.094168	0.324376	normal	2.08e-18	-2.07597	down
gene12729	9.06e-07	0.730219	normal	6.67e-16	1.33123	up	5.22e-27	2.06588	up	0.178082	-0.42459	normal
gene12735	0.460755	0.386886	normal	0.084539	0.750513	normal	1.07e-07	2.42166	up	0.152114	0.708718	normal
gene12736	0.709709	-0.17747	normal	8.45e-09	-1.23245	down	0.252503	-0.4329	normal	3.93e-07	1.34758	up
gene12750	0.489092	-0.28537	normal	0.001325	-1.09588	down	0.000527	-1.29151	down	0.00793	1.10585	up
gene12753	0.273263	0.324187	normal	0.256034	0.226433	normal	1.6e-17	1.84815	up	0.304795	0.399838	normal
gene12775	--	--	--	0.006145	1.16006	up	--	--	--	0.277204	-0.69358	normal
gene1278	0.690622	-0.18271	normal	3.25e-08	1.10484	up	1.39e-39	-2.33778	down	0.46313	-0.20869	normal
gene12787	0.610413	0.243087	normal	7.09e-09	1.2008	up	0.010491	0.554493	normal	0.587566	-0.2248	normal
gene12790	0.692138	-0.17183	normal	0.245717	0.20432	normal	0.004397	1.59512	up	0.055176	0.681769	normal
gene12821	0.950452	-0.04525	normal	0.631061	0.194381	normal	1.09e-06	1.20797	up	0.752096	0.190648	normal
gene12846	0.100199	0.529489	normal	1.07e-07	0.93044	normal	2.33e-21	1.80297	up	0.778908	-0.12108	normal
gene12849	0.456018	-0.25625	normal	4.37e-11	-1.30449	down	2.52e-06	-1.1212	down	7.12e-06	1.28565	up
gene12850	0.203398	-0.57287	normal	4.53e-14	-3.24058	down	--	--	--	0.005325	1.38131	up
gene1286	0.673173	-0.25941	normal	0.178788	0.652923	normal	0.005392	1.90262	up	--	--	--
gene12865	0.940678	0.037266	normal	0.825308	0.038706	normal	2.25e-29	1.4739	up	0.82937	-0.05716	normal
gene12880	0.6498	0.169506	normal	4.73e-08	0.666095	normal	2.33e-23	1.35115	up	0.509784	-0.1764	normal
gene12896	--	--	--	--	--	--	1.2e-08	3.72932	up	--	--	--
gene129	0.775729	-0.10623	normal	4.36e-15	1.21003	up	0.565905	0.136412	normal	0.753684	-0.16771	normal
gene12902	0.560778	-0.21498	normal	0.007939	1.37779	up	0.400337	-0.23576	normal	--	--	--
gene12903	--	--	--	--	--	--	2.28e-10	3.95271	up	--	--	--
gene12918	0.625693	0.144191	normal	6.57e-21	1.31076	up	5.2e-14	1.00655	up	0.167729	-0.38733	normal
gene12925	0.297898	0.348084	normal	2.24e-08	1.1988	up	0.384874	-0.21014	normal	0.934826	-0.03997	normal
gene12934	--	--	--	--	--	--	2.78e-06	2.25778	up	--	--	--
gene12947	0.115631	0.346377	normal	1.86e-08	1.07565	up	0.001004	0.571569	normal	0.581416	0.260887	normal
gene12951	0.141723	0.455374	normal	0.194602	0.235257	normal	3.69e-09	1.17894	up	0.42705	0.45364	normal
gene12957	0.663656	-0.18008	normal	2.01e-17	-1.07874	down	0.000938	-0.77202	normal	2.43e-09	1.25795	up
gene12994	0.779591	-0.18568	normal	1.61e-08	2.29317	up	0.5633	0.180815	normal	--	--	--
gene13007	0.790044	0.144888	normal	4.72e-11	2.18451	up	2.51e-48	4.83086	up	0.060704	1.08519	normal
gene13016	0.823299	0.141528	normal	0.000417	1.23139	up	0.125238	0.603123	normal	0.562749	-0.35906	normal
gene13028	0.964714	-0.03541	normal	0.841473	-0.12262	normal	6.53e-29	3.69854	up	0.018134	1.26435	normal
gene13030	0.60618	0.255286	normal	1.6e-24	2.77764	up	4.94e-06	1.38269	up	0.633678	-0.28557	normal
gene13035	0.921484	-0.07555	normal	0.00232	-1.12244	down	0.000132	1.83557	up	0.801016	-0.14764	normal
gene13057	0.696225	-0.2284	normal	0.122794	-0.47173	normal	0.470048	-0.33469	normal	0.003056	1.06985	up
gene13059	0.153681	0.598575	normal	1.06e-27	2.489	up	4.2e-28	2.94689	up	--	--	--
gene13089	0.258891	0.34641	normal	0.031687	0.32595	normal	1.86e-08	1.19609	up	0.78256	0.131974	normal
gene13118	0.865585	0.061478	normal	0.555457	-0.1376	normal	9.94e-12	1.39707	up	0.009515	0.766646	normal
gene13132	1.4e-09	0.965016	normal	0.309759	0.138516	normal	4.04e-35	1.68566	up	0.68917	0.122913	normal
gene13133	0.915628	0.070645	normal	0.067977	0.374936	normal	1.54e-09	1.97636	up	0.047077	0.69134	normal
gene13143	0.076857	0.515269	normal	0.145016	0.247927	normal	2.94e-16	1.14421	up	0.936853	-0.02169	normal
gene13149	7.65e-11	1.44841	up	########	3.75821	up	1.85e-91	2.50119	up	0.083635	-0.96533	normal
gene13161	0.475124	0.293428	normal	4.27e-06	0.769483	normal	7.87e-07	1.11881	up	0.284806	0.399794	normal
gene13182	0.471932	0.38104	normal	0.997703	0.001986	normal	0.000908	2.0764	up	0.2407	0.736459	normal
gene13198	0.883455	-0.05488	normal	0.398334	-0.20207	normal	4.11e-20	2.3792	up	0.955774	-0.04854	normal
gene13199	0.070932	0.704637	normal	4.24e-11	1.36482	up	0.002548	0.754875	normal	0.15755	-0.57784	normal
gene13229	0.031537	0.776648	normal	0.614434	0.206414	normal	2.69e-12	5.50835	up	0.089371	0.861967	normal
gene13239	0.943587	0.026259	normal	1.01e-24	1.31588	up	0.111242	0.254054	normal	0.133899	-0.50951	normal
gene13240	0.253348	0.292215	normal	0.000138	0.449168	normal	1.72e-31	1.52788	up	0.376455	0.302073	normal
gene13247	--	--	--	--	--	--	0.00254	1.42272	up	--	--	--
gene13256	0.244123	0.53788	normal	3.19e-06	1.05523	up	0.027724	1.2393	normal	0.250732	0.650757	normal
gene13259	0.325004	0.471486	normal	8.25e-09	1.62906	up	1.45e-05	1.26156	up	0.28002	-0.61405	normal
gene13265	0.009849	0.791106	normal	0.000946	0.58615	normal	5.96e-08	1.35264	up	1.95e-06	-1.3391	down
gene13295	0.346453	0.457273	normal	0.028291	0.956751	normal	1.44e-09	2.21139	up	0.725	-0.27368	normal
gene13324	0.173974	0.312629	normal	1.99e-24	1.457	up	0.014189	0.381798	normal	0.021114	-0.64218	normal
gene13340	0.004767	0.885538	normal	0.000697	0.686991	normal	2.27e-46	2.4149	up	0.959009	0.03217	normal
gene13341	--	--	--	--	--	--	9.65e-20	5.69433	up	--	--	--
gene13342	--	--	--	--	--	--	5.02e-21	6.36902	up	--	--	--
gene1345	0.006736	0.539434	normal	4.47e-24	0.937509	normal	9.94e-15	1.06425	up	0.020696	-0.50657	normal
gene13453	0.037313	0.707739	normal	4.93e-47	2.07102	up	0.445933	-0.24595	normal	0.633777	-0.29247	normal
gene13454	0.23464	0.488113	normal	0.074008	-0.99326	normal	1.79e-05	2.19837	up	0.519291	-0.43836	normal
gene13457	0.947687	-0.02998	normal	0.243618	-0.25353	normal	1.18e-17	1.84163	up	0.223561	0.344054	normal
gene13462	0.3868	0.435512	normal	0.070638	-0.53069	normal	2.95e-08	2.68667	up	0.072835	1.0531	normal
gene13478	0.927994	0.069649	normal	0.512246	0.349102	normal	3.61e-05	2.11695	up	0.732774	0.253536	normal
gene13479	0.613582	0.224567	normal	0.693822	-0.13871	normal	2.15e-23	3.51637	up	0.24951	0.655185	normal
gene13483	0.98331	0.018562	normal	0.091455	-0.76835	normal	--	--	--	3.36e-06	1.79525	up
gene13485	6.73e-05	0.877379	normal	3.96e-06	0.991815	normal	0.001588	1.1962	up	0.078499	-0.87629	normal
gene1349	0.185397	0.335003	normal	1.35e-12	0.957756	normal	7.8e-31	1.15322	up	0.079495	-0.40424	normal
gene13498	0.000728	1.18632	up	3.36e-48	3.62131	up	1.88e-22	3.25778	up	0.650809	-0.26694	normal
gene13503	0.942868	-0.03595	normal	1.32e-06	0.815032	normal	1.5e-08	1.01517	up	0.758919	0.113449	normal
gene1351	0.518323	0.273204	normal	5.03e-10	1.51915	up	8.99e-11	1.35929	up	0.584196	-0.29674	normal
gene13524	0.543107	0.299944	normal	1.5e-05	0.903377	normal	0.000393	1.25982	up	0.411952	0.530719	normal
gene13527	0.253989	0.489408	normal	0.309411	-0.29691	normal	1.75e-08	1.62438	up	0.276246	0.579679	normal
gene13560	0.654625	0.194819	normal	1.94e-11	1.34857	up	0.163248	0.400582	normal	0.209173	-0.45673	normal
gene1357	0.106218	-0.43343	normal	0.894176	0.022769	normal	1.45e-24	2.19091	up	0.062058	0.64179	normal
gene13592	--	--	--	2.43e-21	5.19378	up	8.53e-51	6.45279	up	--	--	--
gene13594	0.639611	0.258342	normal	9.57e-07	1.48097	up	5.28e-10	1.25989	up	0.250952	-0.55263	normal
gene13605	0.131863	-0.50919	normal	3.98e-23	-1.7991	down	3.34e-14	-2.57504	down	0.003906	1.03188	up
gene1361	0.956289	0.041437	normal	1.67e-08	-3.04003	down	--	--	--	0.000757	1.68959	up
gene1362	0.990627	-0.0101	normal	0.003919	-0.71147	normal	--	--	--	0.003171	1.25503	up
gene13621	0.74691	0.082822	normal	1.93e-21	1.13089	up	0.232066	-0.12934	normal	0.000784	-0.62027	normal
gene13640	--	--	--	9.08e-14	2.27521	up	7.11e-15	3.92917	up	--	--	--
gene13651	0.000203	0.551797	normal	1.5e-17	1.18939	up	1.04e-73	2.55848	up	0.489034	-0.20744	normal
gene13652	0.03734	0.529654	normal	5.93e-64	2.36887	up	1.03e-42	2.22873	up	0.905329	0.084603	normal
gene13660	--	--	--	5.52e-06	1.52295	up	8.62e-18	3.11675	up	0.784894	0.214653	normal
gene13673	0.863029	0.082987	normal	2.71e-10	1.12479	up	0.320453	0.186454	normal	0.064877	-0.58864	normal
gene13684	0.010523	0.928415	normal	0.047095	0.660477	normal	2.32e-32	2.71297	up	0.607468	0.203061	normal
gene13687	0.19541	0.463414	normal	2.77e-12	1.20373	up	3.19e-16	1.508	up	0.46612	-0.23909	normal
gene1369	0.219015	0.475874	normal	1.07e-09	1.63913	up	0.068121	-0.64004	normal	0.255802	-0.53086	normal
gene13705	0.904951	0.048151	normal	1.08e-25	1.42625	up	0.016121	-0.58087	normal	0.379558	-0.32719	normal
gene13709	0.002197	0.568345	normal	0.080015	0.261613	normal	3.35e-08	1.19943	up	0.155983	-0.37306	normal
gene13717	0.66259	0.165532	normal	1.09e-20	1.28166	up	2.93e-10	1.01954	up	0.000125	-1.00853	down
gene13718	0.093337	0.660949	normal	1.71e-30	2.18404	up	0.588848	-0.14123	normal	1.33e-09	-1.9787	down
gene13731	--	--	--	1.42e-60	8.29834	up	2.47e-55	7.83349	up	--	--	--
gene13750	0.372155	-0.31998	normal	0.448965	-0.26452	normal	0.000103	1.44155	up	0.265355	0.509298	normal
gene1376	0.90405	0.065289	normal	1.31e-06	1.26777	up	0.838044	-0.04854	normal	0.000999	-1.29811	down
gene13760	0.000974	0.616555	normal	2.43e-31	1.05354	up	9.08e-07	1.12028	up	0.141585	-0.45725	normal
gene13763	0.773709	0.168678	normal	9.62e-11	1.38054	up	9.61e-24	1.82602	up	0.649725	0.230273	normal
gene13780	0.723817	0.187425	normal	0.440488	0.235658	normal	0.000322	1.1102	up	0.981355	0.020284	normal
gene13785	0.709527	0.220646	normal	4.03e-19	1.45976	up	0.059326	0.50573	normal	0.78256	0.190272	normal
gene13807	0.379874	0.206233	normal	0.23205	0.225474	normal	1.45e-36	1.33172	up	0.19659	0.326651	normal
gene13808	0.877125	0.06897	normal	0.060866	-0.48526	normal	2.13e-14	1.50713	up	0.121537	0.513226	normal
gene13812	0.665217	0.263827	normal	0.006476	1.14892	up	0.004116	0.769394	normal	0.228134	-0.67541	normal
gene13815	0.296603	-0.24005	normal	2.12e-09	-0.97311	normal	0.424761	-0.25667	normal	0.004827	1.13939	up
gene13818	0.141683	-0.44053	normal	1.03e-09	-1.25114	down	0.948158	-0.01938	normal	0.002251	1.02235	up
gene13819	0.4588	0.349183	normal	0.05048	-0.63226	normal	3.46e-05	1.54924	up	0.400568	0.460189	normal
gene13824	0.48651	0.25722	normal	0.610547	0.127944	normal	3.39e-17	2.01086	up	0.117091	0.511807	normal
gene13832	0.636043	0.246957	normal	0.000353	1.10768	up	0.895521	0.03914	normal	0.238455	-0.62655	normal
gene13843	0.639458	0.277788	normal	0.438104	0.371322	normal	3.51e-05	1.69166	up	0.62987	-0.31198	normal
gene13845	0.96034	-0.04017	normal	6.82e-05	1.61066	up	0.263851	0.491912	normal	0.755163	0.242651	normal
gene13846	0.449912	0.299857	normal	3.63e-05	0.699708	normal	2.21e-13	1.43573	up	0.447184	0.313366	normal
gene13863	0.782581	-0.10715	normal	7.66e-18	1.21759	up	0.736272	0.082328	normal	0.191323	-0.49004	normal
gene13867	0.371638	0.385785	normal	6.36e-05	0.978861	normal	5.05e-11	2.15954	up	0.935868	-0.06005	normal
gene13870	0.831691	-0.13272	normal	0.010634	-0.60149	normal	3.2e-84	3.71612	up	0.176178	0.743652	normal
gene13876	--	--	--	0.000111	2.66175	up	6.25e-07	2.95048	up	--	--	--
gene13880	0.768245	0.192946	normal	0.238576	-0.45807	normal	0.022581	1.3191	normal	0.000798	1.58924	up
gene13889	0.27798	0.500544	normal	0.001911	1.00833	up	3.75e-12	2.46948	up	0.665976	-0.25593	normal
gene13899	0.208489	0.490789	normal	5.65e-37	1.87701	up	0.795544	0.095051	normal	0.000522	-1.28474	down
gene13905	--	--	--	0.121634	0.561514	normal	6.5e-06	3.01342	up	0.87946	-0.11158	normal
gene13916	5.79e-10	1.95219	up	4.72e-31	7.37324	up	########	7.50342	up	--	--	--
gene13919	0.000989	-0.63089	normal	4.02e-26	1.58355	up	0.280089	0.176659	normal	0.551386	0.306176	normal
gene13920	0.02773	0.842221	normal	1.31e-11	1.60582	up	1.05e-07	1.69174	up	0.032509	0.959045	normal
gene13968	0.921059	-0.02997	normal	0.000342	0.503909	normal	1.25e-12	1.21634	up	0.480278	-0.20808	normal
gene13982	0.110621	0.407733	normal	3.13e-09	0.98881	normal	9.67e-26	1.52367	up	0.568505	-0.25687	normal
gene13994	0.75587	-0.09287	normal	0.775999	-0.05751	normal	4.44e-13	1.00623	up	0.000757	0.728411	normal
gene13995	0.251936	-0.51325	normal	2.78e-16	-3.72823	down	--	--	--	0.000347	1.77103	up
gene13999	--	--	--	0.000196	1.62484	up	0.000898	2.36074	up	--	--	--
gene14	--	--	--	--	--	--	6.43e-09	2.99155	up	--	--	--
gene14004	0.210266	0.537955	normal	0.210075	0.562023	normal	0.001198	1.35038	up	0.209166	0.607892	normal
gene14007	0.193045	0.533436	normal	0.000598	0.944597	normal	1.72e-45	2.70014	up	0.675337	0.281824	normal
gene14008	0.905623	0.083651	normal	3.1e-06	-2.11829	down	--	--	--	0.008106	1.31265	up
gene14010	8.38e-05	1.34146	up	1.03e-30	3.60185	up	8.19e-20	5.04373	up	0.405228	0.442414	normal
gene14021	0.436094	0.392742	normal	0.557355	0.427348	normal	0.006221	1.54003	up	0.853236	-0.14453	normal
gene14022	0.060042	0.725279	normal	0.818311	-0.09246	normal	2.44e-06	1.2413	up	0.357831	-0.51207	normal
gene14028	0.108242	0.639114	normal	0.177071	0.663046	normal	8.32e-10	1.70952	up	0.214301	-0.76237	normal
gene14040	0.071826	0.602789	normal	5.68e-07	1.32818	up	7.73e-54	2.82384	up	0.639104	0.160511	normal
gene14044	0.917731	0.036738	normal	3.09e-47	1.36949	up	5.17e-13	0.815965	normal	0.006342	-0.71874	normal
gene14047	0.935294	-0.04541	normal	0.006181	0.482488	normal	4.15e-22	1.50135	up	0.80139	0.168177	normal
gene14048	--	--	--	0.344308	0.448614	normal	--	--	--	0.003757	1.50338	up
gene14049	0.391482	0.427563	normal	0.01129	0.739148	normal	1.05e-21	1.96297	up	0.283393	-0.50565	normal
gene14054	0.999935	2.14e-05	normal	--	--	--	1.69e-27	3.8396	up	--	--	--
gene14057	0.921256	0.059903	normal	0.024189	0.50454	normal	1.99e-07	1.43845	up	0.032894	1.06757	normal
gene14058	--	--	--	--	--	--	--	--	--	0.002126	1.64359	up
gene14071	0.000424	1.0435	up	5.52e-14	1.5171	up	6.64e-20	1.59216	up	0.076603	-0.9955	normal
gene14092	0.411334	0.367318	normal	4.85e-15	1.4061	up	2.59e-11	1.07328	up	0.546992	-0.41752	normal
gene14098	0.791053	0.174543	normal	0.005693	1.10939	up	0.020882	-0.81909	normal	--	--	--
gene141	0.966574	-0.03452	normal	0.000237	1.4685	up	0.983366	-0.00866	normal	--	--	--
gene14108	0.743079	-0.19272	normal	1.41e-11	1.08164	up	7.21e-05	1.01877	up	0.219298	0.519609	normal
gene14120	0.968226	0.019973	normal	3.95e-52	1.79041	up	4.3e-06	0.84787	normal	0.182924	-0.55093	normal
gene14122	0.352752	0.325755	normal	0.023989	0.35876	normal	1.01e-48	2.43611	up	0.141597	0.352705	normal
gene14127	6.63e-11	1.26902	up	1.49e-69	2.20589	up	2.54e-59	2.32728	up	0.135968	-0.45433	normal
gene14137	0.078798	0.501302	normal	3.68e-10	1.01556	up	3.19e-22	1.64444	up	0.225312	-0.32795	normal
gene14163	0.162247	0.390913	normal	2.44e-09	0.893435	normal	7.67e-31	1.65755	up	0.533503	0.268791	normal
gene14167	--	--	--	0.730637	0.187069	normal	--	--	--	0.002125	1.54934	up
gene14181	0.397283	0.415061	normal	0.000133	1.62853	up	2.81e-47	4.60715	up	0.220845	0.737649	normal
gene14189	0.836214	0.122865	normal	2.39e-05	1.0392	up	0.174993	0.271785	normal	0.854157	0.125411	normal
gene14198	0.817484	-0.15305	normal	2.18e-05	1.28923	up	0.025566	-1.07485	normal	0.038786	-1.12222	normal
gene14200	0.771547	0.187356	normal	1.83e-07	2.18411	up	0.007214	0.865	normal	0.729861	-0.25838	normal
gene14215	--	--	--	8.3e-06	1.46324	up	0.003579	1.54011	up	0.867975	0.087905	normal
gene14227	0.083007	0.4135	normal	6.78e-07	0.650912	normal	1.01e-47	1.75681	up	0.649286	-0.16627	normal
gene14228	0.035715	0.664923	normal	0.017353	0.492237	normal	8.92e-33	3.34108	up	0.893945	-0.05911	normal
gene14239	0.027739	0.600453	normal	1.26e-07	0.680046	normal	1.66e-10	1.19978	up	1.48e-07	-1.07721	down
gene1424	0.385014	0.340495	normal	0.138946	0.393019	normal	3.99e-14	1.46386	up	0.724967	0.193678	normal
gene14278	0.389409	-0.26661	normal	0.493602	0.104769	normal	0.000397	-0.63557	normal	0.000556	1.07572	up
gene14281	0.005869	0.984266	normal	2.68e-34	-1.75105	down	2.74e-06	4.0976	up	0.141487	0.88331	normal
gene14282	--	--	--	--	--	--	0.000102	3.76246	up	--	--	--
gene14284	0.000347	1.17128	up	3.22e-10	3.73999	up	0.000228	3.6238	up	--	--	--
gene14286	0.002055	1.0181	up	1.11e-06	1.01231	up	7.12e-06	3.72415	up	0.339045	0.60269	normal
gene14302	0.979855	0.011764	normal	4.29e-10	1.10396	up	1.01e-08	0.983355	normal	0.062574	-0.5978	normal
gene14303	0.157085	0.393069	normal	2.05e-19	1.21126	up	5.4e-13	1.1876	up	0.013767	-0.83466	normal
gene14318	0.805772	0.147641	normal	4.12e-21	1.53745	up	0.027235	0.831286	normal	1.33e-08	-1.55713	down
gene14347	0.00664	0.803927	normal	1.09e-08	1.86041	up	6.55e-22	2.03598	up	0.842605	-0.14662	normal
gene14352	0.816372	0.095843	normal	0.84117	0.061199	normal	5.49e-06	1.16671	up	0.766136	0.118852	normal
gene14361	0.750218	0.135401	normal	0.001913	0.559186	normal	5.43e-08	1.15893	up	0.465768	-0.26645	normal
gene14365	0.662642	0.240413	normal	0.962315	0.016079	normal	0.003724	0.831256	normal	1.7e-05	1.72531	up
gene14411	--	--	--	0.000974	1.48904	up	0.000102	2.19751	up	2.25e-05	1.4682	up
gene14418	0.154558	0.262032	normal	1.01e-19	1.11321	up	4.47e-12	1.36451	up	0.075538	-0.64854	normal
gene14421	0.341288	0.255049	normal	4.53e-14	0.811481	normal	4.32e-12	1.12609	up	0.4993	-0.13561	normal
gene14426	0.746021	0.083387	normal	1.72e-22	1.14845	up	0.369454	-0.11419	normal	0.021222	-0.45864	normal
gene14435	0.386286	-0.21351	normal	0.000289	-0.71343	normal	2.06e-24	-1.48724	down	4.62e-06	1.47786	up
gene14437	--	--	--	--	--	--	1.1e-08	2.24939	up	--	--	--
gene14451	0.356864	0.447448	normal	--	--	--	7.88e-05	3.33985	up	0.584211	0.395938	normal
gene14454	--	--	--	--	--	--	3.7e-15	4.79062	up	--	--	--
gene14467	0.936393	0.060172	normal	7.06e-07	-2.05989	down	--	--	--	0.003583	1.41404	up
gene14470	0.002397	-0.49063	normal	0.389357	0.158343	normal	2.3e-25	1.54093	up	0.508734	0.27693	normal
gene14475	--	--	--	--	--	--	0.001243	1.35164	up	--	--	--
gene14493	0.051522	0.461913	normal	0.247544	0.144121	normal	1.88e-17	1.01657	up	0.430929	-0.18343	normal
gene14498	0.848745	-0.1311	normal	0.082231	0.594913	normal	0.001296	1.36036	up	--	--	--
gene1450	0.000223	-0.97374	normal	5.89e-11	1.69797	up	0.178578	-0.37509	normal	0.762579	0.17142	normal
gene14505	0.685718	0.231358	normal	2.74e-19	2.20743	up	3.58e-14	2.43011	up	0.105064	-0.77336	normal
gene14521	0.244965	0.297927	normal	1.94e-06	-0.67118	normal	1.9e-07	1.01855	up	0.555881	0.221671	normal
gene1453	0.000169	1.23136	up	2.52e-22	4.36039	up	0.03439	-1.21845	normal	7.12e-06	-1.72818	down
gene14539	0.849795	-0.12302	normal	0.044582	0.628887	normal	4.19e-12	2.19061	up	0.089992	0.711106	normal
gene14545	0.002496	0.647202	normal	2.19e-44	2.70436	up	3.16e-31	1.72591	up	0.343695	0.287356	normal
gene1455	0.651971	0.205046	normal	4.29e-05	1.01703	up	0.709391	-0.10361	normal	0.420034	-0.27932	normal
gene14553	0.799589	0.134274	normal	0.998584	-0.00054	normal	0.537579	-0.26765	normal	0.001206	1.22937	up
gene14556	0.39316	0.271804	normal	9.02e-21	1.45626	up	8.39e-06	1.07095	up	0.825687	0.105506	normal
gene14580	0.000238	1.18246	up	4.54e-58	4.27516	up	0.142746	-0.90906	normal	9.28e-08	-1.89868	down
gene14584	0.035011	0.517969	normal	1.25e-19	1.42613	up	5.62e-18	1.82866	up	0.95008	-0.04347	normal
gene14606	0.662642	0.127831	normal	2.18e-15	0.87619	normal	6.92e-09	1.07501	up	0.038941	-0.70743	normal
gene14641	--	--	--	0.280275	0.577053	normal	0.000827	1.5693	up	0.268048	0.624376	normal
gene14646	0.818724	0.080813	normal	1.53e-27	1.05331	up	2.39e-05	0.62246	normal	0.340713	-0.29267	normal
gene1468	1.66e-06	1.28818	up	3.06e-05	0.655397	normal	2.02e-18	1.27579	up	0.020659	-0.61315	normal
gene14680	0.598476	-0.22674	normal	0.617381	0.187111	normal	3.51e-05	1.35699	up	0.582754	0.298961	normal
gene14687	0.105695	0.630658	normal	5.18e-21	2.35195	up	########	5.71188	up	0.921631	0.064609	normal
gene14697	0.600994	0.251301	normal	1.08e-07	1.38694	up	0.846599	-0.05412	normal	0.934296	0.048139	normal
gene1471	0.057311	0.713884	normal	0.615578	0.122816	normal	1.53e-15	1.67931	up	0.471254	-0.34549	normal
gene14710	--	--	--	4.06e-05	1.5155	up	0.889956	-0.06634	normal	0.740194	-0.2157	normal
gene14712	--	--	--	1.22e-19	3.46546	up	4.29e-08	3.06374	up	--	--	--
gene14713	0.317281	0.275036	normal	7.24e-16	1.18448	up	9.08e-05	0.681914	normal	0.012114	-0.64323	normal
gene14717	0.000753	-0.54488	normal	1.75e-09	1.09546	up	0.142776	-0.23725	normal	0.610767	0.159239	normal
gene14721	0.603729	0.210357	normal	0.065414	0.344681	normal	1.5e-12	1.39642	up	0.429452	-0.3069	normal
gene14733	0.209574	0.359891	normal	1.98e-36	2.50564	up	4.08e-12	1.54251	up	0.722151	0.230167	normal
gene14736	0.727466	0.207533	normal	7.83e-09	1.76867	up	1.94e-05	1.20367	up	0.052829	-0.86248	normal
gene14737	0.873816	-0.07772	normal	0.004815	0.585306	normal	2.77e-06	1.37024	up	0.590493	0.221472	normal
gene14764	0.007046	-0.7931	normal	0.003994	1.00835	up	0.006704	-1.31302	down	0.102165	0.800683	normal
gene14775	0.862227	-0.08236	normal	0.126538	0.282876	normal	1.39e-18	2.39786	up	0.930974	0.057758	normal
gene14781	1.05e-06	1.11931	up	1.91e-05	-0.84656	normal	0.018013	1.17674	normal	3.63e-44	-1.21712	down
gene14782	0.92336	0.049944	normal	1.43e-13	1.41758	up	0.446563	-0.18723	normal	0.042588	0.585728	normal
gene14791	0.030784	0.520857	normal	4e-08	0.945048	normal	2.72e-18	1.73022	up	0.992262	0.005739	normal
gene1480	0.054839	0.628335	normal	3.85e-11	1.0104	up	1.13e-05	1.10356	up	0.624334	-0.21462	normal
gene14803	0.716462	0.189217	normal	2.62e-07	0.860553	normal	6.13e-05	1.10267	up	0.779855	-0.11282	normal
gene14809	0.015282	0.651072	normal	4.5e-23	1.29974	up	1.74e-05	0.732721	normal	0.010252	-0.73488	normal
gene14821	0.944348	-0.04629	normal	0.005481	-0.78342	normal	1.24e-12	2.01874	up	0.011522	0.928191	normal
gene14827	0.109818	-0.54405	normal	1.74e-08	-1.2769	down	0.002742	1.09033	up	0.597946	0.204176	normal
gene14828	0.004404	0.506756	normal	8.46e-07	0.657483	normal	1.4e-24	2.41622	up	0.339522	0.332747	normal
gene14832	0.4809	-0.34452	normal	0.000171	1.2775	up	0.008526	-0.7874	normal	0.58756	0.224407	normal
gene14850	0.045434	0.736758	normal	0.319697	-0.36961	normal	7.12e-27	2.81606	up	1.2e-05	1.33591	up
gene14859	0.988581	0.011645	normal	1.39e-51	2.40206	up	0.000687	0.713235	normal	0.767229	-0.12982	normal
gene14865	0.000843	0.571379	normal	2.06e-40	1.42872	up	5.4e-21	1.20564	up	0.938575	0.029317	normal
gene14889	--	--	--	5.94e-28	4.22999	up	7.63e-15	6.70468	up	0.415895	0.353511	normal
gene14895	0.914446	0.065654	normal	0.916245	-0.04127	normal	5.51e-14	2.13205	up	0.088988	-0.77658	normal
gene149	0.015668	0.43926	normal	2.34e-50	2.05843	up	2.59e-60	2.27156	up	5.34e-07	-0.90624	normal
gene14917	0.648643	0.14894	normal	1.55e-25	-1.26248	down	2.78e-15	2.15317	up	0.99255	-0.00248	normal
gene14918	0.000536	1.20015	up	0.349763	-0.45269	normal	0.000861	3.04881	up	0.230016	0.73735	normal
gene14919	0.050134	0.676492	normal	1.84e-05	1.60788	up	1.25e-29	3.07837	up	0.597312	0.3541	normal
gene14923	0.488889	0.368244	normal	0.000153	1.10799	up	7.91e-09	3.17774	up	0.007841	0.668541	normal
gene14924	0.004748	0.606228	normal	1.58e-10	1.06902	up	########	4.6057	up	0.713396	-0.2209	normal
gene14925	--	--	--	2.64e-12	2.76951	up	8.64e-17	4.63728	up	--	--	--
gene14932	0.136708	0.536427	normal	0.004932	0.443803	normal	2.73e-22	1.47536	up	0.868439	-0.06968	normal
gene14933	0.603584	0.245252	normal	9.09e-09	1.09542	up	2.1e-05	1.08761	up	0.027035	-0.56277	normal
gene14935	0.716351	0.207176	normal	1.31e-28	1.35365	up	0.000347	2.04425	up	0.000134	-1.34422	down
gene14940	0.680447	0.110819	normal	0.017199	-0.25009	normal	3.94e-35	1.2508	up	0.098595	0.246169	normal
gene1495	0.006065	-0.56711	normal	1.43e-16	1.34688	up	3.24e-11	-1.09969	down	0.479453	-0.18081	normal
gene14951	0.218695	0.368571	normal	1.16e-10	-0.78937	normal	1.2e-12	1.13473	up	0.519648	0.187415	normal
gene14964	--	--	--	0.196403	-1.09568	normal	7.92e-08	3.75927	up	0.182743	0.744576	normal
gene14967	0.302347	-0.3932	normal	0.126745	-0.36285	normal	1.93e-06	1.36933	up	0.602015	-0.21291	normal
gene14977	0.528148	-0.2986	normal	2.13e-05	1.08098	up	0.442732	-0.26347	normal	0.2407	-0.56071	normal
gene14978	0.00033	0.592491	normal	1.38e-06	0.682499	normal	1.21e-35	2.30046	up	0.02034	-0.68553	normal
gene14986	0.726909	0.224284	normal	1.41e-23	1.60561	up	6.25e-14	1.6418	up	0.054431	0.675818	normal
gene14993	0.909773	0.050529	normal	1.41e-07	0.597774	normal	8.62e-27	1.15243	up	0.627137	-0.18	normal
gene14998	0.930744	0.060628	normal	0.152986	-0.34446	normal	--	--	--	0.006391	1.09061	up
gene15014	0.941575	0.056767	normal	6.82e-07	1.61647	up	1.12e-08	2.79136	up	0.758081	-0.24061	normal
gene15054	0.950131	-0.0262	normal	8.71e-23	1.10551	up	0.002646	0.519516	normal	0.000224	-0.70137	normal
gene1507	0.810541	-0.12891	normal	2.56e-16	1.73992	up	0.026293	0.585284	normal	0.045481	-0.60753	normal
gene15071	0.005063	0.593853	normal	1.69e-07	1.11849	up	0.514464	0.121763	normal	0.024691	-0.69825	normal
gene15073	0.071558	0.700013	normal	1.79e-29	2.36418	up	1.05e-37	3.98474	up	0.208783	-0.45282	normal
gene15074	--	--	--	6.19e-14	2.17283	up	3.18e-42	4.91166	up	0.674479	-0.31589	normal
gene15085	0.928561	-0.06685	normal	0.406619	-0.47483	normal	0.000106	3.10667	up	0.273369	0.699832	normal
gene15087	0.257924	0.380898	normal	3.05e-46	2.24331	up	1.22e-49	1.55542	up	0.716494	-0.15449	normal
gene15094	0.050855	0.495236	normal	1.08e-12	1.1326	up	6.9e-12	1.7528	up	0.646637	-0.18902	normal
gene15099	0.765291	0.166063	normal	0.718022	0.097591	normal	1.06e-05	1.29602	up	0.983641	0.013598	normal
gene151	0.654625	-0.26249	normal	0.000238	1.29459	up	--	--	--	0.313154	0.633084	normal
gene1510	0.000125	0.645633	normal	1.31e-17	1.19332	up	8.32e-06	0.768401	normal	0.466119	-0.25363	normal
gene15104	0.000433	0.837453	normal	4.02e-05	1.13894	up	8.18e-08	1.34253	up	0.208687	-0.66119	normal
gene15119	0.921256	0.068121	normal	0.001583	-1.90897	down	--	--	--	0.001238	1.62142	up
gene15122	0.036543	0.375828	normal	0.15952	0.235068	normal	5.25e-22	1.24575	up	0.277616	-0.29102	normal
gene15127	--	--	--	9.25e-08	-2.74115	down	--	--	--	0.003263	1.30058	up
gene15130	0.135078	0.520267	normal	1.03e-13	1.29662	up	0.00364	0.80242	normal	0.313045	-0.53999	normal
gene15142	0.215916	0.423319	normal	########	-2.54514	down	9.32e-05	1.45376	up	0.083915	0.901173	normal
gene15143	0.037696	0.499475	normal	2.08e-08	0.976604	normal	6.46e-33	1.69134	up	0.837338	-0.14038	normal
gene15173	0.044626	0.649323	normal	6.5e-22	2.98574	up	2.54e-41	4.13621	up	0.232506	-0.42327	normal
gene15181	0.848901	-0.05189	normal	0.083244	0.210793	normal	9.21e-12	1.05923	up	0.447046	0.135816	normal
gene15192	0.567738	0.281299	normal	0.005371	0.663822	normal	7.86e-52	3.211	up	0.448907	0.504861	normal
gene15194	--	--	--	0.001679	1.28804	up	0.644457	-0.26463	normal	0.019495	1.28512	normal
gene15210	0.520941	-0.33017	normal	4.59e-05	-0.92346	normal	2.62e-06	-1.75324	down	0.00314	1.47978	up
gene15216	0.032204	0.518347	normal	2.2e-10	1.0515	up	1.7e-06	1.09016	up	0.138203	-0.41522	normal
gene15226	--	--	--	--	--	--	7.69e-12	3.45331	up	--	--	--
gene15227	0.667728	0.165545	normal	4.9e-13	1.03842	up	0.869084	-0.045	normal	0.678066	0.211633	normal
gene15242	0.472742	-0.19225	normal	0.803294	0.048286	normal	1.13e-20	1.39358	up	0.364857	-0.24651	normal
gene1525	0.616079	-0.24276	normal	0.45769	-0.19496	normal	0.000663	1.81841	up	0.002816	0.928807	normal
gene15255	0.921256	-0.04875	normal	2.02e-13	1.03627	up	0.081633	0.281901	normal	0.959047	0.01936	normal
gene15256	0.039712	0.745627	normal	2.6e-17	2.13056	up	6.75e-34	2.41502	up	0.010222	-0.99561	normal
gene15257	1.24e-05	0.956526	normal	1.37e-43	2.98249	up	########	3.52137	up	0.000189	-0.95459	normal
gene15274	0.044769	0.602429	normal	5.85e-13	0.856722	normal	1.64e-11	1.07153	up	0.468001	-0.26303	normal
gene15277	0.914144	-0.08193	normal	0.459599	-0.28449	normal	3.06e-11	2.79196	up	0.001933	1.53962	up
gene15288	0.476518	0.231495	normal	8.78e-08	1.08781	up	2.41e-11	1.11417	up	0.067046	-0.45543	normal
gene1530	0.896162	0.090541	normal	8.08e-13	1.9556	up	0.000335	0.988817	normal	0.220455	0.434653	normal
gene15307	0.873866	0.114832	normal	0.000379	-1.43772	down	--	--	--	0.000118	1.44619	up
gene15313	0.258472	-0.32148	normal	1.32e-09	-1.14019	down	0.104474	-0.4913	normal	0.003016	1.01012	up
gene15322	--	--	--	0.001721	1.29865	up	9.35e-07	2.43777	up	0.023525	1.23476	normal
gene15326	0.030608	-0.594	normal	2.12e-25	1.28108	up	0.868903	-0.03248	normal	0.878035	0.065674	normal
gene15330	0.279311	0.485354	normal	0.000494	1.56134	up	0.147114	0.527773	normal	0.307701	-0.589	normal
gene15334	0.930611	0.035444	normal	2.31e-06	0.586842	normal	1.06e-16	1.02209	up	0.2579	-0.31166	normal
gene15339	--	--	--	--	--	--	3.63e-07	2.41898	up	0.074106	1.03672	normal
gene15344	1.13e-05	1.06103	up	5.54e-16	1.49198	up	4.39e-23	2.8652	up	0.717045	-0.13712	normal
gene15350	0.746021	-0.1371	normal	2.21e-25	1.92486	up	3.25e-65	2.53434	up	0.41506	-0.41893	normal
gene15352	--	--	--	1.36e-05	3.44165	up	1.12e-11	5.86382	up	0.111433	0.957151	normal
gene15355	0.054154	0.351652	normal	0.000805	-0.55117	normal	1.26e-45	1.85461	up	0.259708	0.377553	normal
gene15358	0.241136	-0.28201	normal	2.2e-09	1.17694	up	0.105943	-0.17963	normal	0.363232	0.26906	normal
gene15384	0.673801	0.213834	normal	0.070863	0.378957	normal	2.53e-12	1.24054	up	0.496355	0.229821	normal
gene15387	0.098302	-0.61176	normal	0.346545	-0.37224	normal	0.140524	-0.46473	normal	0.000667	1.26181	up
gene15393	0.846394	0.132241	normal	0.128963	0.434124	normal	5.67e-07	2.08693	up	0.94446	-0.05869	normal
gene15397	0.473282	0.381909	normal	0.008376	1.16568	up	0.004559	2.14874	up	0.741529	-0.25859	normal
gene1540	0.981545	0.016084	normal	1.54e-07	1.66069	up	0.010631	0.501588	normal	0.344538	0.48823	normal
gene15401	0.876584	0.064392	normal	1.31e-17	1.50362	up	3.35e-81	3.80805	up	0.244077	-0.44169	normal
gene15402	0.834486	-0.14222	normal	0.004932	1.83928	up	0.117481	0.65987	normal	0.952319	-0.05331	normal
gene15403	0.258891	0.307272	normal	1.61e-07	1.01115	up	0.342794	0.157247	normal	0.000341	-0.90535	normal
gene15422	5.48e-05	0.661274	normal	5.11e-25	1.18722	up	2.83e-16	1.49376	up	0.707223	-0.10342	normal
gene15427	0.21494	0.27959	normal	6.98e-16	0.963962	normal	4.06e-13	1.10416	up	0.351223	0.390795	normal
gene15428	0.102236	-0.68545	normal	0.069686	-0.97533	normal	--	--	--	0.006326	1.1751	up
gene15430	0.814573	-0.10036	normal	0.401772	-0.13162	normal	0.002477	1.10908	up	0.66234	0.107195	normal
gene15441	--	--	--	7.4e-05	1.83806	up	2.18e-25	5.17683	up	0.137034	0.90317	normal
gene1545	0.018585	0.650098	normal	6.68e-06	1.03182	up	4.53e-46	2.98757	up	0.56173	0.294781	normal
gene15450	0.66259	0.265499	normal	0.003545	-1.51121	down	0.327991	-0.42404	normal	0.000229	1.36468	up
gene1546	2.61e-05	1.26788	up	1.5e-24	2.36568	up	3.1e-73	4.83178	up	6.15e-05	-1.56944	down
gene1548	0.403845	0.38125	normal	0.220783	0.36037	normal	1.57e-23	2.9023	up	0.97509	0.016563	normal
gene15505	0.792232	0.10326	normal	0.029857	0.304067	normal	1.2e-20	1.7686	up	0.773629	-0.09571	normal
gene15510	6.3e-05	0.702548	normal	5.17e-13	1.2251	up	3.48e-08	1.04872	up	0.001111	-0.93791	normal
gene15516	0.791053	0.140008	normal	2.93e-31	3.04032	up	4.75e-36	1.72665	up	0.1938	-0.54093	normal
gene15518	0.921256	-0.07201	normal	9.46e-06	1.34294	up	0.002951	0.815086	normal	0.884551	-0.1232	normal
gene15530	0.988765	-0.00904	normal	0.000329	0.810075	normal	4.76e-08	1.54826	up	0.919717	0.04306	normal
gene15539	0.498484	0.313022	normal	0.629975	0.151396	normal	4.46e-06	1.10842	up	0.372483	0.470482	normal
gene15544	0.498283	0.364567	normal	0.259896	0.397153	normal	0.723938	0.153573	normal	1.65e-06	1.46525	up
gene15557	0.469717	0.220692	normal	2.84e-17	1.34017	up	0.152709	-0.32719	normal	0.003928	-0.72633	normal
gene15573	0.227949	0.201451	normal	1.04e-20	1.12698	up	1.16e-25	1.26009	up	0.026009	-0.41627	normal
gene15584	0.811531	0.161167	normal	9.73e-07	1.80155	up	--	--	--	0.00015	1.70011	up
gene15591	--	--	--	0.003714	1.43452	up	--	--	--	0.932933	-0.07559	normal
gene15594	0.556323	0.31357	normal	1.38e-05	-1.96318	down	--	--	--	0.005815	1.30913	up
gene15597	0.35092	-0.25991	normal	6.43e-27	1.43357	up	0.070494	0.233088	normal	0.862234	0.076538	normal
gene15618	0.457707	0.160541	normal	0.435028	-0.09259	normal	2.16e-22	1.3348	up	0.001175	0.52623	normal
gene1562	0.326114	0.300455	normal	6.34e-17	1.30788	up	0.017258	0.453203	normal	0.812062	-0.10837	normal
gene15649	--	--	--	--	--	--	5.06e-05	2.04678	up	--	--	--
gene1565	0.278533	0.274423	normal	1.81e-16	1.03604	up	9.1e-05	0.530548	normal	0.000165	-0.65205	normal
gene15653	0.662698	0.226051	normal	0.009148	1.12307	up	6.84e-13	-1.58526	down	0.068962	-0.86674	normal
gene15659	0.430584	0.384228	normal	1.49e-08	1.28598	up	1.99e-07	1.09074	up	0.334955	-0.39817	normal
gene15665	0.029099	0.844188	normal	6.13e-06	2.00407	up	7.14e-45	5.78076	up	--	--	--
gene15670	--	--	--	--	--	--	1.98e-06	2.10147	up	--	--	--
gene15674	0.000571	1.13139	up	0.116701	0.568586	normal	1.01e-89	4.20665	up	0.00314	1.15507	up
gene15680	0.379024	0.237503	normal	6.53e-16	1.23829	up	1.8e-11	1.43445	up	7.96e-05	-1.15758	down
gene15687	0.641641	0.277189	normal	2.41e-18	2.22475	up	9.6e-10	2.70158	up	0.98601	0.015388	normal
gene15705	0.816904	0.146932	normal	0.898141	-0.05256	normal	0.000105	1.8319	up	0.115633	0.859778	normal
gene15706	0.782142	0.178447	normal	0.000165	-2.41075	down	--	--	--	0.00655	1.2981	up
gene15718	0.924184	-0.03299	normal	0.100606	0.299782	normal	5.42e-15	1.01905	up	0.42323	0.285606	normal
gene15729	0.493984	0.365238	normal	2.38e-16	2.36049	up	8.79e-06	1.38277	up	0.080216	-0.913	normal
gene15746	0.273263	0.327883	normal	6.7e-11	1.32231	up	0.064201	0.30311	normal	0.377288	-0.31224	normal
gene15766	0.019648	0.517754	normal	0.004708	0.601348	normal	3.93e-20	2.16827	up	0.993039	0.00441	normal
gene15769	0.57612	0.317949	normal	0.86797	0.10318	normal	4.45e-06	2.30024	up	0.877748	0.132329	normal
gene15792	--	--	--	3.32e-21	3.07475	up	1.28e-09	2.71898	up	0.063382	0.957162	normal
gene15794	0.902982	0.048315	normal	0.377392	-0.79339	normal	9.88e-15	4.18597	up	0.78976	-0.15724	normal
gene15798	0.290718	0.258475	normal	2.16e-06	0.672865	normal	8.36e-24	1.44547	up	0.220766	-0.3464	normal
gene15812	0.774683	0.185391	normal	0.008361	1.51798	up	0.8996	0.051502	normal	--	--	--
gene15815	0.993013	0.005177	normal	1.06e-05	1.17306	up	0.729952	0.090282	normal	0.751716	0.161362	normal
gene15826	0.058581	0.732717	normal	1.16e-09	1.69218	up	7.5e-10	1.54193	up	0.911418	0.068224	normal
gene15828	0.484175	0.347518	normal	0.000779	0.962146	normal	9.84e-07	1.07158	up	0.960575	0.04155	normal
gene15829	0.426933	0.29136	normal	4.33e-42	1.81885	up	8.12e-07	0.938546	normal	0.599022	-0.18656	normal
gene15834	3.23e-06	1.10319	up	5.94e-25	2.51977	up	6.77e-25	3.12549	up	0.00107	-1.14029	down
gene15835	0.460318	0.207856	normal	2.02e-10	0.855553	normal	5.6e-18	1.40462	up	0.071434	-0.57607	normal
gene15846	0.533908	0.26035	normal	6.07e-05	-1.01244	down	1.02e-08	1.02442	up	0.723307	0.178671	normal
gene15850	0.296075	0.258614	normal	7.41e-06	-0.81248	normal	7.23e-07	1.10466	up	0.999466	-0.00021	normal
gene15862	0.005426	0.849739	normal	2.7e-82	3.12848	up	0.000142	2.12384	up	0.002336	-1.19638	down
gene15873	0.052333	0.749618	normal	0.007072	1.06479	up	3.43e-05	1.25447	up	0.348119	-0.46914	normal
gene15877	0.029998	0.492706	normal	3.53e-05	0.801799	normal	5.33e-57	1.54406	up	0.280152	-0.22034	normal
gene15895	0.164189	-0.35538	normal	4.45e-18	1.36045	up	0.026006	-0.36366	normal	0.824551	0.0854	normal
gene15897	0.780086	0.089956	normal	3.16e-08	0.739237	normal	3.04e-23	1.31581	up	0.787241	-0.10154	normal
gene15915	0.876873	-0.10036	normal	2.41e-34	-2.54035	down	0.000179	1.44477	up	0.054497	0.811769	normal
gene15924	0.28855	0.439346	normal	0.593824	0.11959	normal	2.96e-05	1.54931	up	0.590251	0.262677	normal
gene15925	0.004482	0.748497	normal	1.44e-15	1.00345	up	2.71e-43	2.56243	up	0.29902	0.434425	normal
gene15927	0.387431	0.408685	normal	1.41e-08	1.35441	up	5.45e-09	1.6037	up	0.592148	-0.2702	normal
gene15931	0.352752	0.319657	normal	0.184911	0.31399	normal	1.82e-12	1.32625	up	0.72139	-0.123	normal
gene15956	0.921256	-0.07603	normal	0.829683	-0.08415	normal	6.41e-06	-1.72077	down	0.007386	1.18527	up
gene15963	--	--	--	--	--	--	1.9e-10	3.19013	up	--	--	--
gene15970	0.000126	0.713926	normal	7.4e-14	1.40187	up	7.28e-06	0.77407	normal	0.308775	-0.38932	normal
gene15971	0.080217	0.308084	normal	0.012756	0.290558	normal	8.45e-12	1.33079	up	0.541959	-0.14365	normal
gene15973	0.86179	-0.1244	normal	--	--	--	2.19e-05	2.76094	up	--	--	--
gene16002	0.52635	0.337607	normal	0.000115	1.46227	up	--	--	--	0.484211	-0.45679	normal
gene16007	0.939052	0.059614	normal	0.000565	1.57402	up	0.013841	0.713457	normal	0.593484	0.361581	normal
gene16009	0.57848	0.216764	normal	0.176736	0.8854	normal	6.67e-73	5.28196	up	0.652401	-0.25284	normal
gene16014	--	--	--	0.000826	1.5262	up	7.74e-14	4.18514	up	--	--	--
gene16020	0.63567	-0.15674	normal	0.774134	0.049701	normal	6.23e-16	1.14837	up	0.194572	-0.53477	normal
gene16021	0.990311	-0.01042	normal	3.83e-09	2.56176	up	9.02e-39	3.77722	up	--	--	--
gene16026	0.141683	0.357311	normal	4.59e-07	1.09825	up	2.48e-46	4.54984	up	0.509073	0.322929	normal
gene16027	0.056466	0.467953	normal	5.19e-06	0.697202	normal	2.62e-13	1.31574	up	0.952471	-0.02096	normal
gene16040	0.091416	0.360452	normal	1.35e-07	0.646381	normal	7.43e-14	1.13659	up	0.209856	-0.25424	normal
gene16082	0.926673	0.064813	normal	0.004061	-0.75729	normal	8.36e-08	1.55225	up	0.951209	0.051339	normal
gene16084	0.59386	0.245465	normal	1.62e-05	0.934451	normal	2.16e-05	1.17835	up	0.568705	-0.26134	normal
gene16092	0.407566	0.249341	normal	1.08e-10	1.02808	up	7.76e-07	0.716289	normal	0.000332	-0.77291	normal
gene16108	0.025987	0.838895	normal	5.44e-05	1.17122	up	########	4.86385	up	1.11e-07	1.23455	up
gene16113	0.030079	0.845338	normal	0.000548	1.82195	up	--	--	--	--	--	--
gene16137	0.927717	-0.06015	normal	1.68e-46	-1.38674	down	4.8e-13	1.09147	up	0.548105	0.207611	normal
gene16148	0.389588	0.305584	normal	7.58e-18	1.2676	up	0.000466	0.695182	normal	0.748138	-0.15094	normal
gene16154	0.28436	0.27688	normal	1.09e-27	2.11499	up	0.001347	0.427198	normal	0.220157	-0.52332	normal
gene16155	0.001782	0.643628	normal	1.33e-12	1.45746	up	5.08e-05	0.998086	normal	0.195309	-0.32362	normal
gene16161	0.714318	0.150215	normal	3.89e-07	0.947685	normal	1.19e-09	1.08319	up	0.333666	-0.3918	normal
gene16165	0.80309	0.161355	normal	1.25e-11	1.86059	up	0.21737	0.74155	normal	0.738156	-0.22534	normal
gene16170	0.650293	0.198675	normal	9.82e-05	0.725787	normal	1.17e-89	2.46711	up	0.080138	-0.6889	normal
gene16183	0.442735	0.349645	normal	4.15e-07	0.965417	normal	2.2e-14	1.16489	up	0.215803	0.264668	normal
gene16199	0.004968	-0.62532	normal	4.73e-16	1.33216	up	0.068121	-0.33643	normal	0.697067	0.171843	normal
gene1620	0.832345	0.07504	normal	1.77e-21	1.07613	up	0.001158	0.549473	normal	0.021724	-0.79928	normal
gene16211	0.008411	0.832031	normal	1.31e-74	3.10589	up	1.89e-23	2.04889	up	0.679401	0.225515	normal
gene16212	0.089775	-0.4731	normal	0.000502	0.496752	normal	4.09e-28	2.94534	up	0.149913	0.609436	normal
gene16215	0.002988	0.580764	normal	0.186911	-0.28773	normal	4.25e-09	1.67275	up	3.33e-09	-1.19129	down
gene1623	0.425821	0.160082	normal	6.09e-19	1.23314	up	1.31e-31	-1.17226	down	1.48e-05	-1.22658	down
gene16231	0.009933	0.946075	normal	7.69e-31	2.82346	up	4.69e-16	2.05478	up	0.147989	-0.85553	normal
gene16249	0.817484	0.158884	normal	0.941433	-0.07493	normal	0.000893	1.3992	up	0.4694	-0.4826	normal
gene16256	0.646994	0.252391	normal	0.018119	1.19859	normal	1.46e-18	2.80934	up	0.670001	0.297411	normal
gene16261	0.602209	0.280535	normal	0.439413	-0.18567	normal	3.23e-09	4.25969	up	0.867589	0.142275	normal
gene16291	0.121246	0.539233	normal	0.680579	-0.09971	normal	7.19e-11	1.78663	up	0.030463	0.676094	normal
gene16304	--	--	--	1.39e-07	-3.37238	down	--	--	--	1.28e-09	2.30832	up
gene16315	0.007621	-0.55994	normal	1.02e-29	1.82115	up	0.161043	0.255621	normal	0.772416	0.135361	normal
gene16327	--	--	--	0.009838	-1.38139	down	0.445327	-0.43945	normal	0.003523	1.28044	up
gene16328	--	--	--	--	--	--	--	--	--	0.001691	1.62383	up
gene16334	0.440191	0.351982	normal	0.172986	-0.40577	normal	1.39e-08	1.0935	up	0.325855	0.364494	normal
gene16338	0.969363	-0.02479	normal	5.53e-07	1.14977	up	0.019127	0.644355	normal	0.571562	0.30676	normal
gene16348	0.558855	0.159151	normal	2.41e-27	1.05275	up	5.43e-21	1.11821	up	0.964206	0.017677	normal
gene16371	0.948978	0.04665	normal	3.82e-12	1.86188	up	8.21e-10	-1.67111	down	0.626486	-0.29262	normal
gene16377	0.525168	0.283852	normal	1.98e-12	1.06275	up	1.12e-12	1.80185	up	0.071419	-0.4976	normal
gene16383	0.059248	0.741387	normal	6.09e-24	3.54486	up	4.06e-13	5.81476	up	0.015271	1.11378	normal
gene16406	0.039853	0.542111	normal	0.016677	0.418066	normal	3.48e-13	1.39237	up	0.039477	-0.42871	normal
gene16412	0.735728	0.148091	normal	0.025529	0.344319	normal	4.87e-05	1.05745	up	0.051278	-0.3867	normal
gene16433	0.676112	-0.18796	normal	5.69e-10	-1.0809	down	0.000487	2.00847	up	0.995599	0.002143	normal
gene16443	0.890447	0.076435	normal	0.054453	0.575476	normal	0.00017	1.07397	up	0.955978	-0.04678	normal
gene16484	0.7277	-0.16937	normal	4.27e-15	1.93369	up	2.73e-05	0.650926	normal	0.010562	0.771669	normal
gene16491	0.765267	0.178344	normal	7.94e-05	1.60362	up	0.622726	0.089652	normal	0.639104	-0.23254	normal
gene16493	0.203781	-0.38004	normal	4.28e-20	1.24662	up	0.189991	0.182185	normal	0.719089	0.132312	normal
gene1651	0.05561	0.508471	normal	0.000901	0.652432	normal	9.63e-11	1.13916	up	0.703192	0.115061	normal
gene16515	0.058584	-0.52996	normal	0.190785	-0.39651	normal	0.009772	-0.86097	normal	5.98e-08	1.63864	up
gene16525	0.213111	0.537947	normal	3.69e-13	2.27969	up	0.015097	1.78444	normal	0.295048	-0.53456	normal
gene16535	0.131116	-0.34276	normal	3.32e-14	1.06223	up	0.01361	0.446657	normal	0.317885	0.344782	normal
gene16542	0.510443	-0.15851	normal	0.00123	0.496674	normal	8.18e-13	1.13518	up	0.485368	-0.2678	normal
gene16555	0.243876	0.455057	normal	0.046639	-0.42462	normal	5.63e-09	1.88729	up	0.735569	0.174435	normal
gene16556	0.591476	-0.2892	normal	0.147524	-0.36393	normal	0.287423	0.467011	normal	0.000421	1.18163	up
gene16559	0.185393	-0.44254	normal	2.05e-06	-0.79534	normal	0.004753	-1.10017	down	0.000278	1.29532	up
gene16563	0.068199	-0.35482	normal	1.31e-08	0.607902	normal	1.24e-29	1.20557	up	0.919585	0.038783	normal
gene16566	0.386584	0.396813	normal	1.17e-07	1.23934	up	0.034341	-0.74331	normal	0.740664	0.196118	normal
gene16582	0.811369	0.148847	normal	4.89e-10	1.01917	up	0.072019	0.601641	normal	0.847429	0.111823	normal
gene166	0.27174	0.33807	normal	0.000236	-0.51738	normal	2.61e-17	1.24455	up	0.010753	0.70339	normal
gene16623	0.729232	0.202239	normal	7.91e-13	1.60401	up	0.098563	1.2715	normal	0.005703	-1.067	down
gene16625	--	--	--	2.01e-05	1.70604	up	--	--	--	--	--	--
gene16626	--	--	--	0.001529	1.03497	up	0.009815	1.5031	up	0.571562	0.301759	normal
gene16657	0.944392	0.055477	normal	0.01477	1.37132	normal	0.001675	1.4211	up	0.88037	0.129539	normal
gene1666	--	--	--	--	--	--	5.96e-32	5.38047	up	0.428106	0.526565	normal
gene16670	0.195159	0.399495	normal	1.69e-10	1.4315	up	0.025716	0.574963	normal	0.136438	-0.76293	normal
gene16698	0.854102	-0.09799	normal	0.105105	0.45425	normal	7.15e-07	1.52771	up	0.451598	0.353252	normal
gene16705	0.963666	0.025909	normal	0.302893	-0.19852	normal	1.38e-19	1.39451	up	0.000421	0.91394	normal
gene16712	--	--	--	--	--	--	--	--	--	4.8e-05	2.06747	up
gene16715	0.938566	0.056215	normal	0.000259	1.17969	up	1e-05	1.52648	up	0.082574	-0.68259	normal
gene16718	0.400891	0.360548	normal	0.691409	0.112682	normal	3.88e-11	1.20518	up	0.531246	-0.17802	normal
gene16739	--	--	--	1.07e-19	5.49538	up	--	--	--	--	--	--
gene16744	0.110059	0.495787	normal	1.03e-05	1.02901	up	0.183067	0.372292	normal	0.783881	-0.15545	normal
gene16752	0.100454	0.319301	normal	1.47e-12	1.32335	up	8.53e-16	1.02272	up	0.575056	-0.21539	normal
gene16771	0.027963	0.562202	normal	0.040718	0.387837	normal	4.31e-10	1.07719	up	0.738195	0.117281	normal
gene16775	0.579235	0.223232	normal	7.74e-06	1.46641	up	0.198522	0.687478	normal	0.798907	-0.1886	normal
gene16791	0.520133	0.313217	normal	0.000106	-2.20142	down	--	--	--	0.000206	1.46416	up
gene16799	0.652119	0.215461	normal	8.58e-05	0.988189	normal	2.71e-14	1.63498	up	0.673778	0.258716	normal
gene16809	0.070284	0.618887	normal	4.35e-13	1.55232	up	2.55e-44	2.89646	up	0.635562	-0.28289	normal
gene16818	0.536881	-0.23547	normal	3.59e-15	1.21644	up	0.65108	-0.10813	normal	0.654243	-0.15461	normal
gene16829	0.814325	0.073614	normal	3.96e-06	0.694073	normal	2.41e-25	1.02588	up	0.643026	-0.11047	normal
gene16830	0.00548	-0.5745	normal	1.26e-24	1.03592	up	0.214351	-0.20345	normal	0.842709	-0.08248	normal
gene16844	--	--	--	0.001265	1.27826	up	0.233801	0.485348	normal	--	--	--
gene16850	0.389898	0.334589	normal	7.71e-07	1.09149	up	0.01334	0.617586	normal	0.960352	0.02286	normal
gene1686	0.989553	0.004827	normal	5.83e-18	1.04133	up	0.134428	0.223398	normal	0.219593	-0.20949	normal
gene16875	0.436094	0.25681	normal	3.8e-09	1.22358	up	0.964343	-0.01178	normal	0.610108	-0.23514	normal
gene16879	--	--	--	--	--	--	2.03e-29	5.63737	up	--	--	--
gene16885	0.983987	-0.00863	normal	3.53e-05	-0.70878	normal	0.541271	-0.2207	normal	0.003505	1.02929	up
gene16887	0.037917	-0.54626	normal	2.07e-09	1.25258	up	0.206871	0.239724	normal	0.527587	-0.26124	normal
gene16894	0.013633	0.901877	normal	3.07e-16	1.7121	up	3.7e-23	3.15475	up	0.060027	0.905461	normal
gene16910	0.081827	0.483951	normal	5.74e-05	0.523481	normal	5.56e-23	1.06049	up	0.816092	-0.10257	normal
gene16915	--	--	--	1.09e-31	2.86035	up	1.62e-35	4.23947	up	6.49e-10	-2.09435	down
gene1697	0.817872	-0.12564	normal	0.394348	0.29996	normal	0.128384	-0.55275	normal	0.006898	1.11601	up
gene16996	0.3683	0.375739	normal	0.000454	1.1316	up	0.02698	0.75577	normal	0.98678	0.00961	normal
gene16999	0.644566	-0.21845	normal	0.418109	-0.26274	normal	3.25e-05	1.22671	up	0.40488	0.380076	normal
gene17000	0.594884	0.154299	normal	2.52e-11	0.869627	normal	7.98e-19	1.56882	up	0.087831	-0.49869	normal
gene17010	0.824057	0.094712	normal	1.74e-19	2.83848	up	3.95e-80	2.49989	up	2.02e-05	1.20132	up
gene17011	--	--	--	2.77e-35	5.05174	up	1.38e-16	6.45692	up	--	--	--
gene17017	0.142945	0.367528	normal	0.247375	0.180611	normal	1.88e-18	1.05011	up	0.237446	-0.24058	normal
gene17069	0.667916	0.240684	normal	0.000805	1.42689	up	0.647418	0.300296	normal	0.374706	0.595429	normal
gene17104	0.163774	0.513861	normal	0.277557	-0.23022	normal	1.19e-20	1.25421	up	0.837057	-0.07906	normal
gene17108	0.234261	0.441251	normal	0.028824	-0.62304	normal	1.98e-07	1.34795	up	0.226107	0.699196	normal
gene17120	0.001927	-0.74019	normal	5.03e-08	1.27378	up	0.494181	-0.14667	normal	0.370825	0.343977	normal
gene17142	0.706659	0.236262	normal	6.61e-07	1.76393	up	0.647622	0.371889	normal	--	--	--
gene17143	0.260444	0.305379	normal	2.69e-25	1.75836	up	5.13e-27	1.84376	up	0.348926	-0.3421	normal
gene17150	0.416414	-0.28027	normal	0.00071	-0.45162	normal	0.001612	-0.65376	normal	9.1e-05	1.07147	up
gene17166	0.010412	0.561098	normal	0.373747	-0.20793	normal	3.88e-18	1.42141	up	0.134927	0.348927	normal
gene17169	0.778475	0.131109	normal	1.18e-13	1.26378	up	3.75e-11	1.12399	up	0.193725	-0.46989	normal
gene17186	0.843384	-0.13881	normal	3.56e-12	2.69973	up	0.027125	1.12328	normal	3.02e-06	2.27389	up
gene17234	0.981595	-0.02013	normal	0.003127	-1.33757	down	--	--	--	0.003408	1.28938	up
gene17260	0.787287	0.170642	normal	1.92e-10	1.03998	up	0.062493	0.598619	normal	0.197346	-0.45246	normal
gene17268	--	--	--	0.007435	1.67871	up	0.012508	2.52881	normal	0.097485	0.988043	normal
gene17271	0.080872	0.3201	normal	4.34e-30	1.1279	up	0.105644	0.206397	normal	0.120138	-0.44532	normal
gene17280	0.934397	0.064996	normal	2.22e-09	-2.08254	down	--	--	--	0.007874	1.36182	up
gene17295	--	--	--	--	--	--	0.000168	2.13712	up	--	--	--
gene17329	--	--	--	--	--	--	1.92e-05	2.33204	up	--	--	--
gene17373	0.714601	-0.17188	normal	0.048643	0.421942	normal	8.16e-15	1.44599	up	0.171304	-0.31874	normal
gene17401	0.208397	0.530178	normal	0.084864	0.653333	normal	9.64e-14	1.97434	up	0.368347	-0.55401	normal
gene17412	0.740351	0.165049	normal	1.06e-15	0.910795	normal	1.05e-06	1.04625	up	0.045002	-0.716	normal
gene17434	0.661551	0.152328	normal	1.42e-12	1.21273	up	3.23e-24	1.52321	up	0.785058	-0.11762	normal
gene17437	--	--	--	6.67e-05	2.05343	up	0.017064	2.42138	normal	--	--	--
gene17440	1.12e-05	0.796834	normal	8.97e-17	0.9575	normal	1.59e-15	1.94482	up	0.000483	-1.02996	down
gene17444	0.715047	0.220709	normal	0.697858	0.189856	normal	1.29e-16	3.18493	up	0.016128	-1.28932	normal
gene17445	--	--	--	0.006949	1.24554	up	--	--	--	--	--	--
gene17447	0.096486	0.571574	normal	7.99e-18	1.27727	up	0.066547	0.355734	normal	0.000694	-1.16048	down
gene17449	0.97518	-0.02381	normal	3.34e-05	1.67441	up	5.9e-06	1.1698	up	0.759346	-0.1636	normal
gene17477	--	--	--	--	--	--	--	--	--	4.02e-06	2.3198	up
gene17484	0.912226	-0.05441	normal	8.64e-08	1.0286	up	0.00146	-0.57182	normal	0.479453	-0.31957	normal
gene17509	0.903516	-0.05929	normal	7.49e-14	1.36136	up	0.004879	0.447772	normal	0.658062	-0.16307	normal
gene17517	0.206818	-0.36641	normal	4.27e-09	-1.1878	down	4.97e-08	1.87175	up	0.467265	0.434119	normal
gene17519	0.030069	0.641582	normal	6.27e-13	0.895499	normal	4.75e-10	1.16315	up	0.001321	-0.99107	normal
gene17535	0.230562	0.320886	normal	3e-08	-0.7439	normal	9.7e-26	2.17129	up	0.320287	0.475621	normal
gene17572	0.002642	0.584309	normal	1.5e-08	0.882181	normal	1.81e-10	1.14141	up	0.257782	-0.45681	normal
gene17576	0.864693	-0.11124	normal	0.000588	0.918301	normal	3.37e-15	1.42398	up	0.083301	0.813069	normal
gene17578	0.89186	-0.06951	normal	3.22e-12	1.10745	up	0.756098	0.078214	normal	0.511291	0.186956	normal
gene17580	0.973411	-0.01677	normal	0.20248	0.207893	normal	4.78e-11	1.15305	up	0.599117	-0.16424	normal
gene17588	0.987241	-0.01204	normal	2.06e-06	-1.32165	down	0.011477	1.37099	normal	0.008249	1.19896	up
gene17589	0.34996	0.459868	normal	0.004114	0.87761	normal	5.37e-07	1.47098	up	0.538406	-0.28508	normal
gene17605	0.899909	0.093441	normal	7.46e-05	-1.19658	down	5.85e-05	1.75055	up	0.263249	0.59986	normal
gene17614	0.42603	0.379027	normal	0.023598	0.510486	normal	1.62e-17	2.7238	up	0.494825	-0.42691	normal
gene17615	0.791148	0.168091	normal	5.39e-07	2.07109	up	2.61e-05	1.92918	up	0.118182	0.901939	normal
gene17616	0.621266	0.251662	normal	1.99e-05	-0.68918	normal	2.37e-05	1.39548	up	0.204888	0.723101	normal
gene17620	--	--	--	0.848341	0.129478	normal	2.65e-12	4.71225	up	--	--	--
gene17627	0.53474	0.206312	normal	0.885781	0.031831	normal	1.38e-11	1.70106	up	0.317885	0.32048	normal
gene17633	0.762456	0.198841	normal	8.79e-05	1.0941	up	--	--	--	0.038993	-1.12308	normal
gene17659	0.054333	-0.45532	normal	8.84e-07	1.10475	up	0.65842	-0.08712	normal	0.512412	0.241301	normal
gene17661	0.033699	-0.76882	normal	1.42e-07	1.69885	up	0.902148	-0.04855	normal	0.751078	0.200364	normal
gene17665	0.643575	0.235485	normal	9.35e-15	1.75367	up	0.861866	-0.06227	normal	0.754783	-0.23162	normal
gene17671	0.692564	0.15127	normal	0.000103	0.380182	normal	4.32e-08	1.15535	up	0.197441	-0.2118	normal
gene17672	0.916139	-0.04677	normal	3.99e-11	1.48563	up	2.27e-26	2.09854	up	0.715293	0.159143	normal
gene17677	0.931831	-0.06633	normal	0.007435	1.08414	up	5.86e-07	2.63085	up	0.91043	0.100926	normal
gene17684	0.153917	0.310456	normal	3.53e-11	0.919337	normal	1.18e-21	1.30566	up	0.807864	0.109015	normal
gene17730	0.843384	-0.11862	normal	0.632617	-0.1459	normal	0.941546	-0.03453	normal	0.002623	1.31634	up
gene17743	0.698863	0.146004	normal	0.632165	0.070172	normal	2.05e-05	1.10169	up	0.896814	-0.04721	normal
gene17752	0.49997	-0.22999	normal	1.04e-08	1.02621	up	0.92028	-0.02133	normal	0.788486	0.128638	normal
gene17753	0.080722	-0.3825	normal	3.51e-10	1.13748	up	0.152305	0.268146	normal	0.798892	-0.13157	normal
gene17754	0.969775	-0.01869	normal	1.29e-09	0.661028	normal	2.95e-44	3.03757	up	0.996925	0.002336	normal
gene17759	8.68e-07	1.57252	up	1.02e-18	2.79909	up	0.00073	2.74552	up	--	--	--
gene17765	0.869581	0.103257	normal	0.00776	0.656357	normal	2.47e-19	1.96086	up	0.818254	0.128456	normal
gene17773	0.260444	0.380845	normal	0.001019	0.641265	normal	0.003372	1.03782	up	0.904475	0.078064	normal
gene17774	0.001542	0.69737	normal	0.068117	0.248033	normal	2.4e-20	1.64379	up	0.482785	0.383079	normal
gene17775	0.761212	0.15443	normal	1.22e-12	1.01025	up	9.28e-17	1.19828	up	0.819243	-0.12254	normal
gene17783	3.71e-06	0.793291	normal	0.209034	0.27472	normal	1.22e-06	1.12615	up	0.001213	-1.37135	down
gene17786	0.768571	-0.11537	normal	4.7e-10	1.00401	up	0.082034	-0.33498	normal	0.825778	-0.07741	normal
gene17791	0.241703	0.419812	normal	3.09e-22	1.43152	up	########	3.98334	up	0.485879	-0.36667	normal
gene17800	0.902982	0.063721	normal	0.043129	0.30274	normal	2.01e-12	1.00966	up	0.266735	0.298971	normal
gene17806	0.64171	0.250429	normal	0.000245	1.00055	up	1.84e-14	1.91397	up	0.280027	0.359631	normal
gene17813	0.222512	0.468104	normal	0.000571	0.645963	normal	1.01e-13	1.40831	up	0.507327	-0.33187	normal
gene17823	0.884457	0.078589	normal	0.000216	1.12092	up	0.004806	0.609274	normal	0.236551	-0.58287	normal
gene17826	0.112164	0.483475	normal	2.19e-07	0.773145	normal	1.44e-19	1.30607	up	0.621893	0.130438	normal
gene17851	0.079021	0.456121	normal	5.91e-18	2.1766	up	1.33e-36	2.31285	up	0.876429	-0.1082	normal
gene17858	0.005284	0.90604	normal	1e-63	1.73986	up	3.02e-11	1.91468	up	0.02995	-0.87669	normal
gene17860	0.768496	-0.16069	normal	0.578256	-0.17924	normal	0.018903	0.580887	normal	0.002399	1.1121	up
gene17862	0.20971	0.379553	normal	1.14e-07	1.15634	up	6.2e-07	0.969398	normal	0.628506	-0.21916	normal
gene17867	0.877421	0.095389	normal	9.23e-06	1.0518	up	1.82e-08	1.59375	up	0.909928	0.093305	normal
gene1787	--	--	--	1.19e-06	2.21328	up	2.42e-23	4.56427	up	0.381836	-0.46906	normal
gene17886	0.491609	0.348182	normal	0.003613	-1.75405	down	--	--	--	0.00042	1.59597	up
gene17887	0.918292	0.066473	normal	2.94e-06	-2.65978	down	--	--	--	0.002566	1.59277	up
gene17890	6.61e-05	-0.8352	normal	1.09e-08	1.06156	up	0.015614	-0.49836	normal	0.557304	0.205774	normal
gene17900	0.092246	0.452285	normal	0.000221	0.553884	normal	8.14e-15	1.20328	up	0.194147	-0.29373	normal
gene17905	0.86633	0.07042	normal	3.32e-25	1.57412	up	1.04e-34	1.46218	up	0.062058	-0.62134	normal
gene17907	0.105011	-0.62115	normal	0.063827	-0.726	normal	0.684129	-0.1264	normal	0.00655	1.19501	up
gene17917	--	--	--	1.36e-11	2.95418	up	6.23e-36	4.74243	up	0.482447	-0.49289	normal
gene17928	0.989584	-0.00617	normal	3.9e-11	0.911338	normal	1.71e-17	1.02326	up	0.519993	-0.16126	normal
gene17932	0.100454	0.295704	normal	2.72e-10	0.707451	normal	1.6e-18	1.20257	up	0.22241	-0.32027	normal
gene17933	0.105175	0.655499	normal	0.005035	1.21549	up	1.08e-08	1.4072	up	0.900401	0.094555	normal
gene17936	0.300956	0.462346	normal	0.805681	-0.07929	normal	1.95e-13	2.18279	up	0.316518	-0.42723	normal
gene1794	0.941035	0.055317	normal	0.023546	-1.09103	normal	--	--	--	0.001111	1.47544	up
gene17957	0.393973	-0.37904	normal	0.000152	1.49613	up	0.006035	-0.98389	normal	0.341337	0.561464	normal
gene17976	0.174517	0.494565	normal	2.02e-05	1.11395	up	2.47e-07	-1.02701	down	0.228197	-0.38025	normal
gene17979	0.212208	0.429572	normal	0.008067	-0.53514	normal	1.54e-10	1.10272	up	0.993198	0.002084	normal
gene17982	0.350845	-0.40991	normal	0.098182	-0.38331	normal	9.11e-05	-1.15233	down	3.54e-19	1.69775	up
gene17998	0.109818	-0.48466	normal	2.23e-12	1.87103	up	0.001614	0.568158	normal	0.793156	0.153642	normal
gene18001	0.152871	-0.39196	normal	4.67e-05	0.795496	normal	1.59e-09	1.49595	up	0.260805	-0.40794	normal
gene18006	0.238663	0.468072	normal	0.021909	0.951078	normal	9.14e-17	2.35334	up	0.711201	0.24611	normal
gene18012	0.812774	-0.11931	normal	0.017265	0.428519	normal	5.98e-13	1.2675	up	0.411952	-0.23908	normal
gene18014	0.368992	0.372969	normal	--	--	--	0.007202	1.09625	up	0.078391	0.907694	normal
gene18020	0.011337	0.461186	normal	3.2e-32	0.993688	normal	3.53e-50	1.53982	up	0.4639	-0.17734	normal
gene18028	0.056514	0.472044	normal	0.168004	0.203643	normal	4.9e-17	1.16063	up	0.737241	-0.13106	normal
gene18049	0.745415	-0.17693	normal	0.842945	-0.05557	normal	5.14e-09	1.27686	up	0.323998	0.568069	normal
gene18052	0.000846	0.72765	normal	0.016434	0.599405	normal	0	4.96197	up	0.561456	-0.39915	normal
gene18053	0.116294	0.533361	normal	6.76e-51	4.23225	up	########	5.67394	up	0.375827	0.46954	normal
gene18067	--	--	--	0.001588	2.00453	up	5.97e-24	4.49335	up	0.029957	1.05144	normal
gene18072	0.501587	0.355905	normal	0.001432	1.22264	up	--	--	--	0.156218	0.83038	normal
gene18087	0.270258	0.473224	normal	3.01e-24	5.07451	up	3.29e-05	3.33199	up	--	--	--
gene18089	--	--	--	--	--	--	0.005667	1.52046	up	0.799531	-0.18552	normal
gene18091	--	--	--	--	--	--	1.31e-11	3.70841	up	--	--	--
gene18098	0.951723	0.03689	normal	6.64e-11	1.18628	up	8.98e-09	0.94669	normal	0.808172	0.104169	normal
gene18102	0.416289	-0.40098	normal	6.53e-09	-2.10808	down	0.003417	-1.61673	down	1.69e-06	1.99795	up
gene18108	0.633583	-0.15869	normal	0.032649	0.345946	normal	3.79e-52	3.08563	up	0.007345	0.697764	normal
gene18110	0.745745	0.204432	normal	1.37e-07	2.39539	up	1.29e-13	1.41291	up	0.838664	0.170399	normal
gene18119	--	--	--	0.657909	0.237805	normal	--	--	--	0.000379	1.59232	up
gene18122	0.717219	-0.22733	normal	8.31e-08	-1.65769	down	--	--	--	9.28e-05	1.45655	up
gene18138	0.837428	0.142373	normal	2.07e-09	-2.36732	down	--	--	--	0.006076	1.42553	up
gene18148	0.787634	0.126998	normal	0.460075	-0.19155	normal	5.91e-27	3.01832	up	0.000109	1.42824	up
gene18175	0.983267	-0.01846	normal	1.66e-43	2.84236	up	1.85e-13	2.597	up	0.751559	0.23918	normal
gene18179	0.674097	0.228111	normal	9.39e-07	0.847246	normal	0.000141	1.112	up	0.222428	-0.45168	normal
gene18191	0.451367	0.306516	normal	3.91e-19	1.06856	up	3.08e-06	1.31366	up	0.511892	0.237967	normal
gene18193	0.742724	0.109741	normal	3.06e-28	1.24958	up	1.98e-07	0.718228	normal	0.052448	-0.62957	normal
gene18194	0.710891	0.233747	normal	0.001663	-1.40983	down	0.002374	1.53091	up	--	--	--
gene18199	0.896349	0.089745	normal	2.42e-07	-2.15344	down	--	--	--	0.007668	1.44216	up
gene182	0.769752	-0.18132	normal	--	--	--	0.003018	-1.70006	down	0.005021	1.49191	up
gene18210	0.009996	0.701723	normal	1.3e-46	2.61728	up	8.04e-20	1.80815	up	0.870032	-0.11501	normal
gene18234	0.493653	0.25869	normal	0.109644	0.379123	normal	7.59e-09	1.20046	up	0.38437	0.35853	normal
gene18254	0.65882	-0.1251	normal	5.06e-28	1.26142	up	5.34e-06	0.574103	normal	0.466744	-0.2827	normal
gene18263	0.097288	0.323022	normal	0.001982	0.444746	normal	1.95e-15	1.00414	up	0.41506	0.170478	normal
gene18277	0.196181	0.441204	normal	1.64e-21	1.86095	up	1.02e-09	1.35828	up	0.070181	-0.55991	normal
gene18291	0.739052	0.135543	normal	2.78e-22	2.05827	up	1.74e-36	2.76691	up	0.483432	0.30141	normal
gene18307	0.001455	-0.70932	normal	4.93e-26	1.87142	up	0.798409	0.054833	normal	0.869051	-0.1012	normal
gene18314	0.006045	0.667903	normal	0.092851	-0.4403	normal	3.23e-14	1.70885	up	0.146335	-0.69982	normal
gene18318	0.803715	-0.15348	normal	0.002858	-0.70116	normal	7.54e-06	-2.40487	down	0.008554	1.16633	up
gene18321	0.638743	-0.17685	normal	0.000925	0.905093	normal	3.49e-23	2.52745	up	0.545404	0.183871	normal
gene18324	0.480494	-0.27461	normal	0.028608	-0.37983	normal	1.09e-89	3.81723	up	0.311072	0.614013	normal
gene18330	0.851424	0.07091	normal	2.71e-21	1.13041	up	1.28e-07	0.878443	normal	7.25e-05	-0.66194	normal
gene18331	--	--	--	1.73e-06	1.9524	up	--	--	--	--	--	--
gene1834	0.131648	-0.49352	normal	7.8e-06	1.43386	up	0.757993	-0.15869	normal	0.518258	0.331957	normal
gene1835	0.282689	0.453147	normal	0.805264	-0.08854	normal	2.58e-08	2.21468	up	0.935416	0.05248	normal
gene18358	0.902982	0.052436	normal	0.003243	0.495646	normal	1.96e-21	1.19531	up	0.344899	0.205836	normal
gene18360	0.137975	0.457956	normal	1.85e-16	1.5776	up	0.005538	0.44633	normal	0.044999	-0.98531	normal
gene18362	--	--	--	1.44e-14	4.04679	up	--	--	--	--	--	--
gene18370	0.296372	0.458628	normal	0.591765	-0.37088	normal	2.28e-16	6.3146	up	--	--	--
gene18373	5.36e-05	0.683547	normal	9.47e-48	2.29508	up	0	3.58818	up	0.005327	-0.40396	normal
gene18385	0.110627	0.644032	normal	0.001748	-0.9725	normal	2.63e-10	2.62603	up	0.983641	-0.01672	normal
gene18394	0.15404	0.446857	normal	0.012942	-0.64232	normal	3.46e-09	1.83969	up	0.648826	-0.2845	normal
gene18402	0.4809	-0.25414	normal	5.51e-17	-2.07241	down	4.76e-10	-1.42828	down	0.002312	1.27785	up
gene18409	0.888324	-0.07131	normal	1.92e-09	1.59339	up	6.15e-12	1.69079	up	8.13e-05	-1.21646	down
gene18437	0.781673	-0.08455	normal	0.392329	-0.13714	normal	4.93e-17	1.12935	up	0.434035	0.157276	normal
gene18438	0.828703	0.092304	normal	3.12e-10	1.09607	up	5.6e-10	0.870592	normal	0.399862	-0.25317	normal
gene18439	0.839033	-0.13997	normal	0.006142	-1.37348	down	0.868476	0.140972	normal	0.002179	1.3107	up
gene18458	0.000771	0.794297	normal	2.98e-25	1.79336	up	1.46e-07	1.05919	up	1.69e-05	-0.98192	normal
gene18464	0.154558	0.56106	normal	1.95e-06	0.97222	normal	1.02e-08	1.17077	up	0.367323	-0.34665	normal
gene18473	0.835005	0.073734	normal	8.7e-10	0.780139	normal	1.62e-11	1.07831	up	0.971459	0.020938	normal
gene18482	0.616999	0.294029	normal	0.000272	1.54448	up	0.012718	0.932404	normal	--	--	--
gene18487	0.936616	0.036839	normal	1.14e-19	1.01856	up	0.19021	0.210213	normal	0.622808	-0.24003	normal
gene18502	7.97e-06	0.991123	normal	3.85e-07	1.16707	up	8.43e-09	1.07701	up	0.820738	-0.122	normal
gene18503	0.026063	0.806832	normal	5.48e-10	1.57821	up	1.59e-50	2.94127	up	0.413549	-0.39662	normal
gene18513	0.975273	-0.0278	normal	0.781806	-0.16295	normal	0.000482	2.14123	up	0.63204	0.355634	normal
gene18514	0.779841	0.179136	normal	1.9e-08	-1.01387	down	0.069587	1.17184	normal	0.000231	1.7741	up
gene18521	--	--	--	1.83e-08	2.95235	up	1.24e-21	6.11423	up	--	--	--
gene18550	0.019786	0.524248	normal	3.11e-32	1.86498	up	3.61e-61	2.15849	up	0.153757	-0.32148	normal
gene18551	--	--	--	--	--	--	8.87e-11	2.44764	up	--	--	--
gene18556	1.91e-18	2.09703	up	8.17e-60	4.10825	up	########	5.45923	up	0.012948	-1.17406	normal
gene18565	0.201386	0.266178	normal	3.16e-08	0.684743	normal	4.16e-18	1.30221	up	0.12383	-0.45892	normal
gene18568	0.955838	-0.03689	normal	6.37e-10	1.29996	up	4.64e-06	-1.72172	down	1.69e-06	-1.20205	down
gene18569	--	--	--	--	--	--	0.000268	1.53686	up	--	--	--
gene18574	0.451878	0.267737	normal	0.185117	0.351968	normal	1.07e-12	1.84896	up	0.063723	0.821538	normal
gene18583	0.773593	-0.13945	normal	1.12e-32	-1.51611	down	0.94036	-0.01964	normal	9.5e-05	1.50917	up
gene18588	--	--	--	0.478673	0.438179	normal	3.88e-21	3.86706	up	--	--	--
gene18605	0.520941	-0.19925	normal	3.7e-08	1.0326	up	0.227165	0.249737	normal	0.67707	0.155586	normal
gene18611	--	--	--	--	--	--	7.34e-09	2.65616	up	--	--	--
gene18615	0.989435	0.009586	normal	1.18e-05	-1.14644	down	0.282839	0.290403	normal	1.88e-05	1.13826	up
gene18622	0.997951	-0.00124	normal	7.19e-07	0.623697	normal	1.61e-17	1.10656	up	0.673151	-0.14829	normal
gene1863	0.803715	-0.11721	normal	4.87e-33	1.98236	up	2.87e-05	-1.0296	down	1.49e-05	-1.15065	down
gene1864	0.870281	0.106623	normal	0.000512	1.12908	up	3.77e-07	1.52439	up	0.713396	-0.27403	normal
gene18643	0.002478	1.06539	up	1.44e-43	3.05168	up	0.007056	2.06263	up	0.95769	0.049567	normal
gene18652	0.080872	0.719571	normal	2.35e-05	1.53251	up	--	--	--	0.680602	0.264626	normal
gene18655	1.17e-60	4.11339	up	2.76e-58	6.92388	up	8.54e-22	6.5246	up	0.000792	1.66277	up
gene18659	0.013132	0.530877	normal	1.22e-14	1.48934	up	9.84e-11	1.2448	up	2.56e-13	-2.04806	down
gene18673	0.490211	0.260822	normal	0.08015	0.447902	normal	0.000955	1.13392	up	0.522816	0.358734	normal
gene18677	0.270904	0.420347	normal	3.03e-08	1.06137	up	8.82e-06	1.06929	up	3.19e-05	-0.767	normal
gene18684	0.160452	-0.27027	normal	6.24e-22	1.4028	up	8.1e-05	0.59739	normal	0.692719	-0.12563	normal
gene18691	0.604055	0.297539	normal	0.001675	1.26236	up	2.06e-24	3.90849	up	0.474419	-0.44915	normal
gene18693	--	--	--	0.001448	1.60862	up	--	--	--	--	--	--
gene18697	0.017105	0.742604	normal	7.33e-11	1.17837	up	1.06e-90	3.02289	up	0.276429	-0.48386	normal
gene18698	--	--	--	--	--	--	1.35e-05	2.20912	up	--	--	--
gene18723	0.035102	0.510667	normal	0.540611	-0.21573	normal	3.25e-18	1.602	up	0.09632	0.597827	normal
gene18737	0.967365	-0.0331	normal	3.03e-06	-2.61236	down	1.1e-06	2.44353	up	0.514905	-0.46047	normal
gene18739	0.469331	0.270653	normal	1.59e-20	2.63801	up	0.378896	0.243738	normal	0.072051	-0.67987	normal
gene18748	2.57e-06	0.744021	normal	0.008751	0.353069	normal	1.58e-08	1.09378	up	0.024707	-0.57408	normal
gene18752	0.958247	0.037272	normal	0.000495	-0.76548	normal	0.017995	-0.61574	normal	0.000457	1.37834	up
gene18755	0.049094	0.753522	normal	3.69e-41	3.26502	up	0.000304	2.12777	up	0.000717	-1.42089	down
gene18761	--	--	--	--	--	--	--	--	--	0.000209	1.86271	up
gene18778	--	--	--	--	--	--	--	--	--	0.00019	1.86805	up
gene18793	0.655306	-0.21237	normal	0.055663	-0.4585	normal	0.394424	-0.22775	normal	0.000527	1.03341	up
gene18797	0.326686	-0.31869	normal	4.33e-27	-2.72018	down	6.05e-35	-3.04576	down	4.5e-05	1.49617	up
gene18800	0.017873	0.831751	normal	0.004112	0.800846	normal	0.000931	1.37206	up	0.830968	0.123723	normal
gene18834	0.52807	0.15208	normal	3.03e-14	0.742949	normal	7.32e-34	1.27705	up	0.085884	-0.35011	normal
gene18840	0.635406	0.227342	normal	2.64e-15	2.08145	up	4.66e-39	2.99535	up	0.778684	0.130498	normal
gene18841	0.103486	0.42208	normal	0.130872	0.255234	normal	3.13e-27	2.18008	up	0.264403	0.522344	normal
gene18843	0.37814	0.318523	normal	0.415263	0.162769	normal	1.08e-08	1.05627	up	0.452058	0.224161	normal
gene18848	0.809781	-0.12991	normal	0.161115	0.452274	normal	1.09e-07	1.52132	up	0.615091	0.284018	normal
gene18850	0.00783	0.812798	normal	0.000611	-0.90112	normal	0.005315	1.71432	up	0.478594	-0.29839	normal
gene18851	0.729753	0.215566	normal	0.002412	-1.45495	down	--	--	--	0.003232	1.47938	up
gene18865	0.585023	0.268204	normal	1.48e-05	1.35084	up	0.53186	0.199296	normal	0.683766	0.24423	normal
gene18866	0.966753	0.016022	normal	1.53e-05	0.578253	normal	1.93e-10	1.11129	up	0.21214	0.255558	normal
gene18879	0.758247	0.180111	normal	0.992995	-0.00296	normal	5.87e-06	1.07812	up	0.168939	0.587843	normal
gene18888	--	--	--	0.037189	0.598783	normal	0.000172	1.32789	up	0.848088	-0.1051	normal
gene18892	5.21e-06	0.806491	normal	6.39e-18	1.25741	up	2.53e-14	1.24553	up	0.002997	-0.89089	normal
gene18904	0.770106	-0.15049	normal	0.680393	-0.05224	normal	1.81e-09	1.11392	up	0.785198	0.126971	normal
gene18906	0.766234	0.188193	normal	0.648455	-0.36412	normal	3.78e-12	5.6428	up	0.825916	-0.12956	normal
gene18917	--	--	--	2.66e-06	2.15041	up	1.65e-23	5.51725	up	0.002676	1.57728	up
gene18930	--	--	--	0.327291	0.458895	normal	1.61e-13	4.08901	up	0.196617	0.769852	normal
gene18934	0.355074	0.258119	normal	6.37e-07	0.822055	normal	3.76e-14	2.09931	up	0.02944	-0.78901	normal
gene18969	0.029038	0.572554	normal	3.51e-11	0.864768	normal	4.79e-13	1.37926	up	0.012114	-0.46278	normal
gene18975	0.248803	0.392995	normal	0.010918	0.699803	normal	5.88e-07	1.44121	up	0.567389	0.217645	normal
gene18976	0.093337	0.321504	normal	4.04e-06	0.641502	normal	6.72e-06	1.08369	up	0.740447	0.074361	normal
gene18984	0.204549	0.268466	normal	6.59e-06	-0.57144	normal	8.17e-11	1.35663	up	0.326451	0.176375	normal
gene18992	0.980165	0.021644	normal	1.03e-10	2.20798	up	0.662036	0.214761	normal	0.124534	0.878319	normal
gene19016	0.921888	0.044101	normal	7.47e-07	0.887993	normal	4.15e-41	2.1901	up	0.88037	-0.05041	normal
gene19020	0.82452	-0.13838	normal	0.320576	-0.20327	normal	0.004193	1.07183	up	0.333077	0.446375	normal
gene19026	--	--	--	--	--	--	--	--	--	0.000501	1.79606	up
gene19030	0.605376	0.298597	normal	1.12e-36	3.72654	up	0.00142	1.14681	up	0.121726	-0.74996	normal
gene19050	0.802982	0.105832	normal	1.79e-05	0.707	normal	2.73e-18	1.5738	up	0.632103	-0.21057	normal
gene19054	0.000771	0.718865	normal	0.022359	0.373385	normal	8.16e-19	1.34882	up	0.925371	-0.02534	normal
gene19072	0.102948	0.536851	normal	2.13e-17	1.66553	up	1.09e-30	2.14235	up	0.281549	-0.39593	normal
gene19079	0.946302	0.052845	normal	1.88e-09	2.41836	up	4.86e-09	2.72234	up	0.703015	0.263703	normal
gene19086	0.636841	0.266682	normal	0.450627	0.178316	normal	2.23e-05	1.62819	up	0.513475	0.301696	normal
gene19093	0.785634	0.096116	normal	1.15e-41	1.39703	up	0.004624	0.54669	normal	0.454587	0.133875	normal
gene19097	0.211299	0.533689	normal	3.62e-12	1.67046	up	7.03e-06	1.6159	up	0.519835	-0.33318	normal
gene19105	0.91016	-0.07291	normal	0.000132	1.00283	up	9.59e-05	0.798226	normal	0.229743	0.533838	normal
gene19110	0.989605	-0.01015	normal	0.254535	0.447309	normal	3.91e-05	2.10924	up	0.315877	0.588407	normal
gene19111	0.451654	0.239243	normal	0.021603	0.251475	normal	1.6e-11	1.12047	up	0.766069	-0.10572	normal
gene19112	0.811369	0.065405	normal	9.3e-46	1.47937	up	2e-08	1.05112	up	0.084953	-0.58085	normal
gene19133	0.03655	-0.71367	normal	0.001934	-1.34655	down	0.010395	-1.30322	normal	0.000426	1.04462	up
gene19145	0.458977	0.382591	normal	2.64e-17	2.61464	up	0.218336	0.399327	normal	0.590961	-0.3334	normal
gene19161	0.980746	0.018043	normal	0.02492	-0.86211	normal	0.006128	1.17536	up	0.234398	0.626485	normal
gene19163	0.003908	0.989021	normal	6.6e-09	1.92888	up	5.63e-13	4.47441	up	0.003298	1.20795	up
gene19169	0.166575	0.419919	normal	1.29e-11	1.11592	up	0.252416	0.188478	normal	0.271601	-0.29632	normal
gene19190	0.495924	-0.3403	normal	1.42e-05	1.14671	up	8.01e-08	-1.72219	down	0.194102	-0.37712	normal
gene19192	0.68973	0.199712	normal	2.17e-09	1.51594	up	2.37e-13	1.45455	up	0.377604	0.35154	normal
gene19251	0.628414	-0.16586	normal	2.88e-19	1.21885	up	2.15e-05	0.660515	normal	0.35744	-0.25239	normal
gene19261	0.00063	0.743323	normal	3.42e-09	-0.72484	normal	4e-07	1.0094	up	0.922526	-0.04436	normal
gene19273	0.922151	-0.04199	normal	1.19e-07	0.593816	normal	2.69e-13	1.39654	up	0.359966	-0.27728	normal
gene19287	1.58e-05	1.1444	up	2.56e-05	0.573063	normal	1.47e-06	1.15003	up	0.000114	-0.8859	normal
gene19302	0.943842	-0.04318	normal	0.481199	0.171512	normal	0.00682	1.02123	up	0.365167	0.456283	normal
gene19308	0.047387	-0.56805	normal	3.9e-05	1.22524	up	0.643757	0.140332	normal	0.94638	-0.04712	normal
gene19313	--	--	--	--	--	--	6.41e-39	4.38202	up	--	--	--
gene19314	0.784072	0.096592	normal	5.93e-05	0.421845	normal	1.34e-05	1.07969	up	0.588476	-0.13936	normal
gene19316	0.661788	0.218488	normal	0.038509	-0.50744	normal	1.42e-14	1.61492	up	0.041642	0.888708	normal
gene19317	0.934459	-0.06394	normal	0.001003	1.70726	up	0.000707	1.05912	up	0.712833	0.268758	normal
gene19318	0.94486	-0.04344	normal	0.014669	-0.61539	normal	8.05e-05	1.03827	up	0.03684	-0.76463	normal
gene19324	0.730426	0.169651	normal	2.18e-08	1.11096	up	1.08e-10	0.989569	normal	0.594559	-0.26148	normal
gene19325	0.441736	-0.39467	normal	0.000111	1.42336	up	1.49e-05	2.15044	up	--	--	--
gene19328	--	--	--	--	--	--	1.75e-24	3.51273	up	--	--	--
gene19333	0.791358	0.16169	normal	5.71e-30	1.61163	up	0.112563	-0.48964	normal	5.08e-05	-1.57105	down
gene19350	0.649683	0.234696	normal	0.046029	0.609063	normal	5.16e-07	1.1242	up	0.822935	0.108211	normal
gene19352	0.000992	-0.6628	normal	8.52e-13	1.16154	up	1.05e-47	-2.25191	down	0.22382	-0.32719	normal
gene19364	0.716368	0.11661	normal	4.97e-23	1.33508	up	6.53e-05	0.81564	normal	0.099058	-0.60474	normal
gene19376	0.647007	-0.26599	normal	1.11e-17	2.96395	up	0.980563	0.008657	normal	0.07358	0.98053	normal
gene19379	--	--	--	--	--	--	5.74e-05	3.70342	up	--	--	--
gene19396	0.022981	-0.62423	normal	1.05e-13	1.5319	up	0.172865	-0.25321	normal	0.901072	0.067453	normal
gene19398	0.432833	-0.36405	normal	0.035885	1.24027	normal	7.45e-05	1.21485	up	--	--	--
gene19400	0.821661	0.139873	normal	0.65021	0.135241	normal	3.53e-09	1.59606	up	0.286419	-0.56632	normal
gene19407	0.009996	0.778134	normal	8.04e-78	2.20922	up	6.19e-95	4.17607	up	0.474509	0.372949	normal
gene19414	0.589102	0.302398	normal	0.07487	-1.36404	normal	5.61e-06	3.16242	up	0.791028	-0.16615	normal
gene19416	0.241311	0.336893	normal	3.56e-16	2.01441	up	4.25e-14	1.77643	up	0.209192	-0.48687	normal
gene19433	0.890389	-0.06798	normal	1.09e-06	1.06055	up	0.92483	-0.02249	normal	0.211372	-0.4135	normal
gene19435	0.911608	0.058451	normal	0.131398	-0.20864	normal	4.78e-09	1.13726	up	0.010183	0.373354	normal
gene19453	0.143613	0.368726	normal	0.244776	-0.18173	normal	4.71e-66	2.40169	up	0.061667	-0.44121	normal
gene1946	0.592213	-0.20427	normal	0.003405	0.726464	normal	3.28e-07	1.24051	up	0.645607	0.265462	normal
gene19460	0.133953	0.39065	normal	0.762389	-0.05875	normal	6.75e-29	2.24823	up	0.548212	-0.26616	normal
gene19479	0.020998	0.722093	normal	3.46e-17	2.50281	up	2.75e-59	2.09675	up	0.946116	0.037963	normal
gene19480	0.002057	0.882079	normal	4.54e-23	2.43614	up	0.005721	0.964788	normal	0.071306	-1.00301	normal
gene19500	--	--	--	--	--	--	3.53e-06	2.52666	up	--	--	--
gene19515	--	--	--	--	--	--	0.000292	2.52811	up	--	--	--
gene19517	0.466694	0.178849	normal	4.74e-09	0.633051	normal	9.63e-34	1.2125	up	0.616063	-0.13253	normal
gene19522	0.008108	0.894384	normal	2.16e-06	1.18988	up	0.034847	0.705008	normal	0.9364	0.056618	normal
gene19524	0.010634	-0.46848	normal	4.31e-08	-0.8293	normal	3.2e-14	-1.61372	down	7.44e-05	1.15775	up
gene19526	0.316378	0.483059	normal	0.13736	0.882935	normal	2.17e-12	1.82388	up	--	--	--
gene19530	0.991359	-0.0096	normal	0.000589	1.40942	up	0.0038	1.20843	up	0.795491	0.198103	normal
gene19539	0.6499	-0.27138	normal	6.93e-06	1.65857	up	--	--	--	--	--	--
gene19541	0.804475	-0.13481	normal	0.441866	-0.14384	normal	1.07e-09	1.10438	up	0.734454	0.166653	normal
gene19550	0.793697	0.173284	normal	0.522711	-0.29443	normal	1.7e-09	2.27224	up	0.848248	0.138177	normal
gene19581	0.433771	0.365998	normal	2.5e-06	2.85934	up	9.63e-84	6.47717	up	0.079588	1.02803	normal
gene19582	0.012351	0.925811	normal	1.53e-22	2.87432	up	1.8e-69	5.48735	up	0.545176	0.408696	normal
gene19583	2.11e-17	1.34186	up	1.2e-22	2.40982	up	3.15e-14	2.31234	up	4.91e-07	1.74096	up
gene19591	0.136852	-0.44038	normal	6.47e-19	1.41517	up	1.11e-07	0.718213	normal	0.983895	0.012539	normal
gene19595	0.547119	-0.19369	normal	8.66e-11	1.06015	up	0.691825	-0.07733	normal	0.575793	0.186247	normal
gene19608	0.321374	0.448629	normal	0.016248	0.729107	normal	2.5e-17	2.82247	up	0.762579	-0.23966	normal
gene19639	0.792601	0.12113	normal	2.97e-08	1.12224	up	6.89e-16	-1.02336	down	5.31e-05	-0.67662	normal
gene19651	0.838275	-0.10452	normal	0.628839	0.076902	normal	2.3e-09	1.16142	up	0.659656	0.209242	normal
gene19652	0.365777	0.179234	normal	7.6e-10	0.709427	normal	7.57e-32	1.43385	up	0.646309	-0.12292	normal
gene19660	0.729714	0.096245	normal	0.011608	0.302409	normal	2.28e-24	1.66599	up	0.669283	-0.13724	normal
gene19668	1.12e-06	1.44852	up	1.87e-05	1.72223	up	3.23e-05	3.57601	up	--	--	--
gene19672	0.006048	0.680682	normal	0.434947	0.144443	normal	8.43e-16	1.44351	up	0.033893	-0.5358	normal
gene19676	0.017105	0.8664	normal	1.88e-81	3.41565	up	2.72e-42	2.89081	up	0.030531	-0.99765	normal
gene19692	1.17e-24	1.64936	up	0.000605	0.574623	normal	5.44e-05	1.26501	up	0.055512	-0.61687	normal
gene19699	0.915062	-0.06027	normal	5.61e-24	2.10629	up	0.945916	0.015545	normal	0.901947	-0.07612	normal
gene19708	0.129562	0.369583	normal	4.99e-12	1.05379	up	2.02e-13	1.47607	up	0.319701	-0.29972	normal
gene19714	0.585023	-0.17782	normal	0.079006	0.302904	normal	0.042959	-0.32391	normal	0.0004	1.26919	up
gene19724	0.801531	0.157843	normal	0.758417	0.151528	normal	0.000315	1.34009	up	0.023674	0.863968	normal
gene19746	0.233187	0.417415	normal	0.472042	-0.26862	normal	1.96e-17	2.06674	up	0.71114	0.136412	normal
gene19759	--	--	--	2.62e-06	3.79502	up	4.47e-10	5.43699	up	--	--	--
gene19765	0.629431	0.286016	normal	0.916845	-0.05226	normal	0.007652	1.37752	up	0.385258	0.522092	normal
gene19774	0.717463	0.229859	normal	0.012449	1.00659	normal	1.96e-08	2.35363	up	0.48571	0.445353	normal
gene19782	0.618801	0.282662	normal	0.006849	0.792421	normal	6.11e-07	1.54286	up	0.817048	0.150555	normal
gene19786	0.005336	0.782175	normal	0.418763	-0.18032	normal	3.27e-06	1.1966	up	0.74383	0.116062	normal
gene19788	0.07927	0.566054	normal	2.81e-35	1.58686	up	5.2e-29	1.54655	up	1.43e-05	-0.86331	normal
gene19795	0.781187	0.180191	normal	0.369345	0.298357	normal	0.003031	1.27496	up	0.655105	0.220206	normal
gene1980	0.207052	0.553438	normal	0.011446	1.05856	normal	0.000447	1.17832	up	0.362347	0.457274	normal
gene19810	0.157665	0.407776	normal	########	9.09694	up	9.39e-38	9.66005	up	1.28e-12	3.17763	up
gene19819	0.357368	0.435549	normal	0.008974	0.915989	normal	9e-06	1.62668	up	0.798478	0.19279	normal
gene19820	0.801531	0.132958	normal	0.001279	0.651289	normal	2.5e-09	1.36233	up	0.790267	0.084618	normal
gene19821	0.013279	0.703038	normal	6.67e-43	2.48271	up	3.94e-55	2.60352	up	0.935464	-0.03902	normal
gene19861	0.555755	0.232173	normal	2.21e-15	1.28173	up	7.08e-12	1.34404	up	0.135029	-0.58067	normal
gene19863	0.0194	0.721644	normal	0.009201	0.678063	normal	2.58e-08	1.61633	up	0.299056	0.403992	normal
gene19864	--	--	--	--	--	--	2.6e-05	1.88611	up	0.094531	0.89349	normal
gene19868	0.938967	-0.06035	normal	--	--	--	0.001376	1.51809	up	--	--	--
gene19872	0.980711	-0.0207	normal	0.000164	1.21077	up	0.007993	-1.42877	down	0.92354	0.066913	normal
gene19884	0.433188	-0.37309	normal	0.005423	-0.77653	normal	1.66e-30	3.69777	up	0.026871	1.21668	normal
gene19886	0.37501	-0.31486	normal	0.011587	-0.42793	normal	8.97e-37	2.24507	up	0.227431	0.496296	normal
gene1990	0.029484	0.786253	normal	0.014655	0.882409	normal	1.09e-08	1.86417	up	0.905888	-0.08203	normal
gene19903	--	--	--	4.5e-05	2.08451	up	--	--	--	--	--	--
gene19914	0.958865	0.033996	normal	0.092664	0.395714	normal	9.94e-08	1.06389	up	0.324471	-0.43978	normal
gene19930	0.000707	0.826367	normal	7.8e-12	1.24519	up	5.46e-74	2.67673	up	0.191686	-0.59797	normal
gene19932	0.97946	0.013561	normal	7.04e-13	1.06281	up	7.43e-08	0.876879	normal	0.815014	-0.10639	normal
gene19942	0.370136	0.373601	normal	1.01e-06	1.06863	up	0.649823	0.111575	normal	0.787241	-0.16606	normal
gene19952	2.01e-08	1.19757	up	3.72e-06	-1.29241	down	0.127818	0.406198	normal	0.813959	-0.10141	normal
gene19963	--	--	--	--	--	--	--	--	--	1.15e-07	2.17176	up
gene20001	5.21e-06	1.27594	up	5.57e-26	3.75453	up	4.34e-31	2.89998	up	--	--	--
gene20015	0.673326	0.258877	normal	0.001372	1.19928	up	--	--	--	0.929352	-0.07519	normal
gene20016	0.216703	0.287616	normal	1.54e-38	1.47936	up	7.15e-07	1.15482	up	0.686405	-0.178	normal
gene2004	0.166276	0.608424	normal	0.038727	-0.8758	normal	5.87e-05	3.81598	up	0.114305	0.867064	normal
gene2005	0.899034	0.091283	normal	1.97e-09	-2.45378	down	0.000263	3.26447	up	0.101991	0.931213	normal
gene20119	0.568515	0.279853	normal	0.016053	-0.33487	normal	1.29e-06	1.18164	up	0.001991	1.17605	up
gene20124	0.819342	-0.07971	normal	2.15e-16	1.03078	up	1.69e-30	1.3959	up	0.147487	-0.4071	normal
gene20128	0.433998	-0.36555	normal	2.04e-12	1.63247	up	2.04e-22	2.31717	up	0.003444	1.40306	up
gene20129	0.005419	0.876733	normal	1.32e-52	2.67244	up	########	7.52049	up	0.395526	0.575165	normal
gene20130	7.97e-06	1.4138	up	########	5.9384	up	0	9.78407	up	0.618125	-0.36146	normal
gene20131	0.967365	-0.03127	normal	5.7e-14	-1.40075	down	0.056938	0.676671	normal	5.04e-05	1.73897	up
gene20144	0.73974	0.206384	normal	0.659464	-0.19784	normal	0.000755	1.43595	up	0.169781	0.796432	normal
gene20207	0.524879	0.255183	normal	3.5e-05	1.03783	up	0.035283	0.359695	normal	9.11e-07	-1.61591	down
gene20214	0.973411	0.028722	normal	0.400435	-0.32792	normal	0.026002	1.05682	normal	0.004352	1.49216	up
gene20237	0.805435	0.112038	normal	1.7e-10	1.16541	up	0.00264	0.570367	normal	0.02841	-0.49691	normal
gene20250	0.812308	0.14747	normal	1.63e-06	-0.83984	normal	0.004398	2.03248	up	0.534837	0.275403	normal
gene20273	0.220984	0.550388	normal	9.9e-28	2.37041	up	0.005611	2.34882	up	0.241341	-0.57054	normal
gene20342	0.222131	0.492329	normal	0.841354	0.078848	normal	5.22e-06	1.58803	up	0.84703	0.131144	normal
gene20343	0.491201	0.316255	normal	0.000185	0.955288	normal	6.61e-10	1.71382	up	0.452326	0.370017	normal
gene20344	0.526149	-0.24789	normal	1.12e-09	-1.23773	down	0.001873	-0.52605	normal	0.000122	1.13574	up
gene20361	0.939825	0.059134	normal	0.009071	-0.54126	normal	0.000149	1.2205	up	9.47e-05	1.04652	up
gene20373	0.964547	0.033443	normal	0.954078	0.018691	normal	1.23e-15	3.1692	up	0.003381	1.17796	up
gene20376	0.547022	0.326354	normal	--	--	--	6.08e-06	1.74769	up	0.842571	0.163604	normal
gene20382	--	--	--	0.425142	-0.39557	normal	0.000411	1.50254	up	0.059965	0.916599	normal
gene20403	0.803937	-0.11071	normal	3.33e-07	1.31624	up	0.012438	-0.4539	normal	0.247533	-0.3357	normal
gene20405	--	--	--	--	--	--	3.01e-12	5.44125	up	--	--	--
gene20406	0.068688	0.65631	normal	4.04e-14	3.3123	up	2.66e-12	4.03853	up	--	--	--
gene20416	1.66e-06	0.684251	normal	3.49e-43	3.15616	up	1.78e-61	3.82319	up	0.042941	-0.97162	normal
gene20420	0.720577	-0.1139	normal	0.894071	0.021341	normal	3.42e-08	1.01131	up	0.081551	-0.38368	normal
gene20422	0.922066	0.053634	normal	0.23432	0.340266	normal	2.05e-23	2.81712	up	0.886232	0.064486	normal
gene20424	0.220984	0.396011	normal	1.15e-10	1.29994	up	1.16e-11	1.06379	up	0.144551	-0.39876	normal
gene20442	0.005473	0.950249	normal	0.001545	-0.66074	normal	5.53e-12	2.03736	up	0.925888	-0.04963	normal
gene20450	0.040047	0.588796	normal	0.000915	0.783386	normal	1.49e-19	2.70915	up	0.892981	0.057608	normal
gene20461	0.070932	0.32214	normal	0.001262	0.475575	normal	2.16e-05	1.99739	up	0.32662	-0.63575	normal
gene20465	0.873905	0.109208	normal	0.000865	1.0263	up	0.379667	0.299149	normal	0.986825	-0.01139	normal
gene20467	0.048737	0.756675	normal	2.42e-08	-1.19644	down	2.14e-25	2.13	up	0.945851	0.0312	normal
gene20472	0.177798	0.52009	normal	0.020616	-0.47805	normal	4.03e-10	1.53385	up	0.880914	-0.07635	normal
gene20476	0.100454	0.685525	normal	1.67e-07	2.52639	up	0.081785	0.512257	normal	1.04e-31	-3.62339	down
gene20487	0.002287	0.632136	normal	9.49e-20	1.13743	up	7.41e-21	2.2819	up	0.479446	0.230122	normal
gene20493	0.246825	0.515402	normal	3.61e-07	1.73584	up	5.92e-64	2.83808	up	0.48762	-0.41452	normal
gene20502	0.001598	0.668896	normal	2.74e-50	3.43786	up	1.18e-91	3.39068	up	0.233664	-0.71922	normal
gene2054	0.671772	0.178916	normal	2.5e-11	1.03942	up	2.91e-30	1.97562	up	0.799259	-0.13202	normal
gene20555	0.000855	0.788212	normal	6.17e-07	0.818779	normal	4.89e-41	1.31785	up	0.245602	0.233283	normal
gene20577	0.995624	0.004621	normal	0.293569	0.313046	normal	2.09e-07	1.40179	up	0.484373	-0.29435	normal
gene2058	0.649976	0.20698	normal	0.098878	-0.35991	normal	0.012583	0.588317	normal	0.005801	1.1074	up
gene20634	0.977227	-0.02549	normal	0.410241	-0.2927	normal	0.000792	1.2731	up	0.125444	0.831806	normal
gene20649	0.024232	0.402319	normal	3.64e-11	1.01531	up	8.95e-34	2.1485	up	0.606321	-0.18991	normal
gene20653	0.3536	0.431342	normal	0.050577	0.638915	normal	1.29e-22	2.3073	up	0.220465	0.494372	normal
gene20658	0.202642	0.388737	normal	4.91e-21	1.43729	up	1.14e-23	1.96585	up	0.767459	-0.14763	normal
gene20661	1.82e-09	-1.00465	down	########	-3.85945	down	########	-4.51695	down	0.002645	1.21497	up
gene20662	--	--	--	--	--	--	--	--	--	1.41e-06	2.32563	up
gene20680	0.122237	0.367236	normal	1.97e-11	1.45592	up	0.073271	0.341802	normal	0.755188	0.124905	normal
gene20694	0.273156	0.49522	normal	5.01e-06	1.78222	up	5.8e-14	1.91709	up	0.97595	0.027582	normal
gene20699	1.66e-05	1.0217	up	0.3955	-0.24231	normal	0.032695	0.630071	normal	0.605836	-0.21797	normal
gene20733	0.280749	0.42206	normal	0.435018	-0.22566	normal	0.008005	1.07723	up	0.944493	-0.04722	normal
gene20758	0.039282	-0.38674	normal	1.71e-29	1.43734	up	0.791472	0.041871	normal	0.240666	-0.41971	normal
gene20770	0.035102	-0.46788	normal	1.08e-26	1.47617	up	0.002697	0.42129	normal	0.870902	-0.08456	normal
gene20772	0.870905	-0.0682	normal	3.43e-13	1.38458	up	0.233272	-0.28721	normal	0.318422	-0.29195	normal
gene20781	0.62959	0.285544	normal	0.269995	0.503871	normal	2.53e-12	2.4391	up	0.698797	0.25866	normal
gene20784	0.110785	0.423175	normal	1.71e-05	0.619012	normal	5.27e-14	1.18769	up	0.038764	-0.48116	normal
gene208	0.837909	-0.08768	normal	1.7e-07	1.0105	up	0.313278	-0.18936	normal	0.41506	0.320736	normal
gene20802	0.32348	-0.36364	normal	1.99e-26	1.86326	up	2.07e-06	1.42934	up	0.038688	0.941331	normal
gene20811	4.65e-12	1.27165	up	5.57e-37	1.95374	up	4.76e-20	2.55025	up	0.000109	-0.88247	normal
gene20824	0.865419	0.121295	normal	0.916945	-0.04804	normal	0.269581	0.538996	normal	3.22e-05	1.72606	up
gene20849	0.113122	0.353305	normal	0.024551	0.32686	normal	1.35e-25	1.29603	up	0.853336	-0.05177	normal
gene20850	0.226474	0.281736	normal	3.41e-35	2.18991	up	3.8e-05	0.621487	normal	5.51e-05	-1.09569	down
gene20871	0.00018	0.727806	normal	1.36e-13	0.974623	normal	1.75e-19	1.87489	up	0.607047	-0.10082	normal
gene20876	0.673326	0.142628	normal	3.68e-09	0.669626	normal	4.82e-15	1.50736	up	0.756697	-0.08109	normal
gene20877	0.604324	-0.20363	normal	6.58e-26	2.18936	up	0.37179	-0.2952	normal	0.679452	-0.20223	normal
gene20883	0.988179	0.008221	normal	0.014134	0.526104	normal	8.27e-25	2.2281	up	0.306495	0.533727	normal
gene2089	0.915628	0.063047	normal	0.540364	0.175143	normal	0.000178	1.34467	up	0.933832	-0.06983	normal
gene20914	0.863895	-0.09671	normal	6.37e-06	0.841608	normal	2.46e-18	1.63305	up	0.2738	0.492572	normal
gene20921	0.874477	0.107367	normal	5.44e-05	1.14258	up	0.004043	-1.26653	down	0.402126	0.401319	normal
gene20924	0.031764	0.420321	normal	1.18e-43	1.3678	up	0.095937	0.293091	normal	0.737243	-0.15535	normal
gene20925	0.454067	0.200871	normal	2.81e-40	1.06336	up	0.210688	0.304779	normal	0.481257	-0.28232	normal
gene20942	0.004919	0.728072	normal	0.516471	0.115011	normal	2.11e-19	1.19477	up	0.022037	-0.50996	normal
gene20964	0.13809	0.319911	normal	6.88e-07	0.758751	normal	3.21e-15	1.1907	up	0.960575	-0.02031	normal
gene20986	0.029383	0.499993	normal	9.71e-26	1.54505	up	8.85e-24	1.32885	up	0.002707	-0.86018	normal
gene20996	0.603012	0.1602	normal	2.88e-05	0.590068	normal	7.51e-15	1.17767	up	0.50794	-0.15798	normal
gene21005	0.57945	-0.15165	normal	1.59e-25	1.10638	up	0.066523	-0.26034	normal	0.076757	-0.38078	normal
gene21010	0.319071	0.424921	normal	1.85e-22	-3.00603	down	--	--	--	0.000344	1.55471	up
gene21029	0.94463	-0.05328	normal	3.98e-09	-2.31762	down	--	--	--	0.0001	1.67304	up
gene21039	0.025442	-0.58678	normal	6.21e-08	1.10203	up	0.000148	-0.50434	normal	0.764279	-0.16745	normal
gene21052	0.998304	0.001863	normal	1.47e-19	1.84657	up	0.026094	-0.36552	normal	0.663563	-0.1993	normal
gene21058	0.676096	0.150803	normal	0.018702	0.301526	normal	6.71e-15	1.12799	up	0.317478	-0.27507	normal
gene21065	0.078697	0.442675	normal	0.005551	0.528696	normal	1.69e-38	1.99287	up	0.525395	-0.21022	normal
gene21066	0.01199	-0.59117	normal	8.1e-17	1.09072	up	0.065958	-0.29664	normal	0.39711	0.317203	normal
gene2107	3.82e-07	1.50364	up	1.05e-42	4.43313	up	2.6e-66	3.48536	up	0.140743	0.620716	normal
gene21070	0.287723	0.43834	normal	1.98e-51	1.91257	up	9.68e-28	1.98147	up	0.126774	-0.6638	normal
gene21084	0.005133	0.57194	normal	2.2e-39	1.80065	up	0.741647	0.052063	normal	0.00073	-1.02389	down
gene21102	0.168688	0.533198	normal	########	5.0142	up	########	5.89331	up	0.800813	0.158067	normal
gene21105	0.857771	0.118946	normal	0.007757	-1.64714	down	--	--	--	0.00087	1.63837	up
gene21110	0.033051	0.340938	normal	3.8e-13	1.12628	up	3.68e-07	0.664798	normal	0.276125	-0.34313	normal
gene21141	0.057762	0.495956	normal	0.392946	-0.20344	normal	3.87e-07	1.43719	up	0.885126	-0.03746	normal
gene21142	0.482924	-0.21409	normal	1.98e-08	1.0322	up	1.63e-23	-1.68722	down	0.001333	-0.75626	normal
gene21165	0.963768	-0.02783	normal	2.1e-06	-1.08742	down	0.06625	0.308612	normal	4.75e-06	1.40844	up
gene2117	0.254179	0.526171	normal	0.037292	0.784029	normal	1.09e-22	2.72182	up	0.879966	-0.11031	normal
gene21175	0.824764	0.067499	normal	0.863681	0.030247	normal	2.34e-29	1.17723	up	0.339522	0.204123	normal
gene2118	0.129148	0.446938	normal	0.006995	0.511798	normal	6.7e-14	1.29002	up	0.383525	-0.27746	normal
gene21183	3.64e-05	1.2037	up	0.023279	-1.09934	normal	0.564514	-0.11646	normal	0.073739	-0.60163	normal
gene21184	0.645213	0.162867	normal	0.01452	0.321568	normal	9.45e-09	1.44905	up	0.397135	-0.20221	normal
gene21185	0.023856	0.751853	normal	1.56e-54	2.86932	up	1.36e-17	1.6106	up	4.17e-13	-2.49586	down
gene21188	0.482924	0.31248	normal	7.15e-29	5.72592	up	0.000304	3.22756	up	0.046975	-0.98413	normal
gene2119	0.08555	0.585273	normal	3.81e-05	0.901871	normal	2.27e-13	1.79001	up	3.27e-06	1.25891	up
gene21192	--	--	--	2.32e-05	1.38563	up	--	--	--	2.84e-06	-2.21074	down
gene21196	0.457803	0.154348	normal	2.96e-21	1.08245	up	4.98e-05	0.526654	normal	0.173938	-0.24611	normal
gene2120	0.011434	0.642022	normal	1.4e-07	1.10073	up	6.67e-44	3.39698	up	0.007396	0.708957	normal
gene2121	0.950738	-0.04981	normal	0.000961	1.59107	up	--	--	--	--	--	--
gene21213	0.206104	0.571116	normal	8e-20	2.37007	up	3.53e-35	2.87278	up	0.170386	0.843867	normal
gene21218	0.534819	0.232405	normal	2.31e-12	1.15634	up	0.027769	0.385943	normal	0.216991	-0.4181	normal
gene2122	0.000336	0.921276	normal	########	2.76814	up	1.71e-66	3.51063	up	0.279027	-0.29674	normal
gene21226	0.046443	0.563726	normal	2.01e-07	0.958781	normal	8.06e-18	1.19255	up	5.05e-06	-1.02912	down
gene21248	0.992553	0.005044	normal	6.33e-06	0.863442	normal	1.34e-13	1.23726	up	5.59e-06	-1.62973	down
gene21251	0.184202	0.375966	normal	2.72e-07	1.27235	up	2.44e-05	0.615655	normal	0.84793	-0.09958	normal
gene21254	0.861596	0.123028	normal	0.024925	-0.94076	normal	8.05e-05	2.14472	up	0.150288	0.628449	normal
gene21260	0.64479	0.187929	normal	0.003351	0.451431	normal	3.65e-08	1.08188	up	0.795761	-0.09104	normal
gene21278	0.167601	0.405571	normal	0.786752	-0.05504	normal	1.09e-05	1.08284	up	0.836801	0.052356	normal
gene21282	0.557985	0.328759	normal	1.18e-07	1.34455	up	0.029789	1.49601	normal	2.34e-06	-1.58729	down
gene21292	0.001647	1.11805	up	1.9e-06	1.8754	up	0.001483	2.41222	up	0.049412	-1.05044	normal
gene21335	0.861045	0.093452	normal	0.020035	-0.80489	normal	0.17112	-0.64324	normal	6.4e-05	1.70736	up
gene21344	0.592275	0.296931	normal	8.34e-05	1.20163	up	0.0847	0.406827	normal	0.814122	0.142871	normal
gene21346	0.067431	-0.4906	normal	8.2e-16	1.67838	up	0.298313	-0.25475	normal	0.363005	0.425108	normal
gene21352	0.940678	0.031534	normal	4.81e-05	0.561054	normal	1.86e-27	1.33227	up	0.897415	0.039426	normal
gene21355	--	--	--	4.93e-05	3.28357	up	7.68e-07	4.13765	up	--	--	--
gene21364	0.382645	0.41846	normal	0.010985	1.08921	normal	4.15e-13	2.7269	up	--	--	--
gene21376	0.927384	0.062659	normal	6.49e-10	1.65956	up	5.36e-14	1.99759	up	0.125377	-0.50501	normal
gene21389	0.742963	-0.17589	normal	0.19048	-0.56494	normal	4.79e-07	1.76268	up	0.059629	0.937053	normal
gene21395	0.06787	0.510864	normal	0.301946	0.247269	normal	4.05e-24	1.68257	up	0.057951	0.457788	normal
gene21402	0.105802	0.294125	normal	5.08e-05	0.573412	normal	7.94e-09	1.45606	up	0.998874	0.00043	normal
gene21403	0.677872	0.235898	normal	1.49e-22	3.25076	up	5.91e-15	3.17565	up	0.252985	-0.54956	normal
gene21408	0.970148	0.022207	normal	0.008055	0.584781	normal	1.72e-08	1.11748	up	0.054096	-0.50055	normal
gene21426	0.521575	0.330994	normal	0.131738	-0.69158	normal	9.11e-08	1.93184	up	0.476171	0.394684	normal
gene21429	0.598476	0.211598	normal	0.001816	-1.9072	down	1.72e-14	-3.00537	down	0.00076	1.21989	up
gene2143	0.804743	-0.13238	normal	4.66e-12	1.29167	up	0.237962	-0.40125	normal	0.013382	-0.87446	normal
gene21431	--	--	--	--	--	--	7.88e-06	2.76662	up	0.998874	-0.00097	normal
gene21442	0.888765	0.045106	normal	2.06e-09	1.01516	up	0.0051	-0.35408	normal	0.755188	-0.11612	normal
gene2145	0.000571	1.19705	up	8.02e-12	2.35185	up	7.89e-18	2.38244	up	0.167385	-0.81965	normal
gene21459	0.329176	-0.22055	normal	3.54e-05	0.823364	normal	########	5.19923	up	0.29804	0.592625	normal
gene21470	0.500638	0.183795	normal	0.023505	-0.34464	normal	3.96e-24	1.11768	up	0.227318	0.245649	normal
gene21475	0.622269	0.252301	normal	0.702597	0.335554	normal	0.000297	1.53461	up	0.398055	-0.56724	normal
gene21476	--	--	--	0.978346	0.012362	normal	3.78e-06	2.51624	up	0.814024	-0.12742	normal
gene21491	0.297583	0.490151	normal	6.33e-07	1.37814	up	7.29e-14	2.75408	up	0.210156	-0.60496	normal
gene21494	0.528267	0.277446	normal	0.780533	-0.05209	normal	1.26e-06	1.41131	up	0.187041	0.801747	normal
gene21508	0.873809	-0.08587	normal	0.000156	-0.89689	normal	0.299356	0.358528	normal	0.000707	1.35537	up
gene21511	--	--	--	0.007916	1.17994	up	0.030921	1.00648	normal	0.686694	0.276014	normal
gene21514	0.425729	0.352999	normal	0.358716	-0.23428	normal	1.51e-14	1.86454	up	0.000211	1.01158	up
gene21525	0.049297	0.656378	normal	2.83e-18	2.29173	up	7.51e-48	3.52182	up	0.306495	-0.63482	normal
gene21536	0.9458	0.028357	normal	8.93e-18	1.12071	up	0.535003	0.09055	normal	0.530526	-0.205	normal
gene21540	0.980826	0.020887	normal	0.003517	1.44509	up	2.33e-05	2.17013	up	--	--	--
gene21545	0.473282	-0.36471	normal	2.87e-25	-3.60745	down	0.00069	2.20522	up	0.073661	1.0166	normal
gene21550	0.58628	0.216458	normal	5.36e-08	0.825994	normal	9.93e-62	2.27656	up	0.105341	0.42832	normal
gene21551	0.428227	0.202653	normal	3.4e-10	0.652921	normal	7.06e-26	1.13211	up	0.892931	-0.02761	normal
gene21553	0.887045	-0.09934	normal	2.27e-07	1.76449	up	0.005053	1.41942	up	0.015256	-1.13822	normal
gene21562	0.903986	0.078877	normal	0.00291	-1.07216	down	8.68e-25	3.54671	up	0.740664	-0.23098	normal
gene21564	0.000487	1.18268	up	1.4e-13	2.26336	up	3.28e-13	2.47525	up	0.64577	-0.25089	normal
gene21565	0.559981	0.30062	normal	0.00026	1.08809	up	2.92e-05	1.25602	up	0.932924	-0.0566	normal
gene21568	--	--	--	--	--	--	2.81e-13	4.81583	up	--	--	--
gene21569	0.779171	0.11429	normal	0.01506	-0.33823	normal	5.96e-09	1.20473	up	0.625749	-0.25194	normal
gene2159	3.61e-08	1.26222	up	0.780533	-0.10082	normal	0.989075	0.008905	normal	0.966407	-0.03295	normal
gene21591	2.91e-05	-0.75384	normal	4.87e-19	1.69907	up	0.511517	0.126167	normal	0.674635	0.188726	normal
gene21594	2.35e-05	-0.90029	normal	7.74e-15	1.25494	up	0.055513	-0.35265	normal	0.999399	-0.00045	normal
gene21604	0.042502	-0.63502	normal	7.59e-05	-2.01856	down	1.97e-05	2.03219	up	0.330358	0.636579	normal
gene21605	0.696225	0.242717	normal	0.095189	-0.83437	normal	0.001549	1.8358	up	--	--	--
gene21607	0.878451	0.106695	normal	0.000767	0.977131	normal	1.28e-08	1.06064	up	0.871528	-0.13878	normal
gene21612	0.000538	0.468796	normal	7.88e-09	0.728989	normal	4.89e-13	1.34662	up	0.983484	0.006801	normal
gene21635	0.329613	0.43182	normal	9.12e-41	-2.51119	down	0.001031	2.09567	up	0.211692	0.423434	normal
gene21657	0.120125	0.654917	normal	0.333375	-0.36982	normal	0.000263	1.77648	up	0.018091	0.649229	normal
gene2166	0.001455	1.0488	up	5.04e-15	1.70252	up	5.09e-28	2.23137	up	0.999946	########	normal
gene21690	0.09595	0.511988	normal	3.06e-20	2.10523	up	1.35e-53	1.97175	up	0.023192	-0.6528	normal
gene21698	0.603012	0.298305	normal	1.92e-14	2.30138	up	--	--	--	0.032683	-1.17468	normal
gene21700	0.885268	0.061681	normal	--	--	--	1.21e-26	5.88647	up	--	--	--
gene21701	--	--	--	6.3e-21	6.18006	up	2.98e-25	7.43881	up	--	--	--
gene21703	0.010198	0.521605	normal	0.085938	0.229899	normal	6.74e-23	1.52262	up	0.026575	-0.46877	normal
gene21706	--	--	--	1.09e-05	1.6938	up	8.34e-06	1.67834	up	0.266105	-0.63075	normal
gene21716	0.946809	-0.0337	normal	0.15484	-0.2687	normal	0.87215	0.024312	normal	0.007714	1.10867	up
gene21719	0.595562	0.216086	normal	0.949534	-0.01867	normal	1.06e-16	1.91111	up	0.683005	0.217141	normal
gene2172	0.876148	0.087567	normal	5.01e-05	1.05691	up	0.002548	0.683711	normal	0.740202	0.126174	normal
gene21721	0.569991	0.317579	normal	4.51e-08	1.9356	up	2.62e-21	3.70362	up	0.227009	0.642873	normal
gene21737	0.630395	0.285486	normal	0.00049	0.936769	normal	1.03e-09	2.39915	up	0.686678	0.26918	normal
gene21742	0.600031	0.226565	normal	0.132603	-0.2447	normal	6.06e-78	2.79218	up	0.833467	0.157244	normal
gene21743	0.003747	0.476252	normal	0.000635	1.01141	up	########	2.46244	up	0.094335	-0.34759	normal
gene21783	0.244849	-0.26349	normal	2e-05	-0.9177	normal	0.000777	-0.7272	normal	0.000265	1.03591	up
gene21789	0.912323	-0.07473	normal	1.88e-05	-1.29956	down	0.107157	-0.78052	normal	4.6e-07	1.6953	up
gene21797	--	--	--	0.000305	1.57939	up	0.000373	1.42811	up	--	--	--
gene21798	0.642225	0.155752	normal	0.000202	-0.70231	normal	1.07e-14	1.47036	up	0.307338	0.42863	normal
gene21802	0.962132	-0.02206	normal	1.29e-30	1.21523	up	0.081524	0.281315	normal	0.080348	-0.52437	normal
gene21814	8.76e-29	-2.59874	down	--	--	--	1.34e-12	-4.27746	down	1.84e-24	3.9946	up
gene21816	--	--	--	--	--	--	4.08e-25	4.3444	up	--	--	--
gene21824	0.000344	0.890178	normal	2.5e-59	1.99419	up	0.136697	0.38363	normal	0.000224	-1.29576	down
gene21826	0.402454	0.389241	normal	1.36e-21	1.87477	up	2.52e-93	4.79489	up	1.99e-26	3.05734	up
gene21827	0.441267	0.332737	normal	1.17e-47	2.19772	up	2.76e-60	3.40224	up	0.373658	-0.25066	normal
gene21830	0.836199	-0.13209	normal	0.007708	-0.78826	normal	0.001241	1.06219	up	0.169571	0.697309	normal
gene21831	0.503721	0.207263	normal	7.28e-12	1.0378	up	0.00326	-0.47053	normal	0.975909	-0.01599	normal
gene21837	0.894084	0.095579	normal	0.00014	1.48059	up	0.004456	1.00189	up	0.557874	0.327763	normal
gene21838	0.14535	0.578827	normal	4.29e-12	1.54072	up	1.5e-06	0.969575	normal	0.102989	-0.6325	normal
gene2184	0.384407	0.236847	normal	2.63e-13	1.36877	up	1.09e-26	2.0242	up	0.941924	-0.04223	normal
gene21859	0.753533	-0.17162	normal	0.1709	1.13969	normal	1.96e-21	6.98255	up	--	--	--
gene21860	0.234709	-0.3524	normal	5.2e-29	2.09273	up	1.61e-26	2.69582	up	0.02367	0.630384	normal
gene21863	0.17905	0.56409	normal	6.76e-10	2.35841	up	9.7e-22	4.74275	up	0.591847	-0.35878	normal
gene21865	6.3e-06	1.25205	up	1.08e-18	1.44741	up	4.47e-32	2.73403	up	0.016868	-0.7102	normal
gene21873	0.876128	-0.06553	normal	0.545801	0.142633	normal	1.54e-22	1.36584	up	0.836775	0.060388	normal
gene2188	0.244849	0.531172	normal	0.006287	1.09701	up	--	--	--	--	--	--
gene21896	0.258959	0.253426	normal	3.65e-05	0.522636	normal	6.22e-16	1.12103	up	0.304823	-0.22648	normal
gene21905	0.906087	0.057145	normal	1.82e-05	0.714869	normal	5.73e-39	3.01737	up	0.484211	0.214528	normal
gene21916	0.00424	1.01929	up	0.400777	-0.37566	normal	0.335064	0.417847	normal	0.000504	-1.02142	down
gene21918	0.00955	0.85469	normal	0.65033	-0.0694	normal	0.000221	1.06662	up	2.13e-05	-0.89278	normal
gene21946	0.694391	0.147603	normal	0.14863	0.255641	normal	1.19e-19	1.43938	up	0.370761	-0.18847	normal
gene21947	--	--	--	5e-18	5.95527	up	2.36e-53	9.07863	up	--	--	--
gene21953	0.10241	0.410921	normal	0.035449	0.354778	normal	7.28e-09	1.02747	up	0.908916	-0.05124	normal
gene21956	0.881687	0.071739	normal	1.29e-18	1.48069	up	0.298855	-0.41595	normal	0.98678	-0.01245	normal
gene21963	0.024222	0.579111	normal	0.000153	-0.85461	normal	0.000419	1.01116	up	0.65955	-0.27025	normal
gene21964	0.729502	0.120662	normal	1.16e-05	0.833528	normal	1.15e-32	1.76956	up	0.498447	-0.27929	normal
gene21970	0.639961	0.141547	normal	0.080659	-0.31434	normal	3.36e-23	1.01873	up	0.039959	0.404788	normal
gene21981	0.790213	-0.11114	normal	3.76e-09	1.17549	up	0.101307	0.428377	normal	0.009441	-0.90438	normal
gene2199	0.813618	-0.15953	normal	0.364171	0.366606	normal	0.969713	0.032781	normal	0.003016	1.29485	up
gene21991	4.26e-08	1.55184	up	0.008519	-0.69236	normal	0.964284	0.015413	normal	0.438064	-0.38432	normal
gene22051	0.722433	0.227484	normal	0.000654	1.25486	up	3.11e-07	2.2648	up	0.320841	0.537823	normal
gene22099	0.921484	0.047168	normal	1.17e-12	1.06867	up	4.94e-05	0.851469	normal	0.067966	-0.67564	normal
gene22106	0.286291	0.287941	normal	3.02e-10	0.982485	normal	3.89e-21	1.20094	up	0.136131	-0.26826	normal
gene22122	0.450931	0.164906	normal	2.51e-15	0.949242	normal	3.95e-25	1.25976	up	0.641647	-0.14075	normal
gene22125	--	--	--	1.95e-07	2.12878	up	3.02e-13	3.22241	up	--	--	--
gene22129	0.398151	0.410276	normal	0.639934	0.260697	normal	0.004232	1.23183	up	0.035472	0.914746	normal
gene2213	0.109701	-0.33751	normal	1.52e-16	1.24923	up	2.08e-09	0.97615	normal	0.499893	-0.28541	normal
gene22140	0.71408	0.161207	normal	0.002147	0.560227	normal	1.15e-10	1.03412	up	0.001285	-0.64066	normal
gene22144	0.709527	0.235214	normal	0.005112	1.2077	up	3.25e-19	4.60758	up	--	--	--
gene22147	0.498096	0.254711	normal	3.2e-20	1.76069	up	3.44e-39	2.71752	up	0.16305	0.669097	normal
gene22148	0.509495	-0.32804	normal	0.869723	-0.05842	normal	3.27e-05	-2.24694	down	0.001435	1.28373	up
gene22152	0.506917	0.35006	normal	1.87e-73	2.38269	up	1.07e-08	1.67603	up	0.01129	-1.13408	normal
gene22157	--	--	--	--	--	--	8.37e-13	5.05178	up	--	--	--
gene22159	0.000122	0.77731	normal	4.21e-79	1.6997	up	1.21e-08	0.957171	normal	0.001901	-0.84048	normal
gene22163	0.433771	0.325966	normal	1.04e-22	1.25914	up	7.61e-08	0.98088	normal	0.320975	-0.38603	normal
gene22164	0.019389	0.884574	normal	5.29e-23	2.76877	up	1.46e-08	4.18754	up	0.05053	-0.90383	normal
gene22166	--	--	--	0.45593	0.301298	normal	1.51e-06	1.88732	up	0.142269	0.640637	normal
gene22182	2.23e-09	1.54429	up	########	3.72821	up	3.12e-92	4.27315	up	7.37e-15	-2.01256	down
gene22183	0.825085	0.107965	normal	0.16826	-0.61838	normal	2.36e-13	3.09251	up	0.59842	-0.35467	normal
gene22184	5.21e-06	0.506983	normal	4.85e-14	1.08064	up	########	3.01288	up	0.765709	-0.10476	normal
gene22185	0.165398	0.534241	normal	1.06e-08	1.26882	up	2.54e-24	2.26573	up	0.813959	0.114391	normal
gene22199	0.271585	0.473065	normal	0.833358	-0.07906	normal	1.62e-17	3.02446	up	0.350217	0.524965	normal
gene22209	--	--	--	3.56e-08	2.3309	up	1.96e-15	2.27794	up	0.206596	0.631577	normal
gene22224	0.52695	0.2352	normal	2.39e-51	1.74202	up	########	4.25955	up	0.301674	0.542196	normal
gene22229	0.077413	0.33698	normal	2.42e-12	0.944771	normal	1.26e-29	1.60917	up	0.16236	-0.40041	normal
gene22231	0.977878	-0.02403	normal	1.18e-05	-1.15234	down	0.000126	1.46795	up	0.223223	0.443205	normal
gene22235	0.580017	0.199997	normal	1.58e-07	1.30496	up	1.23e-06	0.800343	normal	0.206135	-0.44503	normal
gene22236	0.722023	0.180468	normal	6.67e-22	1.93463	up	6.74e-06	0.896781	normal	0.001296	-0.82829	normal
gene2224	0.074165	-0.42778	normal	0.733429	0.128859	normal	6.62e-34	-2.59979	down	0.008822	1.38278	up
gene22241	--	--	--	--	--	--	--	--	--	0.002483	1.62249	up
gene22245	0.120189	0.618497	normal	5.17e-30	1.83774	up	1.69e-14	2.50125	up	0.084591	-0.85208	normal
gene22261	0.652737	0.182621	normal	0.331764	-0.32556	normal	0.001907	1.02387	up	0.004831	0.755988	normal
gene22278	0.386618	0.400116	normal	1.16e-05	-1.6397	down	2.04e-06	2.04545	up	3.37e-05	1.51142	up
gene22280	1.98e-09	1.1675	up	1.77e-09	0.915773	normal	1.95e-05	1.13062	up	0.179536	-0.42272	normal
gene22288	0.755268	0.195327	normal	0.495471	-0.25881	normal	0.000955	1.27971	up	0.508247	-0.43571	normal
gene22291	0.923038	0.04505	normal	4.51e-26	1.33178	up	0.247062	-0.21913	normal	0.044113	-0.67368	normal
gene22292	0.00037	0.852267	normal	1.13e-34	1.66948	up	########	3.81484	up	0.003559	-0.53817	normal
gene22294	0.020089	0.438195	normal	3.54e-16	0.927715	normal	2.47e-17	1.1136	up	0.880428	0.051823	normal
gene22297	0.80475	0.132316	normal	0.012929	-0.82301	normal	2.44e-09	1.78618	up	0.949108	0.056961	normal
gene22306	0.017932	0.552136	normal	1.77e-53	1.461	up	1.59e-08	0.876329	normal	0.000334	-0.776	normal
gene22307	0.012922	0.710866	normal	5.99e-76	2.55172	up	4.56e-08	1.04032	up	0.001087	-1.03638	down
gene22310	0.640867	-0.16966	normal	3.25e-15	1.02178	up	0.419664	0.116907	normal	0.868119	0.076751	normal
gene22339	--	--	--	0.048516	0.940754	normal	0.002558	2.19865	up	0.176178	-0.83672	normal
gene22344	0.051399	0.46892	normal	3.06e-25	1.0799	up	1.26e-30	1.12324	up	0.725651	0.104827	normal
gene22349	0.704123	0.169968	normal	0.077847	0.272674	normal	2.87e-08	1.15659	up	0.520769	0.242565	normal
gene22353	0.350726	-0.31563	normal	0.519608	-0.18779	normal	0.010666	-0.72954	normal	3.12e-05	1.78547	up
gene22355	0.272283	0.233929	normal	9.56e-09	0.791323	normal	5.1e-40	1.20157	up	0.084848	-0.40972	normal
gene22361	0.063535	0.386031	normal	6.35e-13	0.935365	normal	5.86e-54	1.52958	up	0.68963	0.092202	normal
gene22362	0.654613	-0.26834	normal	0.002248	-1.56266	down	1.35e-09	-3.36572	down	4.52e-05	1.63662	up
gene22364	0.34477	0.345605	normal	6.71e-17	2.53883	up	9.58e-09	1.83784	up	0.303964	0.44731	normal
gene22366	0.368992	-0.3974	normal	0.000148	0.723222	normal	3.81e-05	-1.32926	down	0.003073	1.04047	up
gene22382	--	--	--	--	--	--	--	--	--	2.19e-11	2.9444	up
gene22386	0.99707	-0.00238	normal	0.000904	0.379674	normal	2.46e-85	3.72775	up	0.131593	0.829917	normal
gene22388	--	--	--	1.47e-12	2.90574	up	--	--	--	0.648988	0.337968	normal
gene22393	0.087791	0.622336	normal	5.72e-05	0.679027	normal	3.13e-10	1.51267	up	0.381784	-0.30089	normal
gene22400	0.85919	0.123709	normal	8.95e-24	2.82644	up	0.000105	1.86387	up	4.26e-06	-2.04004	down
gene22445	0.544431	-0.32446	normal	4.53e-06	0.582431	normal	7.34e-57	10.0612	up	0.894733	0.082704	normal
gene22446	0.097608	0.37153	normal	2.5e-14	1.13738	up	7.6e-08	0.794451	normal	0.001641	-0.65387	normal
gene2245	0.998234	0.001948	normal	8.76e-14	1.12386	up	0.238816	0.226783	normal	0.652733	0.118025	normal
gene22461	0.519933	0.218957	normal	1.46e-19	1.80211	up	0.015763	0.713082	normal	0.906018	-0.08563	normal
gene22467	0.019044	0.609523	normal	2.34e-28	1.41673	up	3.62e-13	1.22352	up	0.502528	-0.22925	normal
gene22497	0.131769	0.423795	normal	0.156092	-0.45118	normal	1.57e-08	1.51186	up	0.74536	-0.24944	normal
gene22502	0.690606	0.146938	normal	1.2e-10	0.90516	normal	1.93e-22	1.81704	up	0.193363	-0.36544	normal
gene22519	0.160074	0.452019	normal	3.08e-05	0.872387	normal	5.79e-14	1.13936	up	0.552992	-0.26186	normal
gene22527	--	--	--	--	--	--	1.36e-06	2.0057	up	--	--	--
gene22538	0.362565	0.28085	normal	5.13e-10	0.760504	normal	3.1e-16	1.27447	up	0.813148	-0.10573	normal
gene22539	0.223187	-0.42067	normal	5.64e-17	2.69812	up	8.05e-29	-2.455	down	0.082176	-0.97019	normal
gene2256	0.715402	-0.22276	normal	0.241088	0.491939	normal	1.12e-05	1.18784	up	0.449278	0.439162	normal
gene22560	0.067119	0.608689	normal	9.96e-21	-0.91235	normal	3.38e-56	1.78703	up	0.561372	-0.20423	normal
gene22569	0.270353	0.239819	normal	3.6e-12	0.724619	normal	9.43e-18	1.17855	up	0.081594	-0.49984	normal
gene22570	0.034484	-0.67568	normal	3.28e-21	-1.69971	down	1.26e-05	-1.37458	down	0.001971	1.04275	up
gene22571	--	--	--	--	--	--	2.63e-14	3.80197	up	--	--	--
gene22575	4.64e-15	2.36474	up	1.19e-16	4.7543	up	9.67e-20	4.91471	up	0.697201	-0.29342	normal
gene22576	0.465236	0.351029	normal	0.279058	-0.37264	normal	3.52e-09	2.76099	up	0.904161	-0.07267	normal
gene22578	0.467103	0.331463	normal	0.093132	0.491294	normal	9.83e-12	1.4313	up	0.778634	0.12712	normal
gene22592	0.381255	-0.28311	normal	8.25e-07	-0.99972	normal	0.97688	0.011722	normal	0.001901	1.3357	up
gene22603	0.803881	-0.16759	normal	0.033292	-0.47216	normal	0.443426	-0.41107	normal	0.000506	1.58016	up
gene22606	0.216422	0.246747	normal	8.39e-05	0.410673	normal	1.85e-27	1.35861	up	0.689333	-0.13033	normal
gene22609	0.236294	0.372675	normal	0.00368	0.535378	normal	1.34e-11	1.0021	up	0.55617	0.138504	normal
gene22612	0.173094	0.521568	normal	2.51e-19	2.0981	up	8.4e-14	1.9517	up	0.509073	-0.32242	normal
gene22619	0.839033	0.140138	normal	2.74e-12	2.03281	up	9.6e-07	3.86513	up	0.106664	0.895763	normal
gene22642	0.997542	0.003087	normal	0.39431	0.28209	normal	7.36e-05	1.93326	up	0.870865	-0.13892	normal
gene22656	0.433771	-0.36681	normal	3.58e-06	2.52584	up	0.007401	0.830472	normal	0.976083	0.016238	normal
gene22660	--	--	--	0.143869	0.84679	normal	1.89e-21	3.93309	up	--	--	--
gene22662	--	--	--	0.891181	-0.08113	normal	1.58e-09	2.66496	up	0.726557	-0.27087	normal
gene22666	0.299032	0.3984	normal	0.00644	-0.64844	normal	3.03e-06	1.44507	up	0.09041	-0.34386	normal
gene22670	--	--	--	0.461099	0.45151	normal	1.3e-06	2.69466	up	0.555842	0.371779	normal
gene22673	--	--	--	--	--	--	1.06e-14	4.89168	up	--	--	--
gene22678	0.404665	-0.21731	normal	1.07e-14	1.03242	up	0.003393	0.339633	normal	0.019666	-0.67256	normal
gene22681	0.352208	-0.43063	normal	2.69e-65	-3.77637	down	0.939058	-0.04322	normal	1.23e-26	2.52109	up
gene22690	--	--	--	--	--	--	--	--	--	1.84e-24	3.0961	up
gene22691	--	--	--	--	--	--	--	--	--	1.87e-09	2.54336	up
gene22696	0.074211	0.509395	normal	0.060693	0.399842	normal	6.92e-08	1.67643	up	0.679401	-0.18421	normal
gene22701	0.084519	0.458476	normal	0.001932	0.471298	normal	0.000173	1.04308	up	0.856619	-0.0541	normal
gene22702	0.831006	0.140764	normal	3.24e-13	-3.22839	down	--	--	--	0.000116	1.82551	up
gene22707	0.616408	0.288827	normal	--	--	--	0.000552	1.63844	up	--	--	--
gene22711	0.099986	0.523108	normal	2.18e-58	1.20671	up	0.001231	1.92809	up	2.55e-07	-1.11842	down
gene22721	--	--	--	--	--	--	7.72e-06	3.03416	up	--	--	--
gene22736	0.518777	0.188462	normal	5.09e-34	-1.11788	down	1.65e-09	0.943687	normal	3.18e-05	1.10034	up
gene22754	0.067119	0.485751	normal	6.09e-34	2.63434	up	4.03e-22	2.27183	up	8.5e-05	-1.35859	down
gene22765	0.196022	0.473003	normal	6.09e-11	3.37048	up	3.82e-74	3.13148	up	0.406395	0.305307	normal
gene22766	0.921484	0.054805	normal	5.31e-07	0.805399	normal	1.84e-06	1.14039	up	0.724949	0.134886	normal
gene22768	--	--	--	--	--	--	--	--	--	0.006459	1.37023	up
gene22775	0.127733	-0.64945	normal	--	--	--	2.29e-07	2.52794	up	0.004557	1.50099	up
gene22791	0.148959	0.551726	normal	1.16e-22	1.84542	up	0.417268	0.307197	normal	0.910131	0.08968	normal
gene22802	--	--	--	0.000823	1.36558	up	5.26e-12	2.92369	up	0.983418	0.019141	normal
gene22810	0.902978	0.090017	normal	5.72e-10	1.65276	up	0.031254	0.85203	normal	0.526148	-0.37951	normal
gene22815	0.006827	0.71184	normal	6.05e-13	1.34712	up	2.12e-15	1.68085	up	0.556391	0.29968	normal
gene22832	0.967365	0.018328	normal	0.00598	1.9268	up	0.003554	2.42182	up	0.004997	-1.50786	down
gene22839	--	--	--	1.46e-08	2.77894	up	--	--	--	0.005238	1.50947	up
gene22862	0.284463	0.328234	normal	3.59e-21	1.68959	up	3.99e-50	2.19584	up	0.090554	-0.62618	normal
gene22885	0.729911	-0.17576	normal	0.672423	0.18053	normal	1.07e-08	2.11765	up	--	--	--
gene22887	0.600628	0.267545	normal	2.14e-05	0.690112	normal	1.58e-05	1.00901	up	0.97595	-0.02114	normal
gene22888	0.617638	0.187243	normal	5.45e-13	1.39256	up	5.63e-21	1.35651	up	0.622515	-0.15592	normal
gene22900	0.510167	0.321963	normal	--	--	--	1.14e-14	2.65596	up	--	--	--
gene22902	0.784723	0.109352	normal	0.007021	0.444293	normal	1.15e-51	1.82269	up	0.072201	-0.48828	normal
gene22906	--	--	--	4.46e-08	1.80892	up	--	--	--	0.414083	-0.53435	normal
gene22908	0.00664	-0.53389	normal	2.7e-12	1.05321	up	0.889635	0.022216	normal	0.901947	-0.05053	normal
gene22915	0.556702	0.2511	normal	0.00363	0.718607	normal	2.92e-05	1.38652	up	0.915931	0.054613	normal
gene22922	--	--	--	1.36e-05	1.29212	up	0.008831	-1.11577	down	0.010301	-1.34637	normal
gene22930	0.11784	0.491231	normal	3.34e-33	1.51059	up	4.03e-20	1.86456	up	0.328778	-0.39252	normal
gene22932	--	--	--	9.91e-07	2.45074	up	0.016001	1.34732	normal	--	--	--
gene22941	0.230922	0.248056	normal	4.6e-09	0.777996	normal	4.13e-30	1.3297	up	0.11727	-0.33471	normal
gene22945	0.887424	0.088995	normal	0.348613	-0.33194	normal	3.49e-07	1.86354	up	0.00953	1.09411	up
gene22946	--	--	--	0.031894	-0.6874	normal	0.003611	1.49271	up	0.075336	0.883204	normal
gene22952	0.578732	0.264752	normal	0.309473	0.211619	normal	4.09e-08	1.33153	up	0.585871	-0.21466	normal
gene22960	0.49997	0.322373	normal	0.029415	0.574457	normal	0.000711	1.15927	up	0.275503	0.431944	normal
gene22961	0.131648	0.511703	normal	0.019932	0.452158	normal	3.51e-11	1.72153	up	0.480399	0.223367	normal
gene22965	--	--	--	8.82e-35	4.22591	up	1.12e-66	8.76013	up	0.856685	0.134534	normal
gene22966	--	--	--	0.00049	2.29018	up	1.03e-05	1.95943	up	--	--	--
gene22977	0.970459	-0.03152	normal	0.759663	-0.13464	normal	0.03726	-0.7689	normal	0.000824	1.25811	up
gene22980	0.843384	-0.10024	normal	1.42e-19	2.29795	up	1.54e-05	0.858163	normal	0.606806	0.281177	normal
gene23	3.87e-15	1.13921	up	0.951417	-0.01526	normal	1.52e-08	1.57366	up	0.473901	-0.23199	normal
gene23005	0.754355	-0.11288	normal	0.015684	0.481993	normal	3.4e-24	1.34775	up	0.009117	0.641745	normal
gene23021	--	--	--	0.000647	1.40902	up	4.35e-11	2.88317	up	0.190111	0.71864	normal
gene2303	0.255632	-0.49566	normal	0.000195	1.90135	up	7.36e-05	1.22312	up	0.010812	1.32052	normal
gene23031	--	--	--	--	--	--	1.3e-09	3.05881	up	--	--	--
gene23058	0.896088	0.049029	normal	7.03e-14	0.919168	normal	3.25e-16	1.00918	up	0.074452	-0.54816	normal
gene23059	0.152977	0.621376	normal	4.06e-14	2.20033	up	2.38e-29	3.70641	up	0.008739	-1.26608	down
gene23063	0.10895	0.381566	normal	3.86e-07	0.657252	normal	2.05e-18	1.15084	up	0.873255	0.041975	normal
gene23064	0.535075	-0.22727	normal	0.013435	-0.50488	normal	0.172054	-0.32785	normal	1.68e-06	1.32029	up
gene23065	0.861936	0.110312	normal	0.111844	-0.7806	normal	--	--	--	0.002314	1.56023	up
gene23070	--	--	--	6.85e-05	1.1983	up	3.32e-05	2.165	up	0.073452	-0.88114	normal
gene23076	0.003088	0.802016	normal	6.22e-08	-1.65581	down	4.99e-09	1.8214	up	0.694706	0.097192	normal
gene231	0.75547	0.19986	normal	4.93e-22	3.22501	up	1.18e-82	4.75616	up	0.256637	-0.49173	normal
gene23100	0.157683	0.611295	normal	0.480542	-0.20914	normal	7.38e-06	2.19114	up	0.006639	1.4494	up
gene23102	0.997302	-0.00335	normal	1.55e-12	-2.93426	down	--	--	--	0.00116	1.47969	up
gene23106	0.76827	0.083383	normal	1.62e-25	1.16152	up	5.57e-05	0.567856	normal	0.867516	0.091541	normal
gene2311	0.899581	-0.09135	normal	0.027696	-0.65662	normal	0.013577	-1.04327	normal	0.009598	1.22317	up
gene23117	0.380963	0.239606	normal	2.04e-16	1.16847	up	1.19e-06	0.876992	normal	2.47e-05	-1.15749	down
gene23136	0.000842	0.830708	normal	6.47e-20	2.1014	up	5.06e-64	2.98355	up	0.414835	-0.37583	normal
gene23140	0.00937	0.964787	normal	1.21e-10	1.90592	up	1.38e-05	2.8864	up	0.519463	-0.42186	normal
gene23154	0.375582	0.419708	normal	1.66e-07	1.31994	up	0.004921	0.900243	normal	0.376035	0.380257	normal
gene23163	0.489554	0.369914	normal	0.00017	1.05101	up	3.18e-06	1.51747	up	0.454516	0.417276	normal
gene23172	0.439103	-0.40178	normal	0.000928	2.10202	up	0.021198	0.856521	normal	0.866542	0.1356	normal
gene23193	0.279311	0.49515	normal	0.836139	-0.05538	normal	0.005833	1.02877	up	1.98e-07	2.00089	up
gene23210	0.007237	0.875853	normal	2.79e-07	1.80008	up	7.81e-10	1.94372	up	0.646637	-0.30586	normal
gene23214	0.458509	0.264706	normal	2.76e-12	1.18797	up	0.003046	0.710557	normal	0.936961	-0.0356	normal
gene23226	--	--	--	2.67e-13	5.21384	up	--	--	--	--	--	--
gene2324	0.58896	0.254863	normal	2.23e-18	-2.40153	down	0.000411	3.17101	up	0.169861	0.763372	normal
gene23242	0.145938	0.440072	normal	0.75212	-0.09227	normal	0.000192	1.1053	up	0.566667	-0.21452	normal
gene2325	0.490041	0.308829	normal	0.012187	0.730309	normal	0.000758	1.06862	up	0.489034	0.402781	normal
gene23258	0.051044	-0.50837	normal	1.69e-13	1.14153	up	0.03011	-0.42308	normal	0.893481	0.060593	normal
gene23272	0.5293	0.179482	normal	3.31e-23	1.49152	up	0.002659	0.58812	normal	0.107322	-0.57883	normal
gene23295	0.535057	0.324802	normal	0.000352	1.09296	up	6.52e-48	4.62282	up	0.302801	0.627323	normal
gene23296	0.312465	-0.44522	normal	0.044002	-0.79499	normal	0.000178	1.75561	up	0.001349	1.69967	up
gene23317	0.611663	0.155878	normal	2.24e-12	1.03569	up	4.64e-18	1.5237	up	0.449695	-0.3583	normal
gene23327	0.814113	0.16083	normal	0.146477	0.579776	normal	4.18e-08	1.97225	up	--	--	--
gene23328	0.045919	0.637421	normal	5.78e-06	-1.58762	down	1.43e-05	1.41502	up	0.036558	-1.07986	normal
gene23331	0.41022	0.263815	normal	0.092511	0.189487	normal	1.21e-20	1.76953	up	0.983483	0.007592	normal
gene23332	0.604385	0.255377	normal	5.83e-07	1.38282	up	0.000578	1.52414	up	0.754965	0.235353	normal
gene23333	3.61e-13	1.11747	up	1.41e-15	2.41761	up	0.308132	0.263515	normal	0.003464	-1.20849	down
gene23335	0.014798	-0.61428	normal	5.95e-23	-1.58955	down	0.000358	-0.60253	normal	0.000458	1.10969	up
gene2334	0.564288	0.296367	normal	7.65e-11	2.89528	up	0.033764	-0.57422	normal	0.003463	-1.5554	down
gene23348	0.401981	-0.37897	normal	7.28e-05	1.00179	up	0.000374	0.97828	normal	0.043412	-0.76059	normal
gene23356	0.965745	-0.02375	normal	0.484992	-0.13448	normal	0.000289	1.12688	up	0.762664	0.100569	normal
gene23359	0.746021	0.126989	normal	6.7e-07	1.23565	up	0.000195	1.07663	up	0.005153	1.11875	up
gene23368	0.493091	0.347638	normal	0.921112	0.034	normal	0.000592	1.05079	up	0.789201	0.135331	normal
gene2340	0.881077	-0.10683	normal	0.344281	0.308679	normal	--	--	--	0.000156	1.60656	up
gene23402	6.28e-09	1.5834	up	########	3.76121	up	8.74e-21	1.17634	up	1.14e-05	-1.88041	down
gene23403	0.020599	0.534264	normal	0.66172	-0.09631	normal	5.7e-18	1.03982	up	0.939534	0.020212	normal
gene23406	--	--	--	0.282615	-0.40945	normal	3.58e-08	1.45795	up	0.45652	0.515568	normal
gene23436	0.923537	0.069471	normal	0.22222	0.534371	normal	0.0001	1.05443	up	0.655797	0.259232	normal
gene23440	0.091299	0.701512	normal	1.17e-05	2.28349	up	1.83e-32	4.11264	up	--	--	--
gene23445	0.194549	0.294716	normal	1.07e-13	1.27599	up	0.006056	0.490891	normal	0.378832	-0.27669	normal
gene23450	0.998593	0.001089	normal	3.66e-06	1.19615	up	6.87e-06	0.836602	normal	0.052415	-0.69612	normal
gene23454	--	--	--	1.81e-26	3.57563	up	9.65e-42	4.29249	up	0.004061	1.46479	up
gene23455	0.49997	0.272295	normal	0.003432	0.400858	normal	1.08e-42	2.06288	up	0.025945	0.658629	normal
gene23462	0.016124	0.430695	normal	2.91e-14	1.57835	up	2.61e-16	1.14158	up	0.035313	-0.49119	normal
gene23463	0.96392	0.034686	normal	1.82e-05	1.34987	up	0.701191	0.159842	normal	0.927498	0.058104	normal
gene23464	0.008056	0.794078	normal	2.65e-21	1.35108	up	3.2e-84	3.70107	up	0.641622	-0.18951	normal
gene23467	0.002175	0.698424	normal	2.31e-19	1.15011	up	4.72e-18	1.64392	up	0.546235	-0.25484	normal
gene23471	0.450319	0.361864	normal	0.956347	0.017119	normal	9.35e-07	1.52104	up	0.470696	0.345861	normal
gene2348	0.20101	0.416865	normal	6.74e-19	1.4959	up	4.78e-05	0.624618	normal	0.005287	-0.91735	normal
gene23481	0.373186	-0.30382	normal	3.57e-16	-2.03722	down	0.160752	-0.50242	normal	0.002462	1.18358	up
gene23492	0.828878	0.078114	normal	1.41e-11	1.05076	up	0.006484	0.716357	normal	0.044755	-0.64888	normal
gene23495	0.484827	0.182874	normal	2.16e-16	1.08546	up	0.182361	0.219675	normal	0.038118	-0.48024	normal
gene235	0.258657	0.308638	normal	2.79e-06	0.861135	normal	1.83e-18	1.33969	up	0.655105	0.146197	normal
gene23500	0.367505	0.372832	normal	4.2e-12	1.1742	up	1.04e-41	2.92468	up	0.077537	0.844446	normal
gene23501	0.876631	0.047761	normal	0.000372	0.467843	normal	3.35e-14	1.09119	up	0.934268	-0.02697	normal
gene23503	0.202599	0.569907	normal	0.010957	1.04195	normal	8.67e-12	2.1159	up	0.481255	-0.38939	normal
gene23506	0.029965	0.742501	normal	3.83e-39	2.68763	up	########	4.94684	up	0.185408	-0.65508	normal
gene23507	0.411075	0.316216	normal	1.4e-21	2.31852	up	4.06e-16	1.66702	up	0.016322	-0.77673	normal
gene23527	0.180696	-0.20879	normal	6.8e-20	-1.84243	down	0.570839	0.109105	normal	0.000156	1.21221	up
gene23528	0.044626	0.782652	normal	0.078641	0.36221	normal	1.76e-05	1.04041	up	0.98678	-0.01041	normal
gene23539	--	--	--	0.036581	1.32756	normal	3.5e-25	5.60447	up	--	--	--
gene23559	0.998304	-0.00157	normal	1.18e-15	1.32643	up	1.07e-06	-0.69219	normal	0.662672	-0.14165	normal
gene2358	--	--	--	--	--	--	2.79e-05	3.77136	up	--	--	--
gene23580	0.8463	-0.04949	normal	1.08e-24	1.20224	up	0.001979	-0.35828	normal	0.369484	-0.30464	normal
gene23592	0.988227	-0.01251	normal	0.006314	0.716173	normal	0.00015	1.12211	up	0.990062	0.007286	normal
gene23594	0.143348	0.510632	normal	0.23286	0.56187	normal	2.07e-07	2.37737	up	0.650248	-0.30263	normal
gene23595	0.602319	-0.24812	normal	8.41e-11	1.10906	up	0.038641	-0.57516	normal	0.035245	0.560079	normal
gene23610	0.048166	0.627727	normal	5.94e-59	2.43009	up	5.02e-23	1.35807	up	0.738684	-0.19528	normal
gene23615	0.792601	0.085331	normal	8.42e-27	1.14979	up	0.486728	0.166338	normal	0.333066	-0.30094	normal
gene23632	0.8827	0.066775	normal	1.62e-07	0.788481	normal	7.54e-08	1.12457	up	0.534839	-0.24117	normal
gene23634	0.683709	-0.16575	normal	1.45e-05	-0.83846	normal	0.004514	-0.85678	normal	1.47e-10	1.21928	up
gene23642	0.049588	-0.45814	normal	4.59e-10	1.39838	up	0.09353	-0.26573	normal	0.984415	-0.01002	normal
gene23651	0.649619	0.215453	normal	0.855049	-0.04802	normal	1.32e-10	1.55261	up	0.058446	0.722031	normal
gene23667	0.345366	0.353745	normal	2.8e-18	1.74178	up	0.00088	0.838792	normal	0.781703	-0.17496	normal
gene23670	0.000102	1.21537	up	0.437298	0.298915	normal	0.808227	-0.18952	normal	0.01706	-1.3115	normal
gene23671	0.372448	0.427347	normal	0.263498	-0.53231	normal	0.000367	1.92958	up	0.7928	-0.20656	normal
gene23674	0.01081	0.672098	normal	2.19e-40	1.99545	up	1.4e-57	2.10474	up	0.756697	-0.16976	normal
gene23679	0.689492	0.247036	normal	1.32e-12	-2.33322	down	--	--	--	0.008695	1.25648	up
gene23696	0.053406	0.451094	normal	2.17e-09	0.696557	normal	8.99e-12	1.31179	up	0.009483	-0.66513	normal
gene23697	0.737635	0.164904	normal	3.37e-20	1.44823	up	0.069006	0.452461	normal	0.033448	-0.61861	normal
gene23726	0.752063	0.192317	normal	7.23e-07	-2.35571	down	--	--	--	0.000113	1.77076	up
gene2375	0.837165	0.13635	normal	3.68e-11	-2.63584	down	--	--	--	0.008585	1.35846	up
gene23773	0.843384	0.050802	normal	0.816958	0.027983	normal	2.03e-13	1.08438	up	0.051493	0.535797	normal
gene23786	0.837165	0.078483	normal	7.46e-16	1.00104	up	0.304941	-0.15993	normal	0.210235	-0.40033	normal
gene23790	0.242791	0.493904	normal	2.11e-09	0.897466	normal	1.31e-08	3.22686	up	0.658062	0.130553	normal
gene23798	0.037587	0.448403	normal	0.125135	-0.19499	normal	3.18e-36	1.48476	up	0.193951	0.299718	normal
gene23824	0.674274	-0.1971	normal	0.751803	0.101282	normal	1.9e-05	1.22293	up	0.938008	0.050253	normal
gene23857	0.234692	0.438837	normal	2.1e-06	1.16382	up	1.5e-15	1.97968	up	0.520119	-0.4027	normal
gene23902	0.023355	0.751422	normal	3.87e-10	2.45656	up	3.27e-05	1.68644	up	0.037018	-0.83912	normal
gene23907	--	--	--	0.478688	0.388215	normal	1.65e-07	1.72692	up	0.969522	-0.03461	normal
gene23908	0.387431	0.425493	normal	0.133702	0.433998	normal	6.71e-12	1.82562	up	0.450392	-0.39959	normal
gene23916	0.062376	0.577187	normal	6.57e-29	1.45138	up	1.13e-05	0.792771	normal	0.454457	-0.2783	normal
gene23921	0.061833	0.59424	normal	2.81e-16	1.78657	up	6.63e-14	1.68442	up	0.336029	0.302951	normal
gene23924	--	--	--	4.6e-05	-2.1853	down	--	--	--	0.002958	1.51826	up
gene23925	--	--	--	--	--	--	--	--	--	0.003522	1.56255	up
gene23934	0.938119	0.043673	normal	0.208938	-0.30589	normal	0.38881	0.228618	normal	0.003831	1.05042	up
gene23935	0.181298	0.373013	normal	1.8e-08	0.776648	normal	2.39e-23	1.17517	up	0.588837	-0.15285	normal
gene23938	--	--	--	--	--	--	5.12e-23	3.97678	up	--	--	--
gene23947	0.258892	0.334869	normal	2.56e-16	1.08373	up	0.25592	0.256166	normal	0.40986	-0.21545	normal
gene23957	0.339552	0.467185	normal	0.536409	-0.305	normal	0.00306	1.25421	up	0.952744	-0.04775	normal
gene23961	0.252551	-0.35375	normal	2.84e-07	-0.93253	normal	0.419552	-0.19635	normal	1.44e-05	1.45303	up
gene2397	0.254894	0.272413	normal	5.4e-35	1.36336	up	2.07e-29	1.32904	up	0.006889	-0.40605	normal
gene23977	0.411334	0.363715	normal	0.730745	-0.09561	normal	1.01e-17	2.64568	up	0.0916	0.860201	normal
gene23978	0.855534	0.115955	normal	1.65e-07	1.52762	up	3.11e-06	1.37416	up	0.508734	-0.37909	normal
gene23981	0.777616	0.189034	normal	1.34e-05	1.01637	up	3.1e-07	1.40927	up	0.319772	0.576643	normal
gene23983	0.755128	-0.11295	normal	2.06e-30	1.19654	up	0.633391	0.081223	normal	0.469838	-0.30347	normal
gene24	0.643487	0.243592	normal	0.00074	1.04589	up	1.09e-15	2.16202	up	0.613299	-0.3274	normal
gene240	0.052488	-0.43038	normal	0.626113	-0.19705	normal	0.007685	0.781628	normal	0.008427	1.26044	up
gene24031	0.025042	-0.42536	normal	3.01e-12	1.39971	up	0.060162	-0.22351	normal	0.94797	-0.0329	normal
gene24038	0.262958	-0.3791	normal	0.024065	-0.41759	normal	4.56e-20	-1.79655	down	0.009919	1.10102	up
gene24043	0.988559	0.006987	normal	0.076052	-0.26725	normal	7.26e-08	1.03785	up	0.00473	0.414787	normal
gene24044	0.024185	0.630743	normal	1.77e-28	1.11426	up	5.33e-19	1.62927	up	6.54e-06	-1.0949	down
gene24053	0.372448	0.296457	normal	5.61e-09	1.00713	up	0.001296	0.534796	normal	0.010412	-0.82816	normal
gene24081	0.945571	-0.04814	normal	0.328776	-0.512	normal	--	--	--	0.003562	1.54001	up
gene2409	0.838402	0.13572	normal	1.71e-10	-2.76405	down	--	--	--	4.96e-06	1.91757	up
gene24091	0.782652	-0.08913	normal	1.9e-06	0.58609	normal	1.08e-17	1.27306	up	0.55772	0.248983	normal
gene24098	0.523526	0.319294	normal	0.000195	-0.77647	normal	3.19e-08	1.12126	up	0.559455	-0.20826	normal
gene24115	0.28392	0.426032	normal	3.48e-05	0.880244	normal	0.077619	0.550088	normal	9.89e-05	1.03729	up
gene24116	0.615286	-0.29265	normal	5.59e-12	-2.00622	down	0.000143	-2.22559	down	0.002768	1.41885	up
gene24142	0.576735	0.210143	normal	3.74e-05	0.803594	normal	7.2e-10	1.07827	up	0.838361	-0.10016	normal
gene24143	0.34181	0.453544	normal	2.58e-70	3.93369	up	7.31e-34	6.93385	up	0.043412	1.10608	normal
gene24148	0.484827	0.259573	normal	0.275388	0.220369	normal	0.000124	1.05046	up	0.37662	0.2422	normal
gene24154	0.107269	0.46901	normal	1.02e-06	0.723566	normal	3.94e-23	2.17893	up	0.273181	-0.39371	normal
gene24155	7.97e-06	1.25405	up	0.270213	0.385667	normal	0.403263	0.243317	normal	1.93e-06	-1.23662	down
gene2418	0.994708	-0.00625	normal	0.000934	-1.21113	down	2.86e-10	-2.48931	down	0.001106	1.39384	up
gene2419	0.219015	0.447392	normal	0.720355	0.05906	normal	4.22e-37	3.09508	up	0.259361	0.507641	normal
gene24195	0.754078	-0.09773	normal	6.54e-25	1.48631	up	0.04712	-0.24843	normal	0.949669	-0.02287	normal
gene24197	0.043134	0.627058	normal	4.92e-53	3.27362	up	0.000787	0.847749	normal	0.506785	0.359643	normal
gene24201	1.33e-05	1.06532	up	1.12e-16	2.39846	up	2.77e-39	2.69265	up	0.959047	0.027614	normal
gene24221	0.764219	0.090615	normal	7.01e-06	1.09463	up	0.294106	-0.22425	normal	1.68e-06	-0.81438	normal
gene24240	0.650368	0.256745	normal	0.066104	0.761543	normal	2.41e-57	5.62524	up	1.39e-09	2.35881	up
gene24246	--	--	--	1.23e-25	6.84959	up	5.13e-30	8.10529	up	--	--	--
gene24260	0.290019	-0.39455	normal	1.24e-08	1.61565	up	0.373063	-0.3568	normal	0.297603	-0.40639	normal
gene2427	0.754629	-0.18547	normal	0.005465	-1.89259	down	3.51e-05	1.74858	up	0.894837	0.10672	normal
gene24274	0.989553	-0.0076	normal	0.055592	-0.43904	normal	3.33e-06	1.56316	up	0.286419	0.541003	normal
gene24286	0.212482	0.523164	normal	1.19e-07	2.41116	up	8.56e-08	2.0514	up	0.021631	-1.13503	normal
gene24289	0.804743	-0.12676	normal	0.15974	0.19331	normal	1.69e-13	2.0547	up	1.91e-05	1.09895	up
gene2429	0.042342	0.570362	normal	9.16e-20	1.5959	up	0.219212	0.329026	normal	2.33e-07	-1.17142	down
gene24305	0.948755	0.030448	normal	0.940317	-0.01614	normal	5.72e-63	1.75082	up	0.425777	-0.25933	normal
gene24325	0.92646	-0.06948	normal	1.59e-18	-3.08291	down	8.06e-17	-3.91656	down	0.000667	1.63446	up
gene24327	0.727364	0.147969	normal	0.004444	0.680403	normal	2.07e-35	1.67915	up	0.988003	0.008037	normal
gene24335	0.168688	0.446297	normal	7.33e-07	1.17701	up	0.000373	0.646417	normal	0.049151	-0.57802	normal
gene2439	0.561949	-0.14916	normal	3.08e-24	1.17318	up	0.162983	0.198197	normal	0.332806	0.339169	normal
gene24390	--	--	--	0.004444	1.2188	up	0.9161	-0.04951	normal	0.628286	-0.30502	normal
gene24408	0.151207	0.617701	normal	1.32e-19	2.93172	up	3.45e-56	2.42732	up	0.109049	-0.795	normal
gene24415	0.61774	-0.23176	normal	0.667524	-0.11492	normal	1.07e-12	1.35079	up	0.253474	0.566147	normal
gene24428	--	--	--	0.000728	1.30249	up	--	--	--	--	--	--
gene24440	--	--	--	1.25e-48	4.98951	up	0.003738	2.90169	up	0.282077	-0.69641	normal
gene24442	0.035289	0.621788	normal	1.31e-09	1.2172	up	1.21e-58	2.14919	up	0.064647	-0.60725	normal
gene24445	0.361992	0.433636	normal	2.71e-28	3.30996	up	2.51e-12	1.6786	up	0.92472	0.064401	normal
gene24469	0.566285	0.284111	normal	3.57e-07	1.21896	up	0.581758	-0.25159	normal	0.04341	-1.10018	normal
gene2447	--	--	--	--	--	--	7.77e-08	3.64771	up	--	--	--
gene24492	0.000219	0.923155	normal	0.002932	0.324074	normal	4.97e-12	1.43959	up	0.000103	-0.87841	normal
gene24516	0.215304	0.286886	normal	2.84e-13	0.975917	normal	5.46e-16	1.04179	up	0.003825	-0.78223	normal
gene24518	0.238663	0.508171	normal	2.36e-07	1.73644	up	4.44e-12	2.10085	up	0.906723	-0.08461	normal
gene2459	--	--	--	--	--	--	1.88e-12	3.26472	up	--	--	--
gene24593	0.384418	0.335567	normal	4.4e-07	1.38227	up	0.917526	0.047484	normal	0.630843	-0.26752	normal
gene24596	0.732589	0.137943	normal	0.045	0.335829	normal	4.73e-36	2.35455	up	0.525167	0.157229	normal
gene24633	0.352506	0.30205	normal	6.26e-12	1.24396	up	8.32e-07	0.897663	normal	0.311724	-0.33041	normal
gene24634	0.80159	0.160901	normal	9.81e-07	1.35468	up	8.17e-05	1.05105	up	0.794455	-0.14656	normal
gene24636	0.705395	0.218685	normal	2.32e-07	1.41242	up	1.35e-06	1.4965	up	0.82226	-0.16287	normal
gene24641	0.842606	-0.12576	normal	0.016722	-1.11231	normal	7.99e-07	1.92817	up	0.067742	0.914731	normal
gene24669	0.513068	0.201029	normal	0.004871	0.362433	normal	1.06e-23	1.17753	up	0.340377	-0.20123	normal
gene24694	0.174809	0.523595	normal	5.54e-67	5.32693	up	1.07e-47	9.39913	up	--	--	--
gene247	0.807253	0.133446	normal	0.933085	0.031374	normal	7.27e-19	1.98718	up	0.037244	1.18394	normal
gene24706	0.088072	0.559678	normal	5.96e-27	1.78652	up	1.26e-28	2.37979	up	0.490704	-0.30873	normal
gene24713	0.114735	0.545969	normal	2.48e-05	-0.67967	normal	7.35e-10	1.7082	up	0.104498	0.433021	normal
gene24732	0.936701	0.060862	normal	0.001112	1.59504	up	0.012929	0.815923	normal	0.349122	0.610829	normal
gene24733	0.976576	-0.02409	normal	0.000355	1.36619	up	0.009803	0.927782	normal	0.01382	-0.76261	normal
gene24734	0.83219	0.089239	normal	1.2e-07	1.32689	up	3.13e-10	1.39191	up	0.011598	-0.78553	normal
gene24735	0.777183	0.154089	normal	2.66e-07	2.21278	up	0.0106	0.826311	normal	0.391118	0.563981	normal
gene24747	--	--	--	--	--	--	0.008432	1.80258	up	--	--	--
gene2475	0.001311	-0.727	normal	2.05e-20	1.10379	up	0.083343	-0.26807	normal	0.95396	-0.02735	normal
gene24755	0.927723	-0.06988	normal	0.001245	1.04216	up	0.001291	1.2758	up	0.485595	-0.40504	normal
gene24760	--	--	--	0.023371	1.27992	normal	3.06e-05	1.87454	up	--	--	--
gene24807	0.491299	0.284388	normal	3.94e-05	1.06672	up	0.599035	0.185593	normal	0.258186	-0.45271	normal
gene24823	0.007057	0.785474	normal	0.270422	0.287865	normal	1.38e-06	3.73765	up	0.380546	0.487419	normal
gene2483	0.874975	0.066823	normal	0.060635	0.239301	normal	1.3e-10	1.12379	up	0.392391	-0.17726	normal
gene24830	0.918826	-0.05943	normal	0.001164	1.49334	up	2.58e-16	2.39752	up	0.94996	0.027818	normal
gene2485	0.000478	0.676368	normal	2.5e-07	0.812253	normal	1.63e-47	1.81167	up	0.179623	-0.41573	normal
gene24863	0.973411	0.028819	normal	1.68e-14	-2.68758	down	--	--	--	0.001613	1.37441	up
gene24869	0.019349	0.862134	normal	1.67e-11	1.7161	up	3.57e-27	3.08277	up	0.713447	0.214397	normal
gene24878	0.681651	-0.22071	normal	0.003818	1.03624	up	3.69e-36	3.50073	up	0.615209	0.326361	normal
gene24891	0.116294	0.667379	normal	5.33e-05	1.15773	up	6.08e-09	1.45964	up	0.881911	0.113783	normal
gene24897	0.742963	-0.13201	normal	0.646543	0.102106	normal	0.508897	0.1805	normal	4.69e-09	1.06771	up
gene24910	0.129416	0.627221	normal	0.088927	-0.85991	normal	1.91e-05	2.30333	up	--	--	--
gene24912	0.392674	0.429745	normal	5.58e-12	-2.69235	down	0.000299	2.19664	up	0.844231	0.161459	normal
gene24919	0.328979	0.382351	normal	3.33e-18	1.58784	up	4.91e-08	1.54771	up	0.281549	-0.69704	normal
gene24934	0.387431	0.299499	normal	1.73e-31	2.12609	up	5.01e-39	2.09592	up	0.07128	-0.64696	normal
gene24935	0.990627	-0.00697	normal	4.31e-32	2.49195	up	5.85e-33	2.23516	up	0.183131	-0.59656	normal
gene24937	--	--	--	5.47e-75	6.88753	up	2.98e-07	4.73027	up	--	--	--
gene2494	0.767457	-0.15025	normal	3.23e-12	1.67244	up	0.024975	0.652712	normal	0.992281	-0.0063	normal
gene24943	0.000395	-0.57441	normal	2.11e-10	1.33281	up	0.493885	-0.17799	normal	0.22581	0.50469	normal
gene2495	0.441495	0.332486	normal	1.33e-13	2.20495	up	3.43e-13	1.24119	up	0.972402	-0.02829	normal
gene24959	0.765014	0.085337	normal	2.91e-34	1.21813	up	0.45578	0.119872	normal	0.815069	0.075819	normal
gene24966	--	--	--	1.14e-26	4.52073	up	1.34e-26	4.43533	up	--	--	--
gene24974	0.735696	0.181876	normal	--	--	--	0.000453	2.40119	up	--	--	--
gene24984	0.518795	0.25261	normal	0.369379	0.134376	normal	7.55e-07	1.09205	up	0.097679	-0.41611	normal
gene25003	0.008732	0.568334	normal	0.527343	-0.1812	normal	1.96e-13	1.4138	up	0.381784	0.282598	normal
gene25006	0.900565	0.084451	normal	0.177378	-1.09615	normal	0.003505	1.03233	up	0.722085	-0.22397	normal
gene25023	0.706215	0.218348	normal	1.51e-05	1.23619	up	0.000281	1.14971	up	0.514267	0.308674	normal
gene25029	0.570021	0.308761	normal	4.08e-26	2.81928	up	9.42e-22	3.40996	up	0.000135	-1.21116	down
gene25035	0.152727	0.586418	normal	3.02e-07	1.01172	up	0.053288	0.559017	normal	0.881911	-0.05801	normal
gene25040	0.967365	-0.02772	normal	2.33e-09	1.43239	up	0.293427	0.282213	normal	0.067238	-0.89494	normal
gene25042	0.407772	0.291009	normal	4.54e-12	1.35762	up	1.91e-33	2.50853	up	0.21893	-0.39547	normal
gene2506	--	--	--	0.250002	0.674205	normal	0.000487	1.31346	up	0.878035	-0.11544	normal
gene25071	3.86e-08	1.05198	up	0.300964	-0.2276	normal	0.009695	0.69979	normal	0.043916	-0.42858	normal
gene25085	0.15148	0.623439	normal	0.358863	-0.49166	normal	0.001493	1.28701	up	0.221929	-0.6547	normal
gene25098	0.880213	-0.10579	normal	0.062643	0.565141	normal	2.04e-11	2.21799	up	0.072666	0.968952	normal
gene25132	0.682301	0.242742	normal	0.006128	1.06451	up	0.66456	-0.20738	normal	0.677715	0.262703	normal
gene25133	0.715226	-0.19463	normal	2.29e-17	-1.54865	down	0.000699	1.10132	up	0.434973	0.535574	normal
gene25161	0.294774	0.465346	normal	0.391545	-0.31884	normal	4.64e-05	1.58186	up	0.315949	0.462797	normal
gene25189	0.515113	0.312073	normal	0.074356	0.293407	normal	1.17e-08	1.18255	up	0.582002	-0.1716	normal
gene2519	0.776548	0.160522	normal	5.68e-15	1.15856	up	7.39e-21	2.03887	up	0.090487	0.657852	normal
gene25191	0.473031	-0.30006	normal	0.080467	-0.43575	normal	1.21e-07	-1.7159	down	0.007757	1.09988	up
gene25192	0.823321	0.148491	normal	2.03e-06	1.32701	up	0.000474	0.805017	normal	0.347661	-0.47232	normal
gene25203	0.857514	0.128251	normal	0.587917	-0.25812	normal	--	--	--	0.002949	1.47935	up
gene25247	0.959674	0.04079	normal	0.00038	1.75665	up	4.69e-10	-2.45728	down	--	--	--
gene25263	0.615528	0.291667	normal	0.002506	1.27054	up	0.736047	-0.20637	normal	--	--	--
gene25268	--	--	--	--	--	--	2.72e-19	4.4801	up	--	--	--
gene25295	0.083787	0.526717	normal	0.017196	-0.85207	normal	2.59e-19	1.89688	up	0.237551	0.310573	normal
gene25307	0.002492	-0.60733	normal	4.33e-19	1.7027	up	0.760901	0.067302	normal	0.659993	0.264004	normal
gene2531	0.0094	0.680321	normal	1.38e-06	0.812056	normal	1.27e-11	1.29743	up	0.021255	-0.95033	normal
gene25361	0.972258	-0.01854	normal	1.53e-06	0.842898	normal	1.68e-10	1.03726	up	0.026322	-1.07861	normal
gene25385	0.471248	0.345096	normal	0.810951	-0.08251	normal	0.005373	2.12552	up	0.377604	0.576052	normal
gene25386	0.453068	0.371442	normal	1.15e-12	1.55932	up	0.000982	0.785688	normal	0.092728	-0.84032	normal
gene25406	--	--	--	0.005519	1.28873	up	1.82e-09	3.13144	up	--	--	--
gene25407	0.223984	0.55568	normal	7.16e-52	3.89727	up	2.17e-65	3.52364	up	--	--	--
gene25424	0.484827	-0.28382	normal	0.179716	0.352176	normal	2.88e-65	3.39875	up	0.949117	-0.05832	normal
gene25431	0.777004	0.187313	normal	0.000721	-1.31902	down	--	--	--	2.14e-06	1.87892	up
gene25440	0.750967	0.205416	normal	9.21e-05	1.428	up	8.2e-59	2.52523	up	0.576278	0.337392	normal
gene25442	0.135229	-0.40327	normal	0.477794	-0.10504	normal	2.55e-20	1.08288	up	0.125275	-0.23357	normal
gene25521	0.815476	0.130402	normal	0.002678	-0.67553	normal	1.08e-06	-1.86288	down	6.03e-07	1.53916	up
gene25538	--	--	--	7.16e-06	-2.95025	down	--	--	--	0.000792	1.70624	up
gene25541	0.860938	0.111653	normal	0.458228	-0.23664	normal	2.8e-06	1.57004	up	0.799197	0.163204	normal
gene25543	0.067997	0.554242	normal	9.48e-25	1.56805	up	1.42e-44	2.33447	up	0.69598	0.210343	normal
gene25548	0.249115	-0.38937	normal	1.01e-60	-2.56969	down	3.9e-15	-1.99748	down	3.02e-06	1.203	up
gene25556	0.742963	-0.18144	normal	1.08e-06	2.21485	up	3.13e-09	4.12226	up	0.000341	-1.56735	down
gene25572	0.354082	-0.4527	normal	1.08e-09	3.70524	up	0.060849	1.93508	normal	0.959056	-0.04546	normal
gene25573	--	--	--	--	--	--	4.71e-08	3.94711	up	0.961551	-0.04501	normal
gene25574	1.75e-07	1.10032	up	0.001836	0.99797	normal	8.86e-27	2.16722	up	0.008807	-0.91523	normal
gene25587	--	--	--	--	--	--	4.12e-35	8.42284	up	--	--	--
gene25589	0.801366	-0.07783	normal	0.000116	0.624703	normal	4.7e-25	1.48098	up	0.891847	0.062572	normal
gene25606	--	--	--	0.003488	1.12373	up	5.8e-12	2.20988	up	--	--	--
gene2561	0.602007	0.232484	normal	0.02939	0.497012	normal	1.06e-10	1.1771	up	0.557466	-0.22744	normal
gene25633	0.18021	0.512807	normal	3.83e-05	0.939016	normal	8.44e-06	1.31415	up	0.587566	-0.24953	normal
gene25641	0.97054	-0.02962	normal	3.87e-23	-1.36573	down	1.84e-08	1.03677	up	0.359303	0.311073	normal
gene25655	0.217861	0.250018	normal	0.026459	0.464208	normal	4.82e-34	1.51744	up	0.107812	0.362437	normal
gene25656	0.055117	0.489199	normal	7.98e-12	1.01766	up	7.8e-35	2.65279	up	0.364038	-0.1764	normal
gene25661	0.899909	0.090555	normal	2.12e-23	-3.01518	down	--	--	--	6.09e-05	1.87005	up
gene25670	0.082821	-0.45471	normal	3.27e-12	1.0935	up	0.15013	0.215446	normal	0.700966	0.135914	normal
gene25671	0.272283	0.384367	normal	1.61e-05	0.986231	normal	1.56e-58	2.8021	up	0.60299	-0.31045	normal
gene25676	--	--	--	7.23e-06	-2.91017	down	--	--	--	0.002236	1.62451	up
gene257	0.490205	0.371208	normal	0.646963	-0.36622	normal	1.22e-07	2.57439	up	0.778684	-0.17885	normal
gene25723	0.629881	-0.18989	normal	5.26e-11	1.20086	up	0.036133	-0.53669	normal	0.795462	-0.09128	normal
gene25724	0.44558	0.310061	normal	1.18e-07	1.04399	up	0.710488	0.087986	normal	0.359828	-0.34024	normal
gene2575	0.304037	0.482184	normal	0.014699	0.970569	normal	4.67e-06	1.04831	up	0.017322	-1.00042	normal
gene25754	0.717033	0.222623	normal	0.003573	1.00605	up	1.46e-08	1.68037	up	4.66e-06	-1.89828	down
gene25757	0.191984	0.505419	normal	1.23e-08	1.20778	up	7.1e-07	1.15967	up	0.077536	-0.46454	normal
gene25759	--	--	--	--	--	--	--	--	--	0.00014	1.93975	up
gene25768	0.714297	0.210382	normal	0.287816	-0.40651	normal	2.02e-05	1.74808	up	0.850193	0.146401	normal
[truncated: 1,204 more rows]

## Sheet: Raw data for Figure  3C
Raw data for Figure 3C
#ID	CK1-1_CK1-3_CK1-2_vs_T1-2_T1-3_T1-1_DESeq2_FDR	CK1-1_CK1-3_CK1-2_vs_T1-2_T1-3_T1-1_DESeq2_log2FC	CK1-1_CK1-3_CK1-2_vs_T1-2_T1-3_T1-1_DESeq2_(FDR_0.01_FC_2)_regulated	CK2-2_CK2-3_CK2-1_vs_T2-2_T2-1_T2-3_DESeq2_FDR	CK2-2_CK2-3_CK2-1_vs_T2-2_T2-1_T2-3_DESeq2_log2FC	CK2-2_CK2-3_CK2-1_vs_T2-2_T2-1_T2-3_DESeq2_(FDR_0.01_FC_2)_regulated	CK3-3_CK3-2_CK3-1_vs_T3-1_T3-2_T3-3_DESeq2_FDR	CK3-3_CK3-2_CK3-1_vs_T3-1_T3-2_T3-3_DESeq2_log2FC	CK3-3_CK3-2_CK3-1_vs_T3-1_T3-2_T3-3_DESeq2_(FDR_0.01_FC_2)_regulated	CK4-1_CK4-2_CK4-3_vs_T4-1_T4-3_T4-2_DESeq2_FDR	CK4-1_CK4-2_CK4-3_vs_T4-1_T4-3_T4-2_DESeq2_log2FC	CK4-1_CK4-2_CK4-3_vs_T4-1_T4-3_T4-2_DESeq2_(FDR_0.01_FC_2)_regulated
Vigna_radiata_var._radiata_newGene_1018	0.03655	-0.53228	normal	0.127123	-0.46661	normal	2.21e-09	-1.85171	down	9.48e-08	1.20856	up
Vigna_radiata_var._radiata_newGene_1036	0.920781	0.07234	normal	0.000109	-2.70189	down	--	--	--	0.007345	1.3343	up
Vigna_radiata_var._radiata_newGene_1052	0.480494	-0.33473	normal	0.862939	0.065666	normal	4.94e-05	-1.33472	down	0.581658	-0.35508	normal
Vigna_radiata_var._radiata_newGene_1060	0.526228	0.347763	normal	1.36e-05	-1.24669	down	0.259005	-0.53994	normal	0.77235	-0.16702	normal
Vigna_radiata_var._radiata_newGene_1074	0.892354	-0.09683	normal	1.83e-11	-1.83657	down	0.000875	1.03017	up	0.086818	0.816033	normal
Vigna_radiata_var._radiata_newGene_1075	0.709709	-0.15899	normal	0.830716	0.035677	normal	2.3e-12	-1.14465	down	0.012474	-0.7596	normal
Vigna_radiata_var._radiata_newGene_1092	0.816261	0.132887	normal	0.944368	0.021926	normal	0.043158	-0.72847	normal	0.005455	-1.0941	down
Vigna_radiata_var._radiata_newGene_1093	0.809436	-0.10663	normal	0.01145	-0.70759	normal	7.39e-09	-1.23119	down	0.892368	0.068836	normal
Vigna_radiata_var._radiata_newGene_1117	0.809256	-0.14241	normal	0.313396	-0.41262	normal	8.13e-09	-2.04704	down	0.000153	-1.40403	down
Vigna_radiata_var._radiata_newGene_1130	0.805816	-0.08773	normal	0.003798	-0.65237	normal	1.56e-18	-1.45384	down	8.98e-05	-0.73431	normal
Vigna_radiata_var._radiata_newGene_1196	0.708274	0.173232	normal	4.23e-13	-1.22051	down	0.517519	-0.1473	normal	0.026241	-0.44033	normal
Vigna_radiata_var._radiata_newGene_1252	0.114475	-0.44194	normal	0.026988	-0.48348	normal	1.42e-11	-2.25245	down	0.128591	0.518569	normal
Vigna_radiata_var._radiata_newGene_127	0.867144	0.120918	normal	0.003617	-1.29679	down	--	--	--	0.216488	0.770947	normal
Vigna_radiata_var._radiata_newGene_1274	0.846394	0.117642	normal	0.01072	-0.88034	normal	9.05e-05	-1.16515	down	0.47658	-0.27636	normal
Vigna_radiata_var._radiata_newGene_1281	0.830955	-0.1244	normal	3.93e-05	-1.42949	down	0.892691	-0.04998	normal	0.842709	-0.10065	normal
Vigna_radiata_var._radiata_newGene_1293	0.863701	-0.07603	normal	6.84e-08	-0.91443	normal	3.65e-09	-1.03098	down	0.287133	0.515347	normal
Vigna_radiata_var._radiata_newGene_1343	0.379024	-0.19945	normal	9.95e-10	-1.2312	down	2.07e-47	-2.01842	down	0.519663	-0.30284	normal
Vigna_radiata_var._radiata_newGene_1442	0.227274	-0.54612	normal	--	--	--	9.06e-08	-3.87729	down	--	--	--
Vigna_radiata_var._radiata_newGene_1491	0.140631	-0.42678	normal	5.7e-09	-1.23293	down	0.018059	-0.42402	normal	0.03893	0.563562	normal
Vigna_radiata_var._radiata_newGene_1493	0.195515	-0.41616	normal	8.65e-20	-2.03693	down	4.72e-10	-0.97374	normal	0.067057	0.496706	normal
Vigna_radiata_var._radiata_newGene_1498	0.371672	-0.31778	normal	1.92e-06	-2.55544	down	9.53e-09	-1.58687	down	0.990828	0.009122	normal
Vigna_radiata_var._radiata_newGene_1532	0.505804	-0.24631	normal	2.41e-07	-1.09215	down	0.083932	-0.60553	normal	0.781988	0.182778	normal
Vigna_radiata_var._radiata_newGene_1551	0.301086	0.318161	normal	0.068038	-0.61768	normal	2.57e-12	-2.28027	down	0.839429	0.100537	normal
Vigna_radiata_var._radiata_newGene_1561	--	--	--	0.003684	-1.76847	down	--	--	--	0.784894	0.216163	normal
Vigna_radiata_var._radiata_newGene_1590	0.873905	-0.09954	normal	2.13e-07	-1.89271	down	0.609573	-0.27171	normal	0.505689	0.452714	normal
Vigna_radiata_var._radiata_newGene_1591	0.829161	-0.14247	normal	2.98e-05	-1.3623	down	0.061663	-0.85481	normal	0.455259	0.372448	normal
Vigna_radiata_var._radiata_newGene_1598	0.000447	-0.73938	normal	6.03e-15	-2.11032	down	6.79e-06	-1.46838	down	0.962291	0.037124	normal
Vigna_radiata_var._radiata_newGene_1600	0.912273	-0.08278	normal	3.51e-06	-1.41456	down	0.031998	-1.29642	normal	0.954516	-0.03869	normal
Vigna_radiata_var._radiata_newGene_1627	0.356372	0.311151	normal	0.129879	0.355071	normal	0.171513	-0.28995	normal	0.000167	-1.30595	down
Vigna_radiata_var._radiata_newGene_1649	0.541389	-0.32611	normal	2.37e-08	-1.48576	down	2.65e-06	-1.91948	down	0.178053	-0.45194	normal
Vigna_radiata_var._radiata_newGene_1659	0.601849	0.276659	normal	2.24e-07	-2.38849	down	--	--	--	0.293888	0.545232	normal
Vigna_radiata_var._radiata_newGene_1679	0.927994	-0.05772	normal	0.3926	-0.22355	normal	0.000258	-1.0552	down	0.535422	-0.23983	normal
Vigna_radiata_var._radiata_newGene_1745	0.846144	0.137678	normal	6.51e-05	-1.90299	down	--	--	--	0.271157	0.502245	normal
Vigna_radiata_var._radiata_newGene_1746	0.756386	0.187668	normal	0.003222	-2.04244	down	--	--	--	0.016227	1.15049	normal
Vigna_radiata_var._radiata_newGene_1779	0.966753	-0.02431	normal	1.54e-15	-1.73789	down	0.005405	-0.84522	normal	0.251605	0.413174	normal
Vigna_radiata_var._radiata_newGene_1785	0.850808	-0.12637	normal	8.54e-08	-3.04093	down	--	--	--	--	--	--
Vigna_radiata_var._radiata_newGene_1807	0.818743	-0.15735	normal	0.360225	-0.45269	normal	2.97e-12	-3.39937	down	0.051316	-0.82229	normal
Vigna_radiata_var._radiata_newGene_1863	0.773066	0.191193	normal	0.004567	-1.17386	down	0.010503	-1.49551	normal	0.532444	0.434728	normal
Vigna_radiata_var._radiata_newGene_1864	0.056353	-0.50536	normal	1.04e-28	-1.64019	down	2.34e-15	-1.55768	down	0.00793	-0.5402	normal
Vigna_radiata_var._radiata_newGene_1881	0.779493	-0.09572	normal	0.091272	0.299254	normal	3.05e-09	-1.09261	down	0.840437	0.084259	normal
Vigna_radiata_var._radiata_newGene_189	0.723664	-0.21852	normal	0.018293	-0.58596	normal	0.000847	-1.18047	down	0.932933	0.039187	normal
Vigna_radiata_var._radiata_newGene_1913	0.853898	-0.1118	normal	7.7e-08	-2.5054	down	0.00043	-1.3913	down	0.021533	1.03464	normal
Vigna_radiata_var._radiata_newGene_1924	0.928561	-0.06761	normal	1.21e-07	-1.5037	down	--	--	--	0.059136	0.720655	normal
Vigna_radiata_var._radiata_newGene_1944	0.234692	0.420855	normal	1.23e-14	-1.87591	down	0.018704	-0.58388	normal	0.44376	-0.21399	normal
Vigna_radiata_var._radiata_newGene_2004	0.917791	0.075545	normal	0.001471	0.825287	normal	0.001212	-1.17697	down	0.990054	0.005026	normal
Vigna_radiata_var._radiata_newGene_2044	0.628273	-0.27453	normal	2.43e-05	-1.53821	down	--	--	--	0.757735	0.162768	normal
Vigna_radiata_var._radiata_newGene_2050	0.970592	0.030942	normal	4.3e-17	-2.56777	down	--	--	--	0.96508	-0.03971	normal
Vigna_radiata_var._radiata_newGene_2081	0.476518	-0.26427	normal	2.21e-18	-2.21261	down	3.16e-08	-2.0225	down	0.474531	0.439891	normal
Vigna_radiata_var._radiata_newGene_2092	0.59774	-0.2904	normal	3.75e-59	-3.42077	down	0.000271	-2.05347	down	0.276282	0.700104	normal
Vigna_radiata_var._radiata_newGene_2115	0.895553	-0.07691	normal	0.819902	0.052664	normal	0.000121	-1.26223	down	0.481471	-0.32672	normal
Vigna_radiata_var._radiata_newGene_2160	0.048902	-0.74601	normal	0.029859	-1.19697	normal	2.75e-16	-2.07947	down	0.46491	-0.3121	normal
Vigna_radiata_var._radiata_newGene_2162	0.346077	-0.45177	normal	0.00745	-0.92487	normal	4.15e-05	-1.52573	down	0.729493	-0.21927	normal
Vigna_radiata_var._radiata_newGene_2175	0.429575	-0.40618	normal	0.000151	-1.96597	down	9.73e-29	-3.57125	down	0.013932	-1.26764	normal
Vigna_radiata_var._radiata_newGene_2200	0.513234	0.277205	normal	0.81732	-0.10111	normal	3.11e-10	-2.0642	down	--	--	--
Vigna_radiata_var._radiata_newGene_2223	0.006588	-0.59257	normal	1.03e-15	-1.1003	down	7.49e-13	-1.64823	down	0.508511	0.290499	normal
Vigna_radiata_var._radiata_newGene_2237	--	--	--	6.28e-05	-1.91497	down	--	--	--	0.333666	0.600874	normal
Vigna_radiata_var._radiata_newGene_2240	0.137384	-0.47637	normal	1.1e-10	-1.54663	down	1.03e-20	-2.94719	down	0.4914	-0.30415	normal
Vigna_radiata_var._radiata_newGene_2260	0.000415	0.756551	normal	0.000512	-1.05572	down	9.65e-20	-2.84532	down	0.612841	-0.35031	normal
Vigna_radiata_var._radiata_newGene_2284	0.639772	-0.23019	normal	0.003911	-1.08865	down	0.075303	-0.54391	normal	0.02166	-1.0015	normal
Vigna_radiata_var._radiata_newGene_2299	0.584658	0.311377	normal	0.000559	-1.27087	down	0.014314	-1.05332	normal	0.069177	0.798513	normal
Vigna_radiata_var._radiata_newGene_2328	0.107612	-0.67697	normal	########	-4.92633	down	--	--	--	0.541012	0.415641	normal
Vigna_radiata_var._radiata_newGene_2338	0.566206	-0.20035	normal	0.08279	-0.40846	normal	1.13e-18	-1.75765	down	0.0142	-0.78669	normal
Vigna_radiata_var._radiata_newGene_2348	0.075602	-0.63862	normal	0.001727	-1.20304	down	1.65e-11	-2.99101	down	0.855521	-0.11746	normal
Vigna_radiata_var._radiata_newGene_2349	0.750414	0.185104	normal	8.22e-09	-1.09956	down	5.33e-07	-1.60046	down	0.546071	-0.26846	normal
Vigna_radiata_var._radiata_newGene_2351	0.874226	0.084868	normal	0.44089	0.188747	normal	1.99e-10	-1.51668	down	3.65e-05	-1.16104	down
Vigna_radiata_var._radiata_newGene_2359	0.584137	0.20164	normal	0.775896	0.046381	normal	2.53e-16	-1.47733	down	0.150439	-0.3556	normal
Vigna_radiata_var._radiata_newGene_2371	0.869296	-0.1076	normal	0.486873	0.298833	normal	8.35e-08	-2.02078	down	0.284265	-0.58611	normal
Vigna_radiata_var._radiata_newGene_2438	0.856552	-0.10728	normal	0.001573	-1.02579	down	0.195703	-0.55263	normal	0.012222	-0.96695	normal
Vigna_radiata_var._radiata_newGene_2456	--	--	--	3.59e-11	-2.64162	down	--	--	--	0.52173	0.442447	normal
Vigna_radiata_var._radiata_newGene_2460	0.737741	-0.21688	normal	0.481256	0.43866	normal	0.007081	-1.30859	down	0.639483	0.294764	normal
Vigna_radiata_var._radiata_newGene_2476	0.264484	-0.31999	normal	0.013032	-0.48881	normal	8.91e-07	-1.65168	down	0.755527	0.0995	normal
Vigna_radiata_var._radiata_newGene_250	0.450043	0.307537	normal	1.06e-08	-1.52902	down	0.003955	0.783099	normal	0.712881	0.141289	normal
Vigna_radiata_var._radiata_newGene_2556	0.824251	0.136417	normal	0.000555	-2.26556	down	--	--	--	0.165724	0.823127	normal
Vigna_radiata_var._radiata_newGene_2558	0.876631	0.107956	normal	4.96e-06	-2.03113	down	--	--	--	0.000483	1.62817	up
Vigna_radiata_var._radiata_newGene_2560	0.903658	0.087341	normal	0.047002	-0.78961	normal	0.001052	-1.61092	down	4.32e-06	1.04803	up
Vigna_radiata_var._radiata_newGene_2569	0.206394	-0.33857	normal	0.042787	-0.25626	normal	1.2e-16	-1.2428	down	0.000706	0.691157	normal
Vigna_radiata_var._radiata_newGene_2625	0.014576	-0.67062	normal	0.075269	-0.53841	normal	2.09e-05	-1.66255	down	0.04971	0.980636	normal
Vigna_radiata_var._radiata_newGene_2647	0.442214	-0.35182	normal	2.9e-06	-1.19468	down	0.00052	-0.87928	normal	0.01714	0.691428	normal
Vigna_radiata_var._radiata_newGene_2657	0.729714	0.210892	normal	0.034588	-0.75448	normal	0.003287	-1.17168	down	0.026673	0.811711	normal
Vigna_radiata_var._radiata_newGene_266	0.612305	-0.15932	normal	0.037695	-0.53177	normal	8.54e-22	-1.88641	down	0.682468	0.198247	normal
Vigna_radiata_var._radiata_newGene_28	0.820782	-0.14109	normal	0.014009	-0.54784	normal	1.27e-23	-2.58355	down	0.010209	-0.94048	normal
Vigna_radiata_var._radiata_newGene_2844	0.389298	0.401712	normal	1.04e-21	-1.63265	down	1.36e-19	-1.59729	down	0.932557	-0.05613	normal
Vigna_radiata_var._radiata_newGene_2893	0.804475	0.168904	normal	0.002429	-0.58241	normal	3.33e-27	-2.68103	down	0.972341	-0.03055	normal
Vigna_radiata_var._radiata_newGene_2917	0.801849	0.157791	normal	5.68e-05	-0.71174	normal	0.00061	-1.19432	down	0.043013	0.733498	normal
Vigna_radiata_var._radiata_newGene_2930	0.974557	-0.01589	normal	0.635071	-0.08841	normal	1.82e-21	-1.4176	down	0.772254	-0.1173	normal
Vigna_radiata_var._radiata_newGene_3014	0.780629	-0.12578	normal	1.53e-19	-2.15173	down	1.22e-24	-2.73484	down	0.50324	-0.3393	normal
Vigna_radiata_var._radiata_newGene_305	0.295059	-0.37722	normal	8.84e-07	-1.26816	down	2.91e-15	-1.99596	down	0.95024	-0.03447	normal
Vigna_radiata_var._radiata_newGene_307	0.835424	0.142552	normal	1.47e-10	-2.74867	down	7.83e-40	-4.88538	down	0.046697	-0.85247	normal
Vigna_radiata_var._radiata_newGene_3073	0.781777	-0.1647	normal	9.87e-06	-1.88087	down	--	--	--	0.420034	0.479226	normal
Vigna_radiata_var._radiata_newGene_3099	0.962132	0.038475	normal	0.796696	-0.12029	normal	2.97e-11	-2.81506	down	0.964386	-0.02566	normal
Vigna_radiata_var._radiata_newGene_31	--	--	--	0.591598	0.315548	normal	1.38e-05	-2.14475	down	--	--	--
Vigna_radiata_var._radiata_newGene_3107	0.623551	-0.15607	normal	1.47e-10	-1.085	down	1.92e-05	-0.86531	normal	0.923573	-0.02991	normal
Vigna_radiata_var._radiata_newGene_312	0.899545	0.091469	normal	3.26e-05	-1.74282	down	--	--	--	0.930164	0.065431	normal
Vigna_radiata_var._radiata_newGene_3159	0.010198	-0.8175	normal	0.015627	-0.61058	normal	8.13e-07	-1.45662	down	0.326644	0.425903	normal
Vigna_radiata_var._radiata_newGene_3216	0.4588	0.331261	normal	0.000503	-2.39007	down	--	--	--	--	--	--
Vigna_radiata_var._radiata_newGene_3286	0.663162	-0.26089	normal	0.466113	-0.16175	normal	1.57e-06	-1.54099	down	0.082574	0.372501	normal
Vigna_radiata_var._radiata_newGene_3347	0.877985	-0.1106	normal	0.227409	-0.47646	normal	0.000503	-2.06971	down	0.954516	0.043535	normal
Vigna_radiata_var._radiata_newGene_3445	0.85425	-0.12929	normal	--	--	--	1.23e-06	-1.7675	down	--	--	--
Vigna_radiata_var._radiata_newGene_3447	0.780432	-0.18553	normal	0.002649	-1.21447	down	--	--	--	0.302329	0.626048	normal
Vigna_radiata_var._radiata_newGene_3461	0.386548	-0.31365	normal	0.053136	-0.66567	normal	1.64e-24	-2.85461	down	0.903227	0.107734	normal
Vigna_radiata_var._radiata_newGene_349	0.99879	0.000693	normal	5.87e-30	-1.67946	down	0.000169	-0.40468	normal	0.137738	0.501663	normal
Vigna_radiata_var._radiata_newGene_3501	0.784085	-0.13447	normal	0.166681	0.430034	normal	0.000413	-1.07862	down	0.761995	0.163095	normal
Vigna_radiata_var._radiata_newGene_3521	--	--	--	0.001612	-1.66322	down	5.65e-05	-1.9801	down	0.655797	-0.3326	normal
Vigna_radiata_var._radiata_newGene_3522	0.915216	-0.08132	normal	0.000103	-1.68176	down	6.57e-29	-4.61835	down	0.969103	0.033434	normal
Vigna_radiata_var._radiata_newGene_3561	0.423297	-0.32895	normal	0.083728	-0.4001	normal	1.69e-41	-3.34686	down	0.000266	-0.98907	normal
Vigna_radiata_var._radiata_newGene_3570	0.980659	-0.02159	normal	0.000147	-1.38097	down	0.001072	-1.73664	down	0.281034	0.561993	normal
Vigna_radiata_var._radiata_newGene_3638	0.365425	-0.27955	normal	0.697049	-0.0786	normal	3.83e-09	-1.24667	down	0.043919	0.464637	normal
Vigna_radiata_var._radiata_newGene_3653	0.35557	-0.40587	normal	--	--	--	2.5e-06	-2.91296	down	--	--	--
Vigna_radiata_var._radiata_newGene_3836	0.977227	0.016927	normal	1.84e-07	0.696591	normal	1.95e-05	-1.03644	down	0.911017	0.041323	normal
Vigna_radiata_var._radiata_newGene_3873	0.020551	-0.63909	normal	0.585937	0.198626	normal	1.24e-24	-2.54283	down	0.874329	0.070369	normal
Vigna_radiata_var._radiata_newGene_3881	0.329672	-0.44411	normal	1.02e-38	-3.14572	down	0.044075	-0.89909	normal	0.656999	0.319363	normal
Vigna_radiata_var._radiata_newGene_3886	0.676233	0.236821	normal	1.64e-05	-1.34331	down	0.000748	1.83826	up	0.93445	0.073843	normal
Vigna_radiata_var._radiata_newGene_3915	0.992639	-0.00758	normal	0.293684	-0.50361	normal	5.06e-07	-2.76727	down	0.983895	-0.01942	normal
Vigna_radiata_var._radiata_newGene_3985	0.69146	-0.2477	normal	0.002829	-1.26118	down	--	--	--	0.653624	0.334323	normal
Vigna_radiata_var._radiata_newGene_4031	0.326156	0.47453	normal	0.531976	-0.32479	normal	1.36e-06	-1.96339	down	0.023082	0.942692	normal
Vigna_radiata_var._radiata_newGene_4032	0.180873	0.550147	normal	4.63e-07	-1.26413	down	0.902369	0.069845	normal	0.463992	0.464576	normal
Vigna_radiata_var._radiata_newGene_4033	0.179211	0.552655	normal	9.49e-07	-1.27219	down	0.902369	0.069845	normal	0.461928	0.465328	normal
Vigna_radiata_var._radiata_newGene_4061	0.801531	0.162871	normal	0.317331	-0.50637	normal	0.000681	-1.54141	down	0.266081	-0.6551	normal
Vigna_radiata_var._radiata_newGene_4095	0.8986	-0.09384	normal	--	--	--	6.65e-17	-3.82634	down	--	--	--
Vigna_radiata_var._radiata_newGene_4096	0.997385	0.003428	normal	4.66e-05	-2.04029	down	--	--	--	0.067988	0.892119	normal
Vigna_radiata_var._radiata_newGene_4100	0.184385	-0.41939	normal	0.167433	0.376078	normal	5.81e-05	-1.14222	down	0.091149	-0.55726	normal
Vigna_radiata_var._radiata_newGene_4180	0.85877	-0.09283	normal	0.01255	-0.50563	normal	7.93e-25	-2.22984	down	0.604756	0.208918	normal
Vigna_radiata_var._radiata_newGene_4184	0.740611	-0.1541	normal	0.005729	-1.48085	down	1.44e-06	-2.39072	down	0.310912	-0.59212	normal
Vigna_radiata_var._radiata_newGene_4207	0.792601	0.142083	normal	1.4e-08	-1.92061	down	0.000481	-1.84773	down	0.435481	0.418223	normal
Vigna_radiata_var._radiata_newGene_4208	0.636841	0.281383	normal	4.44e-13	-2.64354	down	0.044974	-1.43012	normal	0.516117	0.344712	normal
Vigna_radiata_var._radiata_newGene_4269	0.983337	-0.0144	normal	0.100825	-1.27086	normal	0.006987	-1.29219	down	0.65571	0.334744	normal
Vigna_radiata_var._radiata_newGene_4345	0.035755	-0.66709	normal	1.18e-05	0.759285	normal	1.89e-10	-1.53754	down	0.218338	0.33445	normal
Vigna_radiata_var._radiata_newGene_4448	0.079937	-0.63446	normal	0.254906	-0.85016	normal	1.76e-09	-2.00326	down	0.488013	0.486247	normal
Vigna_radiata_var._radiata_newGene_4503	--	--	--	5.91e-05	-2.16935	down	--	--	--	0.044047	1.10217	normal
Vigna_radiata_var._radiata_newGene_4505	0.889958	-0.09541	normal	0.010918	0.801419	normal	0.00152	-1.06169	down	0.302143	-0.50246	normal
Vigna_radiata_var._radiata_newGene_4519	0.258129	-0.34697	normal	2.26e-12	-1.4373	down	0.897952	0.053435	normal	0.374522	0.441299	normal
Vigna_radiata_var._radiata_newGene_4571	0.796115	-0.15505	normal	0.552712	-0.31042	normal	5.32e-13	-1.84356	down	0.070845	-0.8081	normal
Vigna_radiata_var._radiata_newGene_4582	0.658821	-0.1972	normal	5.92e-07	-1.26999	down	9.59e-05	-1.39283	down	0.505716	0.302335	normal
Vigna_radiata_var._radiata_newGene_4623	0.971725	-0.02562	normal	1.45e-10	-1.19574	down	0.039337	-0.87984	normal	0.815156	0.122619	normal
Vigna_radiata_var._radiata_newGene_4629	0.867601	-0.11256	normal	0.345801	-0.32877	normal	2.34e-05	-1.39417	down	0.938008	0.052944	normal
Vigna_radiata_var._radiata_newGene_4632	--	--	--	--	--	--	5.37e-14	-3.43887	down	--	--	--
Vigna_radiata_var._radiata_newGene_4633	0.355074	0.315494	normal	0.061231	-0.64034	normal	5.38e-06	-1.32216	down	0.667985	0.323068	normal
Vigna_radiata_var._radiata_newGene_4635	0.951521	-0.03782	normal	0.697812	-0.1534	normal	1.84e-07	-1.50042	down	0.999453	0.000499	normal
Vigna_radiata_var._radiata_newGene_4645	0.451367	0.281365	normal	1.25e-07	1.38636	up	0.000199	-1.00531	down	0.300171	0.394427	normal
Vigna_radiata_var._radiata_newGene_4647	0.086258	-0.59576	normal	1.22e-06	-0.8987	normal	9.28e-23	-1.32759	down	0.129817	-0.47582	normal
Vigna_radiata_var._radiata_newGene_465	0.735221	-0.2179	normal	0.033789	0.674985	normal	1.99e-08	-3.53963	down	0.189123	0.68582	normal
Vigna_radiata_var._radiata_newGene_4660	0.890369	0.088075	normal	0.007665	-1.08568	down	--	--	--	--	--	--
Vigna_radiata_var._radiata_newGene_468	0.937376	-0.04418	normal	0.505723	0.152272	normal	7.91e-07	-1.26324	down	0.281574	-0.4631	normal
Vigna_radiata_var._radiata_newGene_4702	0.77987	0.180782	normal	9.24e-07	-2.30175	down	--	--	--	0.035209	1.12947	normal
Vigna_radiata_var._radiata_newGene_4711	0.652737	-0.26616	normal	1.06e-39	-4.24518	down	1.18e-06	-2.93584	down	0.133798	0.908772	normal
Vigna_radiata_var._radiata_newGene_4714	0.703364	-0.16345	normal	5.12e-05	-0.89474	normal	6.72e-58	-3.39743	down	0.426973	-0.30122	normal
Vigna_radiata_var._radiata_newGene_4715	0.604343	-0.27642	normal	0.020105	-0.65079	normal	1.43e-35	-3.04392	down	0.000306	-0.98707	normal
Vigna_radiata_var._radiata_newGene_4747	0.792232	-0.1574	normal	0.000418	-1.25366	down	1.45e-10	-2.30652	down	0.128123	-0.75483	normal
Vigna_radiata_var._radiata_newGene_4801	0.796635	-0.1575	normal	0.786139	0.118681	normal	0.00187	-1.24396	down	0.567335	-0.31648	normal
Vigna_radiata_var._radiata_newGene_485	0.521575	-0.29853	normal	--	--	--	1.27e-09	-3.71178	down	--	--	--
Vigna_radiata_var._radiata_newGene_4880	0.859618	-0.11402	normal	2.45e-07	-1.507	down	########	-5.48433	down	0.114745	-0.87532	normal
Vigna_radiata_var._radiata_newGene_4881	0.858775	-0.11784	normal	0.004009	-2.05081	down	0.01271	-2.51993	normal	0.79164	-0.21176	normal
Vigna_radiata_var._radiata_newGene_4887	0.998191	0.002685	normal	0.123981	-0.43909	normal	1.11e-13	-1.99082	down	0.609277	-0.2326	normal
Vigna_radiata_var._radiata_newGene_4925	0.7686	-0.15203	normal	0.360889	-0.74182	normal	6.95e-05	-1.98231	down	0.773095	-0.21149	normal
Vigna_radiata_var._radiata_newGene_4935	0.771476	0.168378	normal	6.9e-17	-2.3557	down	0.751375	0.1234	normal	4.25e-05	1.2385	up
Vigna_radiata_var._radiata_newGene_4940	0.777932	0.17692	normal	0.000143	-2.27197	down	--	--	--	0.001662	1.50593	up
Vigna_radiata_var._radiata_newGene_4947	0.855362	-0.09176	normal	1.73e-05	-1.10575	down	0.227601	-0.30843	normal	0.700205	-0.14444	normal
Vigna_radiata_var._radiata_newGene_4949	0.805435	0.145183	normal	1.25e-05	-1.13824	down	0.16959	-0.63108	normal	0.276783	-0.33553	normal
Vigna_radiata_var._radiata_newGene_4955	0.619002	-0.29248	normal	2.69e-09	-3.00988	down	--	--	--	--	--	--
Vigna_radiata_var._radiata_newGene_4957	0.220984	-0.53186	normal	1.15e-22	-3.81508	down	5.23e-06	-2.22007	down	0.881672	-0.11719	normal
Vigna_radiata_var._radiata_newGene_4960	0.752017	0.153849	normal	0.000777	-0.75211	normal	0.008001	-0.6806	normal	6.01e-06	-1.44606	down
Vigna_radiata_var._radiata_newGene_4984	0.827979	0.149415	normal	8.98e-08	-1.60158	down	0.075561	-0.66588	normal	0.00562	1.23687	up
Vigna_radiata_var._radiata_newGene_5007	--	--	--	5.21e-17	-5.73594	down	--	--	--	--	--	--
Vigna_radiata_var._radiata_newGene_5020	0.889803	-0.09769	normal	5.25e-08	-1.8323	down	--	--	--	0.037431	1.15535	normal
Vigna_radiata_var._radiata_newGene_5031	0.884758	-0.06999	normal	0.002641	-0.96827	normal	1.41e-07	-2.20774	down	0.49164	-0.39404	normal
Vigna_radiata_var._radiata_newGene_5057	0.98474	-0.01677	normal	--	--	--	2.59e-09	-3.10591	down	0.281079	-0.51487	normal
Vigna_radiata_var._radiata_newGene_507	0.921064	0.054877	normal	3.3e-12	-1.17326	down	0.112534	0.288532	normal	0.098009	0.537898	normal
Vigna_radiata_var._radiata_newGene_5071	0.097288	-0.35864	normal	1.49e-08	-1.83358	down	4.18e-12	-2.07457	down	0.130239	0.715672	normal
Vigna_radiata_var._radiata_newGene_5072	0.434765	-0.32249	normal	1.23e-12	-1.23724	down	8.19e-75	-2.07528	down	0.00623	-0.45752	normal
Vigna_radiata_var._radiata_newGene_5076	0.335487	-0.27988	normal	0.112362	0.203356	normal	3.49e-10	-1.02857	down	0.354299	-0.27045	normal
Vigna_radiata_var._radiata_newGene_5087	0.981093	0.018741	normal	0.010918	-0.67067	normal	1.88e-29	-2.70464	down	0.519835	0.399288	normal
Vigna_radiata_var._radiata_newGene_5106	0.837428	-0.13744	normal	5.01e-05	-1.40288	down	0.167438	-0.68322	normal	0.447029	0.501062	normal
Vigna_radiata_var._radiata_newGene_5162	--	--	--	--	--	--	6.11e-07	-2.188	down	0.189289	0.56644	normal
Vigna_radiata_var._radiata_newGene_5177	0.090295	-0.55795	normal	0.02368	0.397149	normal	4.8e-10	-1.28412	down	0.028627	0.747697	normal
Vigna_radiata_var._radiata_newGene_5191	0.874445	-0.08122	normal	0.001018	-0.84233	normal	2.75e-34	-1.653	down	0.557669	0.280507	normal
Vigna_radiata_var._radiata_newGene_5217	0.987067	-0.01424	normal	1.35e-12	-3.71142	down	--	--	--	0.68138	0.292904	normal
Vigna_radiata_var._radiata_newGene_5253	0.939052	0.06092	normal	5.62e-12	-2.57913	down	--	--	--	0.524926	0.405085	normal
Vigna_radiata_var._radiata_newGene_5278	0.620197	-0.25283	normal	0.022381	-0.65746	normal	0.001354	-1.21692	down	0.342472	0.403822	normal
Vigna_radiata_var._radiata_newGene_5287	0.710311	0.184559	normal	5.76e-42	-1.78212	down	1.18e-06	-1.18156	down	1.73e-08	-1.36275	down
Vigna_radiata_var._radiata_newGene_5291	0.980506	0.02124	normal	1e-06	-1.65946	down	0.046363	0.852779	normal	0.01706	1.22767	normal
Vigna_radiata_var._radiata_newGene_5307	0.027339	-0.73817	normal	4.66e-11	-2.63659	down	########	-5.6353	down	0.15071	-0.84897	normal
Vigna_radiata_var._radiata_newGene_5359	--	--	--	1.81e-07	-2.26651	down	--	--	--	1.46e-09	1.63852	up
Vigna_radiata_var._radiata_newGene_536	0.393973	-0.38635	normal	0.00069	-1.58494	down	5.93e-10	-1.8409	down	0.518456	0.435974	normal
Vigna_radiata_var._radiata_newGene_5361	0.316716	-0.38638	normal	0.000603	-2.07829	down	4.17e-23	-7.27693	down	--	--	--
Vigna_radiata_var._radiata_newGene_5422	0.631893	0.267187	normal	0.007353	-1.01996	down	--	--	--	0.692719	-0.19072	normal
Vigna_radiata_var._radiata_newGene_5426	0.805348	-0.16748	normal	0.000115	-2.53712	down	4.97e-19	-6.68902	down	0.335622	-0.59587	normal
Vigna_radiata_var._radiata_newGene_5427	0.777004	0.148981	normal	0.002912	-0.7645	normal	2.76e-26	-2.65258	down	0.024645	-0.68121	normal
Vigna_radiata_var._radiata_newGene_5430	0.370245	-0.4158	normal	0.909331	-0.04	normal	3.34e-12	-2.75257	down	0.069573	-1.03126	normal
Vigna_radiata_var._radiata_newGene_5434	0.906343	-0.08694	normal	--	--	--	0.001943	-1.66294	down	--	--	--
Vigna_radiata_var._radiata_newGene_545	0.000208	-0.66822	normal	0.278406	-0.26164	normal	9.83e-89	-3.1839	down	6.78e-05	0.962966	normal
Vigna_radiata_var._radiata_newGene_593	0.603012	-0.27656	normal	0.000868	-1.31386	down	0.724812	0.181287	normal	0.049733	1.07679	normal
Vigna_radiata_var._radiata_newGene_635	0.671706	-0.17666	normal	8.65e-06	-0.93359	normal	4.02e-10	-1.952	down	0.883323	0.064346	normal
Vigna_radiata_var._radiata_newGene_734	0.107074	-0.62852	normal	0.005803	-1.41	down	--	--	--	--	--	--
Vigna_radiata_var._radiata_newGene_736	0.685718	-0.18261	normal	1.37e-10	-1.41814	down	0.001437	-0.94743	normal	0.014041	1.10322	normal
Vigna_radiata_var._radiata_newGene_739	0.889089	-0.0918	normal	1.55e-10	-1.3442	down	0.019058	-1.80966	normal	0.752293	0.195158	normal
Vigna_radiata_var._radiata_newGene_756	0.967365	0.032699	normal	0.000237	-1.18597	down	--	--	--	0.552942	0.317914	normal
Vigna_radiata_var._radiata_newGene_815	0.710311	-0.20859	normal	8.11e-05	-1.19623	down	0.01234	-0.91454	normal	0.500687	0.318544	normal
Vigna_radiata_var._radiata_newGene_854	0.91389	-0.07706	normal	0.58267	-0.27022	normal	3.26e-06	-1.51807	down	0.419634	-0.46752	normal
Vigna_radiata_var._radiata_newGene_869	0.27648	-0.51001	normal	6.27e-42	-3.28883	down	2.63e-06	-2.91147	down	0.149584	-0.76129	normal
Vigna_radiata_var._radiata_newGene_87	0.41062	0.392	normal	1.54e-05	-1.5972	down	0.497609	-0.39054	normal	9.16e-05	-1.34157	down
Vigna_radiata_var._radiata_newGene_878	0.314907	0.418222	normal	0.000574	-1.20307	down	0.321371	-0.48062	normal	0.452105	0.429485	normal
Vigna_radiata_var._radiata_newGene_895	0.760192	0.139793	normal	0.118206	-0.45172	normal	0.006635	0.730425	normal	3.14e-07	-1.43926	down
Vigna_radiata_var._radiata_newGene_941	0.371116	-0.3566	normal	8.94e-07	-1.42693	down	0.954299	0.026678	normal	0.046787	1.02057	normal
Vigna_radiata_var._radiata_newGene_942	0.673326	-0.20755	normal	2.46e-11	-1.86487	down	0.619025	-0.1276	normal	0.7497	0.185816	normal
Vigna_radiata_var._radiata_newGene_975	0.894084	-0.08489	normal	5.03e-06	-1.555	down	0.001736	-1.22616	down	0.171924	0.488729	normal
gene1000	0.979969	-0.02266	normal	1.54e-05	-2.01707	down	--	--	--	0.072051	0.679821	normal
gene10008	0.083666	-0.48403	normal	4.57e-42	-2.9915	down	9.31e-11	-2.22605	down	0.1068	0.832409	normal
gene10010	0.912317	0.079386	normal	0.009114	-2.1352	down	3.84e-60	-7.22496	down	0.689997	-0.23314	normal
gene10012	1.75e-05	-0.83644	normal	7.31e-06	-1.3024	down	6.99e-28	-3.51591	down	5.04e-08	2.23968	up
gene1002	0.760389	-0.19546	normal	6.33e-19	-3.23847	down	1.26e-06	-3.43129	down	0.240935	0.744938	normal
gene10026	--	--	--	0.009837	-1.17031	down	2.37e-05	1.60837	up	--	--	--
gene10027	0.770748	-0.10965	normal	1.01e-35	-1.11608	down	2.38e-10	-0.72999	normal	0.924303	-0.04105	normal
gene10034	0.939052	-0.04262	normal	2.74e-19	-1.69556	down	1.17e-12	-1.65176	down	0.450268	0.446394	normal
gene10035	0.671824	-0.15829	normal	1.53e-24	-1.41349	down	4.05e-10	-0.91479	normal	0.669286	-0.10649	normal
gene10050	0.992955	-0.00797	normal	0.002253	-1.56089	down	--	--	--	0.400464	0.541139	normal
gene10052	0.395816	0.360529	normal	2.27e-20	-2.59126	down	0.968939	-0.01316	normal	0.809717	-0.13581	normal
gene10056	0.32129	-0.31467	normal	0.017768	-0.5929	normal	7.99e-35	-2.52011	down	0.069321	-0.75565	normal
gene10057	0.001237	-0.6569	normal	0.758896	0.04947	normal	4.45e-08	-1.1195	down	0.466119	0.307651	normal
gene10058	0.222131	0.439261	normal	0.000117	0.62112	normal	9.53e-07	0.970512	normal	2.49e-17	-2.17855	down
gene10061	0.94463	-0.04852	normal	0.000233	-1.45788	down	--	--	--	0.066812	0.991327	normal
gene10062	0.144423	0.539277	normal	1.7e-08	-2.47347	down	1.39e-07	-1.25467	down	0.66354	-0.18547	normal
gene10063	0.850231	-0.1253	normal	0.005699	-1.14242	down	--	--	--	0.390108	0.516388	normal
gene10067	0.634198	-0.27837	normal	4.17e-65	-4.78612	down	--	--	--	0.156738	0.603919	normal
gene10068	0.519291	-0.35298	normal	3.02e-22	-1.71702	down	0.362717	-0.35041	normal	0.463232	-0.21916	normal
gene10069	0.03867	0.804898	normal	5.68e-10	2.02705	up	1.52e-34	2.86687	up	0.00532	-1.34138	down
gene10070	0.680898	0.117111	normal	6.96e-15	-1.00316	down	0.000122	-0.69674	normal	0.938008	0.049489	normal
gene10075	0.686239	-0.22906	normal	6.25e-10	-2.2133	down	1.93e-22	-4.85147	down	0.561612	0.371577	normal
gene10079	0.668871	-0.20883	normal	4.67e-05	-1.37335	down	0.009697	-1.12682	down	0.841046	0.156469	normal
gene10082	0.002888	-0.8055	normal	0.709815	0.140045	normal	########	-5.37154	down	0.068078	-0.90438	normal
gene10083	0.052557	-0.67264	normal	0.362692	0.344552	normal	########	-4.94027	down	0.085453	-0.86298	normal
gene10088	0.124355	-0.32822	normal	1.28e-06	-1.19195	down	2.04e-55	-1.82797	down	0.902831	0.067209	normal
gene10089	0.049173	0.540482	normal	4.48e-25	-1.52218	down	0.085681	-0.32158	normal	0.000325	-0.67151	normal
gene1009	0.552096	0.283964	normal	1.04e-11	-1.12428	down	0.062786	-0.46125	normal	0.038688	-0.5423	normal
gene1010	0.000267	-1.0991	down	0.007952	-0.95737	normal	2.04e-29	-4.62261	down	0.826886	0.179803	normal
gene10107	0.549676	-0.29623	normal	0.006912	-0.62236	normal	2.78e-10	-1.39096	down	0.152086	0.876895	normal
gene10108	0.323543	-0.3848	normal	8.74e-07	-2.29202	down	2.9e-17	-3.38719	down	0.024117	1.08954	normal
gene10109	0.906087	-0.0796	normal	1.83e-08	-2.21868	down	5.49e-08	-2.11578	down	0.018899	1.0174	normal
gene1011	0.692665	0.240435	normal	0.075842	0.498385	normal	0.587585	-0.14934	normal	0.000124	-1.58093	down
gene10110	0.676084	-0.20798	normal	7.96e-05	-1.46787	down	1.9e-09	-2.50046	down	0.055083	0.596094	normal
gene10114	0.799589	-0.1526	normal	5.85e-08	-1.45605	down	0.094399	-0.57254	normal	0.617338	-0.28904	normal
gene10117	0.905812	0.086214	normal	1.27e-08	-3.18178	down	--	--	--	0.980992	0.021922	normal
gene1012	0.603012	-0.22664	normal	8.95e-05	-1.09814	down	2.94e-10	-1.90113	down	0.579243	0.278604	normal
gene10122	0.88367	0.053588	normal	6.19e-23	-1.41318	down	3.91e-39	-1.40579	down	0.915931	-0.03632	normal
gene10123	0.538593	-0.16442	normal	7.76e-10	0.643798	normal	5.78e-29	-1.48332	down	0.002167	-0.49502	normal
gene10124	0.674751	0.228011	normal	2.03e-18	-2.69849	down	1.73e-22	-3.93826	down	0.004155	1.36152	up
gene10127	0.237047	-0.47597	normal	0.765292	-0.14133	normal	1.04e-07	-2.56208	down	0.835137	0.172637	normal
gene10128	0.013729	-0.54075	normal	2e-71	-3.07172	down	9.95e-85	-2.81786	down	0.001036	0.889507	normal
gene10129	0.116136	-0.54501	normal	8.2e-14	-2.51608	down	2.69e-82	-4.79902	down	0.967379	0.023435	normal
gene10131	0.996125	0.003147	normal	3.17e-15	-1.17489	down	1.26e-68	-3.02816	down	1.93e-06	-0.72838	normal
gene1014	0.97946	0.022158	normal	0.051927	-0.86009	normal	0.000594	-1.67626	down	0.793183	-0.21074	normal
gene10142	0.602917	-0.18603	normal	1.23e-55	-1.86795	down	0.004929	-0.46349	normal	0.029453	0.731134	normal
gene10150	0.677872	-0.21668	normal	3.81e-09	-0.65841	normal	3.46e-26	-1.57497	down	0.332291	0.404983	normal
gene1017	0.884262	-0.10192	normal	1.01e-17	-2.10415	down	--	--	--	0.387722	0.368838	normal
gene10187	0.002761	-0.84522	normal	2.71e-18	-1.04754	down	5.31e-13	-1.92787	down	0.356	0.283416	normal
gene10189	0.556451	-0.24897	normal	0.620644	-0.27241	normal	4.09e-13	-3.32034	down	--	--	--
gene1019	0.472742	0.141868	normal	2.69e-11	-0.95781	normal	9.09e-17	-1.10157	down	1.28e-05	-0.44446	normal
gene10191	0.742963	0.157033	normal	3.38e-30	-1.61719	down	5.92e-07	-0.96051	normal	0.168451	0.496052	normal
gene10195	0.91389	-0.07864	normal	0.002989	-1.37159	down	--	--	--	--	--	--
gene10203	0.449463	0.361293	normal	1.31e-28	-2.01743	down	7.93e-37	-2.5821	down	3.1e-05	-0.54281	normal
gene1021	0.643855	0.128692	normal	8.63e-09	-0.97325	normal	1.72e-15	-1.04026	down	0.000427	-0.46251	normal
gene10215	0.27859	-0.47083	normal	0.002269	-0.89709	normal	8.78e-11	-2.03326	down	0.412133	0.355472	normal
gene10222	0.145631	-0.49095	normal	0.108634	0.366766	normal	1.01e-05	-1.0713	down	0.040882	0.495555	normal
gene10236	0.487493	0.23626	normal	1.31e-13	-1.49033	down	0.003541	-0.98837	normal	0.682036	0.209444	normal
gene10237	0.915773	0.049005	normal	8.01e-12	-1.54668	down	3.12e-07	-1.39161	down	6.77e-05	0.848443	normal
gene1024	0.908224	0.051338	normal	9.45e-20	-1.55383	down	0.00022	-0.79631	normal	0.157734	-0.47113	normal
gene10246	0.961691	0.038204	normal	0.00072	-1.59839	down	--	--	--	0.789054	0.1942	normal
gene10247	0.101365	-0.35915	normal	4.95e-06	-1.08597	down	1.02e-17	-2.70908	down	0.764017	0.219637	normal
gene10248	0.797134	0.112567	normal	0.36213	-0.17614	normal	2.98e-11	-1.74871	down	0.365639	0.398119	normal
gene10253	0.895553	-0.0968	normal	8.08e-11	-1.90934	down	--	--	--	0.163104	0.852208	normal
gene10257	0.878451	-0.09671	normal	6.02e-06	-1.66339	down	--	--	--	0.954418	0.050096	normal
gene10258	0.45699	0.22799	normal	1.32e-14	-1.03271	down	0.013809	-0.32337	normal	0.338844	-0.26081	normal
gene10267	0.676096	-0.24674	normal	0.000927	-1.09789	down	0.002929	-1.1988	down	0.607209	-0.26402	normal
gene10282	0.959663	-0.02412	normal	0.433309	0.168269	normal	0.004397	-0.42124	normal	9.04e-09	-1.39093	down
gene10283	0.604731	-0.199	normal	3.21e-15	2.36995	up	0.000674	-0.53295	normal	1.43e-09	-2.29652	down
gene10285	0.66653	0.206097	normal	7.22e-54	-3.73055	down	0.732167	0.265758	normal	0.0094	1.28636	up
gene10287	0.562976	-0.18893	normal	0.103771	-0.35016	normal	3.57e-10	-1.15303	down	0.144774	-0.36779	normal
gene10292	0.656323	-0.15905	normal	6.28e-16	-1.78551	down	5.25e-21	-2.83	down	0.198559	0.537711	normal
gene10293	0.457326	0.378492	normal	0.095986	-0.47664	normal	0.006118	-1.285	down	0.967379	0.037292	normal
gene1030	0.60545	-0.13938	normal	3.53e-31	-1.58507	down	8.8e-10	-1.27816	down	0.846518	-0.07583	normal
gene1031	0.066173	-0.35014	normal	1.08e-40	-2.19954	down	0.005557	-0.77229	normal	0.330009	0.301627	normal
gene10310	0.296603	-0.42027	normal	1.4e-15	-2.14995	down	4.12e-12	-1.82968	down	0.056759	0.86196	normal
gene10326	0.655074	0.210712	normal	3.82e-08	-1.64701	down	0.000353	-0.97381	normal	0.756532	-0.17249	normal
gene10332	0.930143	-0.05979	normal	0.148906	-0.80348	normal	0.000218	-1.37551	down	0.004482	1.36437	up
gene1034	0.782652	0.171795	normal	3.29e-14	-2.0947	down	1.23e-05	-2.01054	down	0.002705	1.04685	up
gene10345	0.01489	-0.47658	normal	3.53e-11	-0.80645	normal	1.63e-20	-1.32951	down	0.712324	-0.12845	normal
gene10346	0.854102	0.126647	normal	1.13e-06	-2.24768	down	--	--	--	2.48e-08	2.00768	up
gene10359	0.927717	0.065479	normal	0.000213	-1.70858	down	--	--	--	0.639483	0.319455	normal
gene1036	0.655074	-0.26838	normal	0.004777	-1.02455	down	1.21e-12	-3.62257	down	0.023402	1.08726	normal
gene10362	0.776221	0.170019	normal	0.0009	-1.84378	down	--	--	--	0.81776	0.188842	normal
gene10363	0.955585	0.039841	normal	0.005328	-2.15652	down	--	--	--	0.322099	0.618715	normal
gene10376	0.029998	-0.76314	normal	0.85338	-0.06102	normal	1.93e-07	-2.35874	down	0.643026	-0.20847	normal
gene10377	0.193425	0.555096	normal	1.99e-07	1.15163	up	0.611858	0.124784	normal	7.97e-06	-1.51734	down
gene10391	0.212881	-0.53966	normal	0.02723	-0.99308	normal	2.18e-15	-6.22906	down	0.674761	-0.31126	normal
gene10406	0.001428	-0.68904	normal	5.18e-12	-1.34428	down	0.053962	-0.5798	normal	0.643288	0.248852	normal
gene10411	0.476612	-0.30323	normal	2.66e-13	-1.0141	down	1.61e-06	1.6611	up	6.28e-05	1.07272	up
gene10416	0.956255	0.042027	normal	0.009983	-1.06986	down	--	--	--	--	--	--
gene1042	0.791148	-0.13163	normal	2.86e-07	-0.83241	normal	2.72e-36	-1.95154	down	0.233192	0.427203	normal
gene10430	0.674097	0.185465	normal	9.83e-15	-1.70776	down	0.697468	-0.08564	normal	0.548601	0.261343	normal
gene10431	0.801953	0.131908	normal	3.64e-31	-2.904	down	7.9e-11	-2.32285	down	0.789054	0.196961	normal
gene1044	0.664164	0.232073	normal	5.85e-06	-1.05716	down	0.001024	-1.07854	down	0.665515	-0.23822	normal
gene1045	0.005385	-0.42291	normal	8.22e-20	-1.17687	down	1.03e-24	-1.61421	down	0.002498	-0.48262	normal
gene10452	0.520941	-0.31395	normal	0.000584	-2.24519	down	--	--	--	0.954516	-0.05256	normal
gene10459	0.951723	-0.04579	normal	2.56e-05	-1.51922	down	--	--	--	0.640483	0.304356	normal
gene10460	0.878451	-0.09929	normal	2.33e-47	-4.07969	down	3.69e-09	-3.12201	down	0.27627	0.669883	normal
gene10465	--	--	--	0.001075	-2.66594	down	--	--	--	0.002746	1.54739	up
gene10478	0.302047	0.387378	normal	2.55e-33	-1.17739	down	9.74e-10	1.02632	up	0.762808	0.099805	normal
gene10495	0.898747	-0.09075	normal	0.585937	-0.26251	normal	4.57e-14	-4.44829	down	0.78206	-0.2049	normal
gene10509	0.778857	0.146288	normal	0.002299	-1.22799	down	2.08e-11	-2.82212	down	0.161408	-0.63773	normal
gene1051	0.396771	-0.40341	normal	1.12e-20	-2.5295	down	0.005544	-0.86626	normal	0.06719	1.00652	normal
gene10511	--	--	--	0.000668	-1.8294	down	--	--	--	--	--	--
gene10515	0.687657	0.221698	normal	5.15e-14	-1.87372	down	0.037372	-0.58037	normal	0.632866	0.307392	normal
gene10533	0.006085	-1.00478	down	9e-12	-3.5632	down	2.92e-11	-3.24627	down	0.060366	1.01864	normal
gene10535	0.967365	-0.03354	normal	0.012909	-0.89236	normal	1.65e-09	-2.67759	down	0.72111	0.269524	normal
gene10542	0.857207	-0.08683	normal	4.82e-29	-1.53267	down	0.000164	-0.5997	normal	0.472756	0.268193	normal
gene10545	0.696225	-0.2038	normal	3.11e-08	-1.43515	down	0.00289	-0.83545	normal	0.121528	0.697041	normal
gene10547	0.055117	-0.37726	normal	2.44e-12	-1.19706	down	0.000146	-0.71479	normal	0.661779	0.190702	normal
gene10550	0.738116	0.126402	normal	0.019164	-0.68681	normal	1.25e-07	-1.42086	down	0.79271	-0.17256	normal
gene10551	0.034255	-0.78173	normal	1.01e-07	-1.83132	down	0.000115	-2.32958	down	0.41506	0.322457	normal
gene10559	0.752789	0.169886	normal	2.64e-06	0.906582	normal	0.00032	-1.55862	down	0.407354	-0.48778	normal
gene10572	0.837863	-0.13533	normal	0.000313	-1.44147	down	--	--	--	0.065155	0.651492	normal
gene10579	0.664942	0.231232	normal	6.16e-15	-1.42037	down	4.21e-17	-2.23743	down	0.665713	-0.1232	normal
gene1058	0.992007	-0.00635	normal	5e-15	-1.78963	down	5.01e-26	-1.83686	down	0.963063	0.023414	normal
gene10589	0.004108	-0.52327	normal	7.58e-07	-0.46152	normal	2.64e-14	-1.05247	down	0.02575	0.382371	normal
gene1059	0.941538	0.046999	normal	1.77e-05	-1.43237	down	4.57e-19	-2.19237	down	0.33403	0.573633	normal
gene10591	0.59516	0.264871	normal	2.17e-34	-2.04086	down	3.84e-18	-1.66453	down	0.069103	-0.63822	normal
gene1060	0.915773	0.063	normal	8.49e-05	-1.2988	down	1.86e-45	-2.94221	down	0.007146	0.767496	normal
gene10601	0.499617	0.250986	normal	0.011924	-1.03316	normal	0.001242	-1.96143	down	0.603029	-0.37452	normal
gene10606	0.084466	-0.37658	normal	6.93e-12	-1.02834	down	3.37e-16	-1.19555	down	0.633664	0.115654	normal
gene10610	0.000185	-0.62031	normal	1.37e-07	1.44239	up	5.67e-34	-2.10473	down	0.004678	-0.91499	normal
gene1062	0.001478	-0.76141	normal	7.91e-10	-2.21122	down	4.96e-11	-2.28652	down	0.810836	0.178088	normal
gene10620	0.867133	0.111168	normal	6.26e-06	-1.86023	down	--	--	--	0.001487	1.61856	up
gene10621	0.696225	0.244024	normal	3.52e-16	-2.34145	down	0.056213	-1.90475	normal	0.796338	0.208206	normal
gene10622	0.925392	-0.04778	normal	0.000101	-1.32113	down	2.28e-19	-3.08582	down	0.616478	-0.30475	normal
gene10624	0.91109	-0.07574	normal	0.031786	-0.80623	normal	3.29e-08	-2.58402	down	0.147865	-0.76408	normal
gene10642	0.754339	-0.199	normal	0.174091	-0.52327	normal	3.3e-06	-2.57738	down	0.881389	-0.09574	normal
gene10646	0.331259	-0.27559	normal	0.056404	-0.21686	normal	1.28e-23	-1.34873	down	0.490074	0.168234	normal
gene10664	0.335113	0.347028	normal	3.6e-29	-2.01672	down	0.021998	-0.38939	normal	0.43459	0.180993	normal
gene10665	--	--	--	7.78e-09	-2.38283	down	--	--	--	0.561868	-0.3705	normal
gene10669	0.553403	0.264761	normal	1.07e-13	-1.53478	down	0.364975	0.346176	normal	0.680785	0.218432	normal
gene10670	0.980506	0.020369	normal	0.002059	-1.38731	down	--	--	--	0.96508	0.038187	normal
gene10691	0.353653	-0.28168	normal	2.77e-16	-1.12144	down	1.07e-09	-1.04499	down	0.363929	0.300833	normal
gene10695	0.819575	0.151446	normal	0.00351	-1.25818	down	--	--	--	0.699134	0.295448	normal
gene10698	0.693501	0.207652	normal	6.16e-17	2.19043	up	0.012386	0.453682	normal	0.000556	-1.09709	down
gene1071	0.151776	-0.61906	normal	9.24e-33	-5.69752	down	--	--	--	0.549661	0.359736	normal
gene10716	0.905008	-0.05133	normal	0.688726	0.121759	normal	2.17e-06	-1.0032	down	0.00314	-0.64918	normal
gene10729	0.710311	-0.22753	normal	0.00016	-1.64055	down	--	--	--	0.566667	0.408141	normal
gene10734	0.0397	-0.46917	normal	4.14e-28	-1.35583	down	1.52e-22	-1.612	down	0.575392	-0.16364	normal
gene10750	0.226474	-0.39874	normal	1.57e-60	-2.05871	down	0.398391	-0.23454	normal	0.739025	0.132652	normal
gene10754	0.843126	-0.11512	normal	2.11e-05	-1.10643	down	0.233378	1.06619	normal	0.427084	0.296809	normal
gene10757	--	--	--	--	--	--	--	--	--	8.82e-08	-2.51977	down
gene10759	0.934525	0.047404	normal	2.85e-34	-1.75658	down	0.001527	-0.72321	normal	0.787835	-0.153	normal
gene1076	0.653217	-0.23219	normal	5.57e-05	-1.06717	down	0.735194	0.128718	normal	0.67118	0.219084	normal
gene10762	0.063535	-0.29409	normal	0.856726	-0.03999	normal	7.39e-14	-1.32074	down	0.789611	-0.10229	normal
gene10784	0.808988	0.164093	normal	1.11e-58	3.10534	up	1.67e-15	2.86874	up	7.08e-09	-1.85053	down
gene10785	0.877286	-0.10312	normal	0.005985	-0.81235	normal	5.43e-08	-1.85057	down	0.76361	-0.2007	normal
gene10796	0.96426	0.036662	normal	6.93e-13	-2.607	down	0.004018	-1.80344	down	0.311993	-0.45238	normal
gene1080	0.233789	-0.38247	normal	4.47e-28	-2.57317	down	2.26e-13	-3.03124	down	0.741265	0.215619	normal
gene10803	0.033384	0.62872	normal	1.12e-06	-1.34748	down	0.999332	0.000362	normal	0.941659	0.043433	normal
gene10805	--	--	--	3.91e-06	-2.22098	down	--	--	--	0.99255	0.006961	normal
gene10810	0.518323	0.192606	normal	4.95e-05	0.792528	normal	0.008261	-0.56893	normal	0.002062	-1.0404	down
gene10822	0.692237	-0.2073	normal	2.45e-09	-0.82404	normal	2.74e-09	-1.50573	down	0.080968	-0.49099	normal
gene10824	0.586458	-0.27103	normal	5.3e-27	-2.10697	down	1.6e-06	-0.9186	normal	0.040739	0.796683	normal
gene10833	0.730426	-0.15897	normal	2.49e-13	-1.05997	down	0.38501	-0.21648	normal	0.050332	0.621634	normal
gene10835	0.764118	0.171929	normal	0.000249	-2.989	down	--	--	--	0.571562	0.343459	normal
gene10841	0.754875	0.191422	normal	0.000703	-1.272	down	--	--	--	0.901947	0.092644	normal
gene10858	0.67453	0.230183	normal	0.001729	-1.10367	down	1.04e-06	-2.48824	down	0.840133	0.133239	normal
gene1086	0.18458	-0.2598	normal	3.09e-18	-1.11328	down	0.565744	-0.10583	normal	0.044782	0.400753	normal
gene10863	0.144856	-0.35047	normal	6.29e-23	-1.46159	down	0.109514	-0.28135	normal	0.260103	0.351343	normal
gene10865	0.055117	0.766449	normal	0.187103	-0.1637	normal	0.004711	-1.42854	down	0.000325	-1.28684	down
gene1087	0.80309	-0.11195	normal	0.032463	0.522431	normal	1.02e-07	-1.29601	down	0.150814	-0.47416	normal
gene10872	0.050582	-0.40502	normal	0.094259	-0.38054	normal	8.06e-15	-1.55001	down	0.843759	0.086028	normal
gene10874	0.697574	0.2414	normal	2.03e-37	-3.14204	down	--	--	--	0.408961	0.5559	normal
gene10928	0.572463	-0.18855	normal	0.266579	-0.30399	normal	6.98e-18	-1.12732	down	0.848952	-0.07757	normal
gene10933	0.452805	-0.3361	normal	6.3e-05	-0.9441	normal	6.47e-22	-3.07938	down	0.404609	0.369779	normal
gene1094	0.599885	0.264993	normal	0.000681	-1.0296	down	3.21e-05	0.92569	normal	0.12494	0.669488	normal
gene10941	0.514691	0.304535	normal	2.03e-10	-1.40582	down	0.002358	-0.98855	normal	0.215945	-0.31828	normal
gene10945	0.927384	0.05729	normal	1.25e-06	-1.30951	down	0.800156	-0.15011	normal	0.05846	0.900113	normal
gene10947	0.387431	-0.37868	normal	8.14e-15	-1.33705	down	3.95e-06	-1.51028	down	3.37e-05	0.963995	normal
gene10949	0.967365	-0.02461	normal	0.332844	0.12216	normal	9.31e-09	-1.27614	down	0.027997	-0.41227	normal
gene10963	0.672387	-0.2378	normal	0.001386	-1.40973	down	1.74e-21	-3.19625	down	0.695001	-0.22387	normal
gene1097	0.569086	-0.1887	normal	3.8e-24	-1.90419	down	6.33e-15	-2.22027	down	0.76267	-0.12331	normal
gene10970	0.289172	-0.31921	normal	1.57e-20	-1.33955	down	0.762846	0.07082	normal	0.000297	1.22927	up
gene10988	0.096595	-0.37899	normal	1.46e-25	-1.83559	down	4.07e-13	-2.08495	down	0.196338	0.522215	normal
gene11	0.049186	-0.46726	normal	3.73e-22	-1.42258	down	7.43e-08	-1.2588	down	0.128248	0.586191	normal
gene11008	0.796202	-0.1222	normal	6.16e-07	-1.0235	down	1.87e-08	-1.18213	down	0.129259	0.355189	normal
gene11011	0.216137	-0.55258	normal	0.086918	-0.91624	normal	2.17e-12	-3.20343	down	--	--	--
gene11014	0.135078	-0.34483	normal	1.16e-08	-1.00907	down	6.31e-33	-1.89712	down	0.004744	-0.49957	normal
gene11037	0.968977	-0.03291	normal	0.424858	0.506377	normal	0.003747	-1.5326	down	0.675836	0.315777	normal
gene1104	0.198241	-0.40968	normal	2.73e-41	-2.12079	down	0.268659	-0.34089	normal	0.042904	0.850043	normal
gene11043	0.262923	-0.32632	normal	1.09e-05	-1.29237	down	2.89e-14	-2.20251	down	0.946855	0.038152	normal
gene11050	0.98919	0.00911	normal	6.99e-16	-1.72946	down	4.97e-24	-2.83939	down	0.95474	0.041168	normal
gene11068	0.074813	-0.70325	normal	0.00114	-1.14203	down	0.011495	-1.40647	normal	0.093146	0.738376	normal
gene11075	0.866554	-0.06421	normal	2.61e-25	-1.53266	down	0.000191	-0.62409	normal	0.818102	0.121125	normal
gene11100	0.9078	-0.07522	normal	5.7e-05	-1.12483	down	0.039293	-0.74831	normal	0.01509	0.72348	normal
gene11107	0.756386	-0.19114	normal	2.4e-28	-4.25097	down	--	--	--	0.227428	0.763029	normal
gene11126	0.121222	-0.61035	normal	0.59107	0.177944	normal	1.12e-05	-1.49923	down	0.41943	-0.33786	normal
gene11133	0.856552	0.105058	normal	1.76e-09	-2.45494	down	--	--	--	0.026959	-1.25143	normal
gene11143	0.221504	-0.48609	normal	9.18e-07	-2.56084	down	2.96e-06	-2.15669	down	0.313537	0.624072	normal
gene11144	0.521241	-0.22911	normal	2.02e-22	-1.39067	down	1.4e-17	-1.45709	down	0.567005	-0.18973	normal
gene11150	0.727075	-0.21405	normal	2.22e-86	-5.46298	down	--	--	--	0.177842	0.807742	normal
gene11152	0.393624	-0.34993	normal	3.15e-11	3.68082	up	1.91e-05	-2.54729	down	2.78e-06	-2.34502	down
gene11160	0.934717	-0.05083	normal	2.13e-08	-1.54086	down	1.89e-05	-1.34719	down	0.992595	-0.00472	normal
gene11162	--	--	--	0.002378	-1.38856	down	--	--	--	0.138825	0.829844	normal
gene11194	0.000282	0.98447	normal	6.63e-15	1.7269	up	8.59e-15	2.5782	up	0.000471	-1.45272	down
gene112	0.279311	0.341984	normal	1.32e-06	-2.29603	down	2.27e-15	-4.12173	down	0.548533	0.264235	normal
gene1124	0.526506	-0.32121	normal	1.57e-20	-2.64703	down	2.68e-06	-2.07818	down	0.184236	0.7539	normal
gene11242	0.609269	-0.28445	normal	2.07e-05	-1.72704	down	--	--	--	0.645069	0.250166	normal
gene11243	0.493032	-0.24321	normal	9.32e-06	-0.99618	normal	2.47e-17	-1.57281	down	0.00662	0.670178	normal
gene11249	0.37269	-0.30885	normal	3.47e-09	-1.16224	down	4.51e-22	-1.7391	down	0.042812	0.646723	normal
gene11260	0.465176	-0.38636	normal	0.001967	-1.11082	down	0.137216	-0.76782	normal	0.039276	1.12225	normal
gene11272	0.981595	-0.01735	normal	0.002787	0.434887	normal	2.88e-17	-2.02677	down	0.000706	-1.0613	down
gene11276	0.838275	-0.09125	normal	5.62e-42	-1.65715	down	6.38e-12	-1.40701	down	0.024884	0.74423	normal
gene11279	0.676112	-0.16035	normal	1.9e-17	-1.3519	down	0.003464	-0.55231	normal	0.986245	-0.00894	normal
gene11287	0.375397	0.441301	normal	0.004152	1.10247	up	9.1e-06	-1.10017	down	0.001355	-1.60017	down
gene11293	0.165706	-0.3532	normal	1.13e-09	-0.8231	normal	2.55e-37	-1.85732	down	7.32e-05	-0.78546	normal
gene11318	0.993855	0.004172	normal	1.61e-17	-1.38763	down	1.64e-06	1.16018	up	0.186842	0.343089	normal
gene11321	0.862227	-0.10102	normal	5.38e-05	-1.01752	down	0.10857	-0.45619	normal	0.721713	0.131435	normal
gene11331	0.70756	0.182641	normal	1.1e-23	-1.90682	down	9.36e-08	-1.27989	down	0.478154	-0.16607	normal
gene11336	0.002507	-0.62749	normal	1.69e-07	-1.16915	down	2.38e-90	-4.60094	down	0.675721	0.247447	normal
gene11348	0.570238	-0.31876	normal	3.56e-05	-1.51895	down	--	--	--	0.03695	1.06452	normal
gene11351	0.239445	-0.24754	normal	3.07e-28	-1.48552	down	1.61e-15	-1.32125	down	0.035802	0.619092	normal
gene11352	0.185448	-0.27101	normal	7.69e-69	-2.03967	down	3.27e-39	-1.78203	down	0.98678	0.00747	normal
gene1136	0.784723	-0.10903	normal	8.13e-09	-0.75337	normal	1.12e-25	-1.43581	down	0.756311	-0.112	normal
gene11369	0.801849	-0.1712	normal	3.59e-05	-1.18212	down	--	--	--	0.050248	1.06856	normal
gene11373	0.049439	-0.42588	normal	2.58e-16	-1.28695	down	5.2e-06	-0.80532	normal	0.384381	0.361691	normal
gene11382	0.656111	-0.2068	normal	9.53e-11	-1.45415	down	3.26e-05	-1.62269	down	0.008425	0.965827	normal
gene11384	0.876632	0.092729	normal	0.482233	-0.25229	normal	7.97e-05	-1.00084	down	0.580289	0.285538	normal
gene11387	0.000853	-1.17567	down	0.689874	0.258632	normal	0.000122	2.13348	up	0.000208	1.22711	up
gene11396	0.815652	-0.12201	normal	9.15e-09	-1.64127	down	0.142461	-0.44353	normal	0.276198	0.542037	normal
gene11399	0.631173	-0.1969	normal	0.909842	0.035819	normal	0.001093	-1.12936	down	0.926726	0.074694	normal
gene11401	0.858775	-0.05457	normal	0.000565	-0.61567	normal	4.31e-08	-1.3308	down	0.357898	-0.42559	normal
gene11411	0.941575	-0.05056	normal	0.002953	-0.77015	normal	9.52e-10	-1.72429	down	0.897415	0.072267	normal
gene11423	0.145631	-0.63208	normal	1.05e-24	-6.61467	down	--	--	--	0.78874	0.187766	normal
gene11427	0.600031	0.298041	normal	4.7e-07	1.28811	up	9.43e-08	-1.49755	down	6.84e-06	-1.79368	down
gene11428	0.013471	-0.84615	normal	7.88e-06	-1.13641	down	0.86385	-0.05913	normal	0.009783	0.808942	normal
gene11429	--	--	--	2.86e-12	-3.57048	down	--	--	--	0.926733	0.065028	normal
gene11465	0.994929	-0.00564	normal	0.617967	-0.11957	normal	4.73e-06	-1.51845	down	0.696436	0.169598	normal
gene11467	0.302449	-0.40732	normal	0.569333	0.418413	normal	1.07e-47	-4.14289	down	0.157428	0.741846	normal
gene11494	0.191752	0.420466	normal	9.43e-10	-1.15477	down	1.1e-09	-0.80898	normal	0.993467	0.001849	normal
gene11502	0.047874	0.58926	normal	5.83e-12	-1.1896	down	0.814958	-0.05491	normal	0.483744	-0.18671	normal
gene11506	0.175169	-0.48996	normal	1.53e-05	-0.86067	normal	2.45e-11	-1.3715	down	0.195781	0.638284	normal
gene11550	0.851999	0.130393	normal	1.75e-07	-3.01414	down	--	--	--	0.944765	-0.06035	normal
gene11566	0.4809	-0.37656	normal	2.9e-06	-2.61692	down	6.83e-07	-2.59841	down	0.98462	-0.01776	normal
gene11588	0.232378	-0.31144	normal	1.39e-17	-1.25211	down	0.064583	-0.27974	normal	0.07735	0.562713	normal
gene1159	0.989696	-0.00727	normal	0.086464	-0.40339	normal	1.12e-06	-1.42722	down	0.043273	-0.69568	normal
gene11599	0.416289	0.356405	normal	0.291859	-0.19298	normal	3.21e-12	-1.39749	down	0.028106	-0.53841	normal
gene116	0.821661	0.125108	normal	0.840692	0.043872	normal	1.69e-08	-1.1867	down	1.53e-05	-0.89199	normal
gene1160	0.702034	-0.21774	normal	4.12e-23	-2.37684	down	--	--	--	0.884534	0.116864	normal
gene11609	0.259237	-0.3093	normal	0.000257	-0.58314	normal	1.63e-14	-1.19916	down	0.332081	-0.32869	normal
gene11619	0.105818	0.454836	normal	0.276261	-0.24747	normal	2.8e-22	-1.30273	down	0.450784	-0.25379	normal
gene11624	0.568862	-0.1996	normal	1.37e-05	-0.82503	normal	3.42e-20	-1.98007	down	0.644113	0.180701	normal
gene1163	0.846314	-0.0946	normal	7.38e-23	-2.5189	down	1.9e-36	-3.5226	down	0.849949	-0.15082	normal
gene1164	0.129959	0.361478	normal	4.14e-14	-1.92316	down	0.820581	0.084701	normal	0.255576	-0.5535	normal
gene11648	0.910941	0.058312	normal	2.13e-17	-1.07148	down	6.11e-07	-0.76552	normal	0.613833	0.245827	normal
gene11649	0.920549	-0.04666	normal	6.07e-22	-1.32141	down	2.95e-05	-0.78427	normal	0.99255	-0.00414	normal
gene11662	0.644015	0.10945	normal	7.96e-07	-0.82721	normal	6.47e-30	-1.39025	down	0.024691	-0.56252	normal
gene11670	0.966306	-0.01953	normal	4.09e-06	-1.22079	down	0.144933	-0.42819	normal	0.018515	1.03568	normal
gene11690	0.804743	0.113286	normal	1.04e-06	-1.0835	down	8.25e-05	-0.91295	normal	0.896866	0.052281	normal
gene117	0.709527	-0.18676	normal	0.000427	-1.259	down	--	--	--	0.764263	-0.2339	normal
gene11707	0.000221	-0.94223	normal	########	-7.21643	down	3.57e-20	-3.88789	down	0.689698	0.264794	normal
gene1172	0.044939	-0.72409	normal	1.97e-09	-4.04588	down	0.227695	-1.18275	normal	0.492307	0.483192	normal
gene11721	0.773161	-0.17632	normal	3.83e-11	-2.59035	down	--	--	--	0.420009	0.521632	normal
gene11723	0.49997	-0.32946	normal	0.007203	-1.39247	down	--	--	--	0.177119	0.593982	normal
gene11744	--	--	--	2.41e-12	-2.82188	down	7.76e-13	-5.78857	down	0.613414	0.335231	normal
gene11749	0.643575	-0.26086	normal	2.43e-09	-1.83741	down	--	--	--	0.293864	0.645155	normal
gene1175	0.766713	0.165232	normal	3.56e-05	-2.41709	down	--	--	--	0.170806	-0.82987	normal
gene11754	0.260073	-0.43905	normal	0.249861	-0.55807	normal	1.33e-07	-2.01973	down	--	--	--
gene11755	0.937806	0.047757	normal	0.011318	-0.7989	normal	2.87e-08	-2.94289	down	0.196035	-0.59823	normal
gene11758	0.681651	0.17095	normal	0.253854	0.191675	normal	8.55e-17	-1.93353	down	0.365053	0.441192	normal
gene11762	0.892682	-0.07134	normal	2.46e-12	-0.94139	normal	4.09e-22	-1.44474	down	0.761021	-0.09334	normal
gene11776	0.150904	0.56251	normal	2.43e-05	-1.46872	down	0.683221	-0.1725	normal	0.217105	0.453887	normal
gene11780	0.87071	0.117588	normal	1.32e-06	-1.64554	down	9.09e-05	-1.48911	down	0.051507	0.790737	normal
gene11783	0.508665	0.349734	normal	7.78e-09	-2.01542	down	0.00154	-1.11071	down	0.315371	0.440936	normal
gene11789	0.538593	0.303735	normal	0.052806	0.503896	normal	1.13e-14	-1.27568	down	0.008826	-1.0156	down
gene11790	--	--	--	--	--	--	1.36e-10	-3.43009	down	0.032734	-1.20384	normal
gene11791	0.012276	-0.67972	normal	6.02e-21	-1.70113	down	3.07e-39	-3.17381	down	0.442031	-0.38606	normal
gene11796	--	--	--	--	--	--	8.72e-07	-3.34794	down	0.158232	0.866114	normal
gene11799	0.02806	-0.4425	normal	3.01e-46	-2.50459	down	9.31e-26	-2.06151	down	0.219898	0.518247	normal
gene118	0.986685	0.012243	normal	2.11e-62	-1.94481	down	1e-08	-1.52357	down	0.520769	0.35107	normal
gene11801	0.958256	-0.02596	normal	4.81e-09	-1.10313	down	5.98e-93	-2.66218	down	0.966093	-0.02844	normal
gene11802	0.019353	-0.56153	normal	2.79e-46	-2.7079	down	3.23e-05	-1.28552	down	0.053084	0.991314	normal
gene11804	0.602998	0.289391	normal	0.000299	-1.61685	down	--	--	--	5.68e-05	1.89663	up
gene11813	0.647985	0.171444	normal	0.015199	-0.50713	normal	1.67e-07	-1.01743	down	0.791028	0.122992	normal
gene11817	0.487493	-0.18239	normal	2.85e-28	-1.57386	down	6.84e-28	-1.61774	down	0.983527	-0.00991	normal
gene11832	0.137426	0.371878	normal	1.16e-31	-1.86738	down	0.008033	-0.55758	normal	0.870032	-0.06793	normal
gene11839	0.974557	0.020199	normal	0.002874	-0.57148	normal	3.3e-15	-1.56932	down	0.832284	0.076728	normal
gene11841	0.918292	0.073543	normal	4.9e-19	1.4193	up	0.147299	0.975389	normal	5.94e-08	-1.84401	down
gene11847	6.5e-08	-0.99847	normal	9.54e-19	-2.04749	down	7.26e-30	-3.72282	down	0.563873	-0.29906	normal
gene11848	0.912329	-0.07831	normal	0.000727	-1.47317	down	--	--	--	--	--	--
gene11851	0.676096	-0.20574	normal	0.242122	0.442477	normal	2.8e-36	-2.91661	down	0.130737	-0.80878	normal
gene11853	0.389898	-0.39063	normal	0.101533	-0.75468	normal	1.5e-08	-2.35303	down	0.949929	-0.05122	normal
gene11854	0.925734	-0.07158	normal	0.034846	-0.7908	normal	1.22e-08	-2.00419	down	0.985443	-0.01705	normal
gene11859	0.453261	-0.22555	normal	3.89e-18	-3.79969	down	2.19e-48	-2.54952	down	0.969103	0.029857	normal
gene11860	0.157665	-0.22689	normal	7.08e-12	-1.00197	down	2.75e-06	-0.57633	normal	0.319532	0.39584	normal
gene11866	0.556948	0.272498	normal	5.33e-33	-2.10925	down	2.3e-06	-0.82017	normal	0.801622	0.109061	normal
gene11883	0.798234	-0.11485	normal	3.25e-09	-1.57164	down	3.49e-17	-1.65507	down	0.50794	-0.36227	normal
gene11887	0.000668	-0.82927	normal	0.032888	-1.15482	normal	4.2e-48	-2.41775	down	0.908284	-0.05647	normal
gene11889	0.480494	-0.30951	normal	0.226395	-0.5645	normal	1.88e-69	-2.47285	down	1.43e-05	-1.60249	down
gene11911	0.102596	-0.46519	normal	7.76e-16	-2.25863	down	0.668919	-0.16587	normal	0.071434	0.872094	normal
gene11919	0.321374	-0.3914	normal	0.11137	-0.30775	normal	4.67e-46	-2.23789	down	0.000266	1.04051	up
gene11923	0.950979	0.049612	normal	0.000211	-1.46577	down	--	--	--	0.061034	1.09052	normal
gene11924	0.987067	0.013084	normal	2.84e-08	-1.2377	down	1.74e-09	-1.75168	down	0.57074	-0.2146	normal
gene11936	0.837428	-0.11934	normal	1.77e-19	-2.97377	down	--	--	--	0.502528	0.46476	normal
gene11944	0.326686	0.309042	normal	2.76e-05	0.843874	normal	1.26e-05	-1.05063	down	0.019242	-0.73123	normal
gene11947	0.58291	-0.29652	normal	8.84e-05	-1.00465	down	--	--	--	0.286855	0.425468	normal
gene11959	0.293164	-0.43879	normal	2.59e-68	-2.93006	down	1.98e-42	-3.78438	down	0.042219	-0.56485	normal
gene11965	0.331096	-0.32965	normal	1.27e-06	-1.21881	down	5.53e-05	-0.98848	normal	0.859136	0.111418	normal
gene11966	0.791496	-0.146	normal	0.000125	-1.39116	down	1.08e-09	-2.04359	down	0.810606	0.118788	normal
gene11968	0.500638	-0.28637	normal	9e-19	-1.36681	down	0.002169	-1.35627	down	0.002121	0.957006	normal
gene11969	0.109773	-0.61531	normal	1.84e-45	-3.24096	down	0.186461	0.362898	normal	0.013974	1.28806	normal
gene11971	0.988581	-0.01162	normal	5.43e-08	-2.02364	down	5.13e-07	-2.29938	down	0.665183	0.275108	normal
gene11978	0.380963	-0.34602	normal	0.058096	-0.77446	normal	1.85e-08	-2.44382	down	0.89649	0.080874	normal
gene11983	0.991589	0.005577	normal	1.17e-09	-1.23765	down	6.69e-06	-0.79404	normal	0.567619	0.221614	normal
gene1199	0.111221	-0.61815	normal	3.03e-09	2.42783	up	7.94e-09	-3.42762	down	4.72e-05	1.90071	up
gene11997	0.618888	-0.28005	normal	8.63e-16	-1.86194	down	1.36e-05	-1.92551	down	0.506785	0.42273	normal
gene12001	0.777462	-0.11034	normal	5.39e-21	-1.04935	down	0.049847	-0.38497	normal	0.994429	-0.00169	normal
gene12002	0.546202	-0.24184	normal	9.11e-06	0.547161	normal	3.94e-16	-1.49548	down	1.47e-13	-1.40924	down
gene12003	0.087297	0.654474	normal	0.712425	0.185505	normal	1.83e-11	-1.44355	down	0.610592	-0.30715	normal
gene12011	0.6361	0.235087	normal	2.51e-17	-2.15908	down	0.014972	-1.08811	normal	0.80326	-0.12104	normal
gene12012	0.165296	-0.32144	normal	4.26e-22	-1.82269	down	5.85e-16	-2.04912	down	0.456316	0.374402	normal
gene12013	0.036695	-0.58234	normal	0.540685	-0.15049	normal	0.000193	-1.46975	down	0.628401	0.259154	normal
gene12018	0.57187	-0.17229	normal	1.58e-19	-2.24131	down	4.24e-33	-2.48439	down	0.561854	0.281571	normal
gene12025	0.01848	-0.56953	normal	5.82e-10	-1.81832	down	4.18e-08	-1.34761	down	0.390322	0.505755	normal
gene12026	0.115325	-0.42076	normal	2.55e-09	-1.99922	down	2.72e-06	-1.25602	down	0.57407	0.385469	normal
gene12028	0.977227	0.012072	normal	2.19e-15	-1.20026	down	0.807506	-0.045	normal	0.526276	0.283264	normal
gene12057	0.012476	-0.7428	normal	0.005144	-0.56129	normal	1.78e-14	-2.20257	down	0.036316	0.663011	normal
gene12064	0.427931	0.394668	normal	5.09e-08	-2.64551	down	--	--	--	0.308137	0.576685	normal
gene12066	0.94058	-0.05953	normal	2.06e-29	-6.58605	down	--	--	--	0.683005	0.272608	normal
gene12076	0.63567	-0.2313	normal	1.32e-21	-1.45148	down	2.68e-29	-2.18254	down	0.14355	0.559349	normal
gene1208	0.861599	0.104622	normal	0.003231	-1.03142	down	--	--	--	0.901947	-0.09264	normal
gene12093	0.71189	0.207952	normal	2.37e-06	-1.04896	down	0.926784	0.027617	normal	0.861786	-0.13119	normal
gene12096	0.039911	-0.74325	normal	8.36e-07	-1.10114	down	2.69e-30	-5.19737	down	7.05e-07	1.05911	up
gene121	0.548809	-0.27606	normal	7.51e-05	-0.56763	normal	0.000112	-1.23048	down	0.559121	-0.18792	normal
gene12103	0.001019	0.70345	normal	5.52e-37	1.55781	up	4.5e-08	1.57099	up	3e-06	-1.03299	down
gene12107	0.942191	0.056673	normal	--	--	--	2.96e-09	-2.63253	down	--	--	--
gene12113	0.871791	0.071776	normal	1.22e-37	-1.08102	down	0.045578	-0.29053	normal	0.148988	0.402866	normal
gene12123	0.035554	0.69316	normal	0.015064	-0.30144	normal	0.9626	0.009576	normal	1.99e-08	-1.24928	down
gene12134	0.985002	0.013132	normal	2.76e-12	-2.61723	down	--	--	--	0.020575	1.26282	normal
gene12136	0.252159	-0.34464	normal	0.002606	-0.51147	normal	6.84e-10	-1.13761	down	0.091826	0.279778	normal
gene12140	0.935202	0.048375	normal	0.020621	0.501537	normal	6.54e-07	1.51093	up	0.000546	-1.25973	down
gene12142	0.129024	-0.414	normal	2.01e-07	-0.71885	normal	2.28e-13	-1.58718	down	0.67928	0.215868	normal
gene12145	0.320333	-0.46525	normal	4.57e-89	-4.10593	down	0.281352	-0.55592	normal	0.400242	0.556576	normal
gene12147	0.857207	-0.10753	normal	0.074001	-0.58358	normal	1.15e-10	-2.54235	down	0.000241	1.57883	up
gene12157	0.050814	0.437096	normal	0.150408	-0.44053	normal	5.03e-07	-1.21208	down	0.555751	-0.1653	normal
gene12161	0.729502	0.188717	normal	0.031875	-0.83195	normal	0.001311	-1.75222	down	0.721713	0.251087	normal
gene12163	0.115798	-0.46888	normal	########	-2.52014	down	2.07e-22	-1.76846	down	0.281431	0.537244	normal
gene12168	0.058277	-0.54648	normal	4.37e-07	-1.31058	down	3.6e-19	-2.28727	down	0.768282	0.131682	normal
gene12171	0.36169	-0.42898	normal	3.03e-16	-4.82675	down	--	--	--	0.99255	-0.00521	normal
gene12174	0.040639	-0.46956	normal	1.08e-63	-2.20994	down	7.12e-13	-1.67056	down	0.049145	0.986374	normal
gene12175	0.576735	-0.31498	normal	0.002106	-1.26795	down	2.59e-47	-3.70529	down	0.15237	0.800213	normal
gene12176	0.019411	-0.6048	normal	0.000895	-0.55837	normal	1.41e-21	-2.29207	down	0.916871	-0.03576	normal
gene12178	0.595218	-0.30046	normal	0.00672	-1.22707	down	--	--	--	--	--	--
gene12180	0.750414	0.189431	normal	5.56e-35	-2.34362	down	0.022964	1.14344	normal	0.543379	0.348223	normal
gene12182	0.640175	0.213187	normal	1.72e-10	1.01947	up	0.000104	-0.86309	normal	1.21e-05	-1.33502	down
gene12184	0.078319	0.32841	normal	5.69e-16	-1.64818	down	8.46e-55	-1.80464	down	0.876003	-0.07499	normal
gene12185	0.636444	-0.25295	normal	9.41e-08	-2.10516	down	0.563306	-0.25114	normal	0.551948	0.416138	normal
gene12188	0.936974	0.042524	normal	2.49e-15	-1.45918	down	0.781114	-0.08902	normal	0.148463	-0.56752	normal
gene12196	0.637742	0.154995	normal	6.91e-26	-2.08052	down	0.000154	-0.62572	normal	0.8481	-0.07065	normal
gene12201	0.732728	-0.14675	normal	2.76e-31	-2.10784	down	0.002505	-0.55639	normal	0.726618	0.229172	normal
gene12206	0.357497	-0.2386	normal	2.69e-12	-1.20107	down	0.037269	-0.58731	normal	0.157187	0.503276	normal
gene12220	0.566239	0.233969	normal	7.37e-19	1.32479	up	0.054743	0.237212	normal	2.25e-09	-1.42742	down
gene12221	0.976813	-0.02391	normal	0.004078	-1.02545	down	8.8e-05	2.72892	up	0.060247	1.01846	normal
gene12226	0.759094	-0.16915	normal	0.003987	-0.53194	normal	1.97e-08	-1.69857	down	0.020696	0.673186	normal
gene12228	0.066957	0.495761	normal	4e-33	-1.68127	down	0.019771	-0.31805	normal	0.01429	-0.57277	normal
gene12230	0.878504	0.08577	normal	1.17e-22	-2.4958	down	0.014447	-0.62117	normal	0.052368	0.995558	normal
gene12246	0.684814	-0.15208	normal	4.16e-11	-1.34337	down	3.35e-20	-1.9674	down	0.965868	0.023668	normal
gene12270	0.001484	-0.65334	normal	0.278007	-0.21551	normal	8.75e-30	-2.43094	down	0.925421	-0.04111	normal
gene12274	0.491063	0.240705	normal	1.82e-24	-1.23038	down	3.35e-20	-1.79041	down	0.013674	-0.71848	normal
gene12277	0.353158	-0.3655	normal	0.406996	-0.30041	normal	5.65e-06	-1.22872	down	0.792952	0.198781	normal
gene1228	0.183979	-0.44552	normal	3.12e-12	-2.50953	down	8.97e-06	-2.18765	down	0.126565	0.706808	normal
gene12282	0.883741	0.050068	normal	1.88e-19	-1.37061	down	0.016169	-0.35392	normal	0.040934	0.50991	normal
gene12290	0.805435	-0.10695	normal	5.4e-21	-1.22796	down	0.003938	-0.49059	normal	0.850193	-0.0639	normal
gene12296	0.967365	-0.02484	normal	9.95e-07	-1.95106	down	--	--	--	0.069407	-1.06032	normal
gene12302	0.838402	-0.10555	normal	6.45e-15	-1.16001	down	8.16e-05	-0.77823	normal	0.144544	0.439159	normal
gene12307	0.732727	-0.12989	normal	5.09e-27	-1.15864	down	2.2e-06	-1.05959	down	0.938575	-0.03733	normal
gene1231	0.479589	-0.27476	normal	7e-07	-1.27843	down	0.000277	-1.43556	down	0.363005	0.450987	normal
gene12310	--	--	--	--	--	--	5.35e-05	-2.71288	down	--	--	--
gene12320	0.725238	-0.14887	normal	0.508695	-0.16389	normal	3.63e-05	-0.77317	normal	4.65e-07	-1.27055	down
gene12322	0.645213	0.15821	normal	0.421418	0.226552	normal	6.93e-08	-1.04237	down	0.284735	-0.22947	normal
gene1235	0.894084	0.091862	normal	2.14e-10	-2.09929	down	--	--	--	0.541988	-0.41287	normal
gene12360	0.670452	-0.24127	normal	4.5e-05	-1.42608	down	6.78e-07	1.87006	up	0.095233	0.843298	normal
gene12365	0.991522	0.009202	normal	6.06e-10	-2.04864	down	--	--	--	0.002052	1.45792	up
gene12367	0.3671	-0.42139	normal	0.007203	-0.86111	normal	2.09e-05	-1.38567	down	0.730654	0.183179	normal
gene12371	0.342844	-0.28741	normal	0.699718	0.058023	normal	5.19e-10	-1.34028	down	0.47415	0.299981	normal
gene1239	0.659176	0.256063	normal	1.12e-07	-1.77433	down	0.398759	0.445736	normal	0.128711	0.72247	normal
gene12394	0.994553	0.005929	normal	1.9e-15	-3.81956	down	--	--	--	0.026575	1.25387	normal
gene12395	0.551319	-0.32221	normal	4.81e-10	-1.45883	down	0.628401	-0.35219	normal	0.409678	0.535341	normal
gene12403	0.042488	-0.39933	normal	1.83e-42	-2.06382	down	########	-2.81218	down	0.346051	-0.26389	normal
gene12408	0.149977	-0.46554	normal	9.53e-06	-0.88519	normal	3.6e-86	-3.80087	down	0.857065	-0.09823	normal
gene12412	0.998593	0.00092	normal	1.42e-18	-1.6174	down	0.004706	0.811125	normal	0.006506	0.753984	normal
gene12418	0.745545	0.187048	normal	1.23e-06	-2.4358	down	--	--	--	0.007817	1.36359	up
gene12422	0.898331	-0.07828	normal	0.000195	0.99566	normal	0.000612	-1.02654	down	0.783957	0.146323	normal
gene12425	0.378848	-0.31497	normal	0.804399	-0.06066	normal	1.25e-07	-1.0164	down	0.507387	-0.25914	normal
gene12430	0.269557	-0.37168	normal	1.37e-17	-0.94348	normal	2.46e-26	-2.51494	down	0.573038	0.197771	normal
gene12432	0.730748	-0.16526	normal	9.17e-05	-1.10251	down	2e-08	-1.44883	down	0.821198	0.118224	normal
gene1244	0.662291	-0.19041	normal	0.01523	-0.61212	normal	8.19e-05	-1.89844	down	0.857066	-0.07897	normal
gene12459	0.921011	-0.06063	normal	0.000701	-0.85837	normal	1.76e-14	-1.91235	down	0.479276	0.425879	normal
gene12469	--	--	--	1.01e-08	-3.27511	down	--	--	--	0.43977	-0.53039	normal
gene1247	0.421268	-0.24662	normal	3.29e-09	-2.61143	down	9.37e-36	-2.43169	down	0.433911	0.333141	normal
gene1248	0.533908	-0.18971	normal	3.64e-24	-2.60635	down	3.86e-36	-2.40406	down	0.36048	0.35168	normal
gene12494	0.83904	0.140931	normal	--	--	--	0.003205	-1.20712	down	--	--	--
gene12510	0.191942	-0.3584	normal	1.45e-22	-1.27302	down	1.83e-10	-0.96359	normal	0.967379	-0.0134	normal
gene12527	0.212881	-0.30153	normal	0.001144	-0.44554	normal	3.17e-30	-1.66826	down	0.031715	-0.51559	normal
gene12530	0.491055	-0.23748	normal	3.33e-80	-2.71994	down	1.27e-43	-2.33306	down	0.125129	0.624668	normal
gene12531	0.771727	0.119759	normal	6.54e-17	-2.02641	down	0.004529	0.837398	normal	0.794367	0.135707	normal
gene12542	0.178944	0.553555	normal	0.00425	-0.97948	normal	1.14e-05	-1.58575	down	0.675323	-0.23028	normal
gene12565	0.429134	0.270933	normal	4.85e-13	-1.63399	down	1.51e-06	-1.23691	down	0.990062	-0.00847	normal
gene12571	0.485217	-0.36072	normal	0.003805	-1.381	down	--	--	--	0.988814	0.012856	normal
gene12573	0.005612	-1.01886	down	0.014064	1.07302	normal	0.509573	-0.41099	normal	--	--	--
gene12581	0.692665	-0.1654	normal	6.63e-17	-1.03695	down	5.84e-09	-1.34734	down	0.209856	0.56897	normal
gene12582	0.058737	-0.63384	normal	########	-5.08105	down	2.55e-33	-4.38893	down	0.29165	0.661496	normal
gene12583	0.326686	0.357803	normal	3.58e-13	-1.15423	down	0.384591	0.211747	normal	0.738684	0.162496	normal
gene12584	0.570984	-0.28816	normal	0.000185	-1.27877	down	0.048559	-1.05157	normal	0.065352	0.833573	normal
gene12586	0.399847	-0.3811	normal	0.001763	-1.4381	down	--	--	--	0.236548	0.746412	normal
gene1260	0.288855	-0.34566	normal	7.2e-13	-1.24503	down	6.81e-19	-1.85858	down	0.891829	0.049503	normal
gene12603	0.695187	-0.21424	normal	1.99e-09	-1.54836	down	6.72e-05	1.1887	up	0.980676	0.022864	normal
gene12608	0.283433	-0.31525	normal	0.031596	-0.31805	normal	3.43e-22	-1.60176	down	0.919175	0.032744	normal
gene1261	0.883032	-0.10564	normal	0.016625	-0.80986	normal	9.58e-05	-1.4506	down	0.563238	0.267239	normal
gene12612	0.579038	-0.22452	normal	0.000185	-0.8173	normal	1.16e-07	-1.19033	down	0.284598	0.298861	normal
gene12656	0.141867	-0.46231	normal	1.47e-30	-1.7337	down	0.398838	-0.30817	normal	0.659055	0.178455	normal
gene1266	0.832208	0.120924	normal	4.38e-36	-1.87617	down	9.76e-16	-1.72531	down	0.018134	0.49643	normal
gene12675	0.038779	0.659046	normal	3.5e-41	-1.51623	down	1.56e-26	-2.3843	down	0.875961	0.086915	normal
gene12678	0.940159	-0.02929	normal	1.26e-23	-1.23433	down	1.81e-29	-1.55906	down	0.784894	0.093904	normal
gene12688	1.72e-05	1.42165	up	0.066255	0.687576	normal	9.95e-18	-4.00061	down	0.333576	-0.57601	normal
gene12693	0.416924	-0.35886	normal	5.92e-48	-4.12098	down	4e-26	-3.50991	down	0.259969	0.64283	normal
gene12696	0.756182	0.201281	normal	1.64e-06	-1.90424	down	--	--	--	0.629004	0.356837	normal
gene127	0.988581	0.008784	normal	0.048091	0.41894	normal	7.66e-22	-1.50628	down	0.627566	-0.12967	normal
gene12707	0.905178	0.073978	normal	5.87e-05	-1.27485	down	0.398454	-0.26345	normal	0.297745	0.609739	normal
gene12723	0.993582	-0.00719	normal	0.044288	0.982349	normal	9.12e-15	-2.33165	down	--	--	--
gene12724	4.54e-07	-0.88011	normal	0.559822	0.143375	normal	3.43e-27	-2.39381	down	0.278638	0.31506	normal
gene12727	0.005047	0.763814	normal	1.63e-12	1.0527	up	0.094168	0.324376	normal	2.08e-18	-2.07597	down
gene12731	0.925734	-0.06665	normal	5.55e-07	-2.3972	down	0.034856	-0.72264	normal	0.215093	0.486884	normal
gene12733	0.800473	0.140941	normal	2.93e-20	-1.25856	down	0.002324	-0.73252	normal	0.891434	0.070734	normal
gene12736	0.709709	-0.17747	normal	8.45e-09	-1.23245	down	0.252503	-0.4329	normal	3.93e-07	1.34758	up
gene12741	0.097383	-0.57682	normal	0.63349	-0.09748	normal	3.55e-07	-1.40724	down	0.932879	0.034332	normal
gene12744	0.989889	0.006051	normal	1.59e-09	-0.70984	normal	2.32e-34	-2.64456	down	0.856878	0.115545	normal
gene12745	3.21e-07	-1.05528	down	9.86e-38	-2.85659	down	1.57e-80	-3.98993	down	0.322099	0.397525	normal
gene12747	0.604558	-0.27695	normal	6.56e-06	-1.64765	down	--	--	--	0.448519	0.514072	normal
gene12748	0.752179	-0.1894	normal	0.019729	0.765293	normal	2.34e-18	-1.65386	down	0.555345	-0.39727	normal
gene12750	0.489092	-0.28537	normal	0.001325	-1.09588	down	0.000527	-1.29151	down	0.00793	1.10585	up
gene12752	0.060995	-0.60341	normal	0.210189	0.583536	normal	0.001977	-2.57151	down	0.16815	0.803645	normal
gene12771	0.971876	-0.01812	normal	0.000352	-0.86844	normal	1.16e-13	-1.09164	down	0.747221	0.148602	normal
gene12772	0.955253	-0.02914	normal	3.55e-06	-1.13286	down	1.02e-18	-3.22639	down	0.397838	-0.31669	normal
gene12774	0.376747	-0.2245	normal	2.4e-17	-0.96962	normal	5.3e-47	-1.73376	down	0.592474	-0.16628	normal
gene12779	0.298516	-0.34683	normal	0.685024	-0.09959	normal	4.38e-13	-1.67751	down	0.281005	0.435335	normal
gene1278	0.690622	-0.18271	normal	3.25e-08	1.10484	up	1.39e-39	-2.33778	down	0.46313	-0.20869	normal
gene12780	0.79439	-0.11282	normal	0.000726	-1.14382	down	0.016735	-0.79755	normal	0.060718	0.807908	normal
gene12797	0.262088	-0.25181	normal	9.16e-13	-1.66845	down	1.17e-05	-1.14646	down	0.152155	0.544251	normal
gene12798	0.561536	-0.15951	normal	0.004129	0.596228	normal	1.61e-23	-1.31984	down	6.31e-15	-1.6072	down
gene128	0.771171	0.132028	normal	0.279953	0.253498	normal	1.11e-22	-1.45589	down	0.701667	-0.12217	normal
gene12806	0.191355	-0.32801	normal	0.009994	-0.74449	normal	1.61e-09	-1.17184	down	0.205259	0.40452	normal
gene12807	0.869762	-0.08693	normal	8.63e-18	-1.43708	down	0.050254	1.52881	normal	0.237511	0.477167	normal
gene12809	0.793864	-0.1748	normal	0.003796	-1.14723	down	0.315021	-0.44228	normal	0.083603	-0.93862	normal
gene12827	0.460601	0.326029	normal	0.007874	-0.80007	normal	4.26e-08	-1.84066	down	0.682468	-0.27213	normal
gene12834	0.961191	-0.04038	normal	1.98e-09	-1.88322	down	1.86e-06	-1.85159	down	0.270254	0.594958	normal
gene12847	0.74583	-0.20471	normal	0.002849	-1.33631	down	3.23e-16	-4.97336	down	0.140612	-0.77882	normal
gene12849	0.456018	-0.25625	normal	4.37e-11	-1.30449	down	2.52e-06	-1.1212	down	7.12e-06	1.28565	up
gene12850	0.203398	-0.57287	normal	4.53e-14	-3.24058	down	--	--	--	0.005325	1.38131	up
gene12851	0.946518	-0.04723	normal	1.85e-08	-1.23889	down	0.949489	-0.02527	normal	0.010958	0.991347	normal
gene12856	0.946509	-0.05313	normal	0.000807	-1.78071	down	--	--	--	0.438211	0.433605	normal
gene12876	0.083708	0.702763	normal	0.050405	0.722757	normal	0.290826	0.257782	normal	0.000511	-1.23424	down
gene12882	0.639426	-0.17678	normal	0.102074	0.186145	normal	1.16e-11	-1.50961	down	0.01908	-0.78689	normal
gene1289	0.934717	-0.06407	normal	2.06e-09	-2.12868	down	--	--	--	0.490704	0.426393	normal
gene12905	0.992556	0.007947	normal	0.020713	-0.94369	normal	0.002259	-1.36625	down	0.159514	0.64324	normal
gene12912	0.517337	-0.3504	normal	2.41e-10	-3.36427	down	--	--	--	0.149494	0.830259	normal
gene12914	0.823321	-0.09926	normal	0.004033	-0.8024	normal	1.2e-07	-1.15647	down	0.921836	-0.06639	normal
gene12917	0.434639	-0.37283	normal	0.368069	-0.38066	normal	7.45e-05	-1.39511	down	0.283245	0.588908	normal
gene12920	0.791529	-0.13613	normal	0.009804	-1.11411	down	9.16e-15	-3.27737	down	0.144774	0.613107	normal
gene12944	0.422789	-0.1684	normal	6.81e-18	-1.7974	down	3.6e-32	-2.5648	down	0.047783	0.55608	normal
gene12952	0.912616	0.066478	normal	0.19203	-0.36745	normal	5.88e-05	-1.21283	down	0.682707	-0.15977	normal
gene12957	0.663656	-0.18008	normal	2.01e-17	-1.07874	down	0.000938	-0.77202	normal	2.43e-09	1.25795	up
gene12958	0.814442	0.150012	normal	2.73e-12	-2.93101	down	--	--	--	0.215945	0.727412	normal
gene12977	0.923537	-0.07334	normal	0.003396	-1.23759	down	--	--	--	0.594997	0.376912	normal
gene12980	0.857207	-0.12861	normal	--	--	--	2.83e-09	-3.61287	down	--	--	--
gene12983	--	--	--	--	--	--	0.000591	-2.62178	down	--	--	--
gene12985	4.62e-08	-0.72648	normal	2.39e-42	-2.92982	down	7.74e-07	-2.67072	down	0.411365	0.379129	normal
gene1299	0.66275	0.265089	normal	4.64e-29	-3.09529	down	0.000785	-1.59736	down	0.957797	0.034495	normal
gene12995	0.905008	-0.05006	normal	3.61e-30	-1.2006	down	0.30213	-0.16942	normal	0.416289	-0.21861	normal
gene13002	0.876631	-0.08805	normal	0.741935	0.102771	normal	9.98e-10	-1.17128	down	0.290868	-0.37587	normal
gene13004	0.086643	-0.40775	normal	1.66e-32	-1.9989	down	0.000515	-0.64295	normal	0.081366	0.672646	normal
gene1302	0.462528	-0.37253	normal	4.42e-25	-3.37635	down	--	--	--	0.111234	0.895974	normal
gene13020	0.888765	-0.04819	normal	0.98561	-0.00368	normal	2.67e-10	-1.18039	down	0.048453	-0.38726	normal
gene13033	0.004841	-0.79356	normal	0.036141	0.5606	normal	2.58e-07	-1.24487	down	0.210652	0.551015	normal
gene13035	0.921484	-0.07555	normal	0.00232	-1.12244	down	0.000132	1.83557	up	0.801016	-0.14764	normal
gene13053	0.905623	-0.06158	normal	0.970017	0.008289	normal	3.46e-22	-1.48517	down	2.36e-24	-1.13844	down
gene13056	--	--	--	0.004591	-1.53398	down	--	--	--	0.021071	0.886999	normal
gene13060	0.476928	-0.21046	normal	1.87e-15	-0.95642	normal	2.24e-75	-2.83377	down	0.669286	-0.16365	normal
gene13074	0.928447	0.067204	normal	0.527041	0.161617	normal	1.62e-06	-1.93386	down	0.387015	-0.47181	normal
gene13075	0.077961	-0.72373	normal	--	--	--	1.38e-10	-3.33441	down	--	--	--
gene13082	--	--	--	0.002942	-1.07454	down	--	--	--	0.852588	0.140319	normal
gene13085	0.112307	-0.33971	normal	1.67e-06	-1.06451	down	0.001117	-0.7508	normal	0.010335	0.642591	normal
gene13086	0.905128	-0.08224	normal	0.000187	-1.91313	down	--	--	--	--	--	--
gene13098	0.05588	-0.42631	normal	1.91e-26	-1.19165	down	5.74e-09	-0.72004	normal	0.192276	0.300869	normal
gene1313	0.613466	0.186585	normal	1.19e-13	-1.11266	down	1.15e-22	-1.54935	down	0.010335	-0.49429	normal
gene13134	0.162641	0.51012	normal	0.36348	0.266966	normal	--	--	--	0.005345	-1.5047	down
gene13137	0.050108	0.429524	normal	0.000292	0.357427	normal	1.74e-10	-1.30873	down	0.026009	-0.50107	normal
gene1314	0.675746	-0.1704	normal	1.56e-26	-1.6236	down	0.722383	-0.09615	normal	0.491841	0.39334	normal
gene13142	0.854049	-0.09986	normal	1.7e-18	-1.27062	down	0.031011	-0.46721	normal	0.769372	0.138597	normal
gene13147	0.909891	0.041189	normal	0.034108	-0.31562	normal	6.45e-21	-1.35187	down	0.084155	-0.38568	normal
gene13155	0.089355	0.408491	normal	1.41e-14	-1.33374	down	0.432902	-0.15151	normal	0.56648	-0.12071	normal
gene13170	0.867144	0.110842	normal	5.88e-07	-2.39823	down	--	--	--	0.013322	1.35528	normal
gene13179	0.576153	0.270937	normal	0.748842	0.076012	normal	1.48e-07	-1.31287	down	0.067638	-0.63556	normal
gene13191	0.194915	-0.32252	normal	1.32e-34	-3.08548	down	2.14e-25	-2.34273	down	0.673426	0.207955	normal
gene13195	0.141867	0.482046	normal	3.03e-26	-1.90679	down	1.42e-49	-3.23761	down	0.092747	-0.43306	normal
gene13219	0.211047	-0.56603	normal	2.95e-07	-1.96419	down	4.6e-34	-3.79534	down	0.25616	0.720545	normal
gene1322	0.362334	0.294399	normal	2.53e-15	-1.54289	down	1.45e-31	-1.64572	down	0.911856	-0.06253	normal
gene13227	0.930744	0.06081	normal	--	--	--	0.005886	-1.67449	down	--	--	--
gene13250	0.867601	-0.10813	normal	0.030377	-0.40154	normal	0.001165	-1.03981	down	0.107782	-0.50782	normal
gene13257	0.86978	-0.07078	normal	1.11e-09	-1.1959	down	0.718429	-0.07253	normal	0.208542	0.472833	normal
gene13265	0.009849	0.791106	normal	0.000946	0.58615	normal	5.96e-08	1.35264	up	1.95e-06	-1.3391	down
gene13271	0.001305	-0.81997	normal	3.86e-14	-0.88462	normal	1.34e-11	-1.24325	down	0.031433	0.616541	normal
gene13283	0.740379	-0.17539	normal	9.7e-06	-1.25551	down	7.49e-13	-2.59525	down	0.58756	-0.21948	normal
gene13297	0.499448	-0.23995	normal	5.65e-14	-1.27704	down	0.163667	0.426195	normal	0.117557	0.502401	normal
gene13313	0.597752	-0.17462	normal	0.080315	-0.38921	normal	4.52e-10	-1.09758	down	0.528623	0.313406	normal
gene13320	0.986805	0.006362	normal	2.49e-13	-1.07795	down	6.46e-07	-0.81175	normal	0.286688	-0.21383	normal
gene13325	0.634597	-0.18807	normal	9.38e-11	-0.89438	normal	4.9e-14	-1.50688	down	0.016663	0.400769	normal
gene13338	0.818743	0.1026	normal	0.008226	-0.82194	normal	2.09e-09	-2.06251	down	0.323244	0.509862	normal
gene1334	0.35092	0.201811	normal	4.36e-24	-1.13287	down	0.000534	-0.53071	normal	0.979922	0.014003	normal
gene13343	0.911608	-0.06544	normal	0.781157	0.05762	normal	8.36e-12	-1.39721	down	0.424087	0.484218	normal
gene13352	0.708025	0.158434	normal	6.61e-22	-1.33579	down	0.033353	-0.37832	normal	0.425526	0.341989	normal
gene13368	0.883359	-0.10621	normal	0.000123	-2.05219	down	--	--	--	0.537396	-0.39238	normal
gene13369	0.233926	-0.52236	normal	--	--	--	1.44e-14	-6.08551	down	--	--	--
gene13374	7.97e-06	-1.25347	down	5.67e-24	-3.30208	down	0.059587	-0.9866	normal	0.521007	0.411679	normal
gene13375	0.005396	-0.47819	normal	8.46e-12	-2.12787	down	9e-10	-2.35207	down	0.758607	0.217246	normal
gene13380	0.001282	-0.49744	normal	4.17e-32	-1.17016	down	0.428242	-0.16372	normal	0.013767	0.856565	normal
gene13382	0.130559	-0.64202	normal	0.215646	0.585478	normal	0.009921	-1.22282	down	0.273181	0.649843	normal
gene13388	0.637343	-0.24595	normal	2.84e-06	-2.46321	down	--	--	--	0.436482	0.456799	normal
gene1340	0.4588	0.355387	normal	0.184463	-0.63325	normal	5.15e-19	-2.34092	down	0.045903	1.12346	normal
gene13420	0.781673	-0.14074	normal	0.002248	-0.37491	normal	1.02e-23	-2.54928	down	7e-06	-1.02352	down
gene13437	0.463916	-0.20895	normal	0.00013	-0.92486	normal	1.62e-07	-1.17553	down	0.035267	0.866013	normal
gene13446	0.012701	-0.46301	normal	5.7e-08	-1.31185	down	1.02e-29	-2.61521	down	0.413512	-0.41419	normal
gene13448	0.284727	0.361823	normal	1.51e-05	-1.16598	down	0.103483	-0.56103	normal	0.971459	0.01844	normal
gene13450	0.546727	0.229263	normal	9.14e-39	-1.613	down	6.25e-05	-1.28907	down	0.020982	-0.60212	normal
gene13451	0.882256	-0.10784	normal	1.28e-59	-5.5667	down	--	--	--	0.453414	0.387157	normal
gene13465	0.547393	0.218709	normal	9.94e-23	-1.58008	down	6.06e-15	-1.3123	down	0.571562	0.184239	normal
gene13467	0.219367	-0.3786	normal	8.7e-18	-1.66964	down	4.73e-18	-2.25983	down	0.008477	0.608967	normal
gene13474	0.52482	0.294108	normal	0.000274	-0.94958	normal	4.18e-05	-1.07742	down	0.89423	0.089372	normal
gene13489	0.719113	-0.20624	normal	1.17e-08	-2.44698	down	--	--	--	0.27443	0.70634	normal
gene13506	0.9462	-0.04521	normal	5.52e-07	-1.38696	down	0.102812	-0.67764	normal	0.276783	0.637985	normal
gene13509	0.102932	-0.52243	normal	6.02e-32	-1.56103	down	4.95e-27	-2.29912	down	0.113828	-0.39913	normal
gene13516	0.386618	-0.32364	normal	4.6e-19	-2.07427	down	8.98e-17	-2.23602	down	0.228705	0.605971	normal
gene13520	0.660589	-0.1353	normal	1.33e-09	-1.54996	down	0.004808	-0.81588	normal	0.102636	0.673116	normal
gene13525	0.789446	0.145907	normal	0.548767	-0.18614	normal	0.006356	-0.81656	normal	0.000195	-1.37879	down
gene13535	0.494745	-0.22566	normal	0.343671	0.154059	normal	5.25e-18	-1.05347	down	0.922526	-0.0347	normal
gene13536	0.998191	0.002781	normal	0.000564	-1.02755	down	--	--	--	0.193912	0.787838	normal
gene1354	0.622028	0.287297	normal	2.43e-11	-4.19913	down	--	--	--	0.825138	0.179871	normal
gene13545	0.020884	0.540075	normal	1.01e-07	-1.48715	down	1.01e-08	-1.61511	down	0.933976	-0.06139	normal
gene13551	0.10815	-0.55207	normal	0.000549	-0.73809	normal	7.49e-08	-1.65296	down	0.539289	-0.20336	normal
gene13552	0.921256	-0.02858	normal	4.15e-16	-1.06113	down	4.27e-15	-0.95173	normal	0.929352	0.027048	normal
gene13554	0.526871	-0.24909	normal	9.77e-14	-1.70367	down	0.875706	-0.04521	normal	0.101998	0.530616	normal
gene13555	0.118158	0.657501	normal	0.0421	-0.75969	normal	0.000155	-2.25083	down	0.07748	-1.03275	normal
gene13559	0.821459	-0.15216	normal	0.003194	-1.18766	down	--	--	--	0.432361	0.426197	normal
gene13574	0.50821	-0.21044	normal	0.000349	-0.8272	normal	1.32e-28	-1.67385	down	0.921419	0.0512	normal
gene13575	0.95772	-0.04178	normal	0.296923	-0.33802	normal	0.001451	-1.25174	down	0.675713	-0.25401	normal
gene13580	0.956289	-0.04437	normal	--	--	--	3.37e-27	-4.43842	down	--	--	--
gene13586	0.381743	-0.31548	normal	1.28e-44	-3.47642	down	9.6e-05	0.753033	normal	0.117091	0.847499	normal
gene1359	--	--	--	0.079072	0.89944	normal	0.019764	-0.79641	normal	0.007386	-1.44993	down
gene13593	0.418729	-0.26748	normal	5.13e-14	-1.43273	down	0.004121	-0.75862	normal	0.034816	0.833423	normal
gene13599	0.131862	0.313989	normal	9.14e-12	-1.43767	down	6.14e-18	-1.38086	down	0.476509	-0.13148	normal
gene13600	0.077413	-0.54738	normal	3.15e-14	-1.25079	down	1.68e-33	-3.53979	down	0.470356	-0.28898	normal
gene13601	0.857837	-0.08531	normal	1.31e-28	-1.66538	down	1.34e-34	-2.66757	down	0.355026	-0.30226	normal
gene13605	0.131863	-0.50919	normal	3.98e-23	-1.7991	down	3.34e-14	-2.57504	down	0.003906	1.03188	up
gene13606	0.433763	0.27896	normal	1.06e-09	-1.02314	down	0.001138	-0.77815	normal	0.665591	-0.18411	normal
gene13609	0.878451	-0.11058	normal	0.87548	-0.09375	normal	--	--	--	0.002635	-1.34032	down
gene1361	0.956289	0.041437	normal	1.67e-08	-3.04003	down	--	--	--	0.000757	1.68959	up
gene13614	0.98331	0.018477	normal	0.011225	-0.73619	normal	8.52e-06	-1.90528	down	0.384381	0.565717	normal
gene13617	0.498296	-0.34877	normal	0.000245	-1.2333	down	0.007896	-1.56867	down	0.069163	0.725541	normal
gene13618	0.628262	0.17886	normal	3.85e-23	-1.67553	down	0.00011	-0.71379	normal	0.595403	0.257942	normal
gene13628	0.747561	0.175645	normal	0.003468	-0.77624	normal	1.57e-05	-1.9325	down	0.478193	-0.32293	normal
gene13629	0.990752	-0.00978	normal	0.001196	-1.64687	down	--	--	--	--	--	--
gene13635	0.784921	-0.17903	normal	0.008296	-1.40304	down	--	--	--	--	--	--
gene13636	0.88768	-0.06814	normal	1.52e-14	-1.23303	down	0.000886	-0.63893	normal	0.176663	0.282657	normal
gene13642	0.859874	-0.08648	normal	2.16e-06	-0.67633	normal	1.75e-15	-1.12981	down	8.31e-11	-0.72145	normal
gene13653	0.691806	0.247023	normal	9.05e-32	-4.40917	down	--	--	--	0.049693	0.886439	normal
gene13654	0.729502	0.220706	normal	1.57e-14	-2.45763	down	--	--	--	0.079626	0.498172	normal
gene13658	0.11601	-0.54111	normal	1.42e-14	-1.99498	down	1.39e-18	-2.43175	down	0.090686	0.800622	normal
gene13671	0.003151	-0.76775	normal	1.19e-07	-1.16212	down	6.32e-76	-3.10014	down	0.060277	-0.51079	normal
gene13676	0.705287	-0.23462	normal	0.427198	0.500456	normal	2.63e-13	-2.98443	down	0.545916	-0.41036	normal
gene13695	0.000223	-0.8691	normal	1.64e-33	-2.66637	down	4.52e-59	-5.8763	down	0.941835	0.043292	normal
gene13698	0.267118	0.343885	normal	0.132268	-0.63694	normal	0.000339	-2.68931	down	0.018701	-1.29995	normal
gene137	0.623065	0.178403	normal	1.1e-26	-1.60849	down	0.000103	-0.69669	normal	0.169054	0.443367	normal
gene13710	0.033387	-0.68216	normal	3.97e-11	-1.45042	down	1.63e-14	-1.07774	down	0.000502	-0.49267	normal
gene13715	0.006309	-0.61706	normal	1.49e-19	-1.02572	down	5.41e-13	-0.94002	normal	0.114288	0.514192	normal
gene13717	0.66259	0.165532	normal	1.09e-20	1.28166	up	2.93e-10	1.01954	up	0.000125	-1.00853	down
gene13718	0.093337	0.660949	normal	1.71e-30	2.18404	up	0.588848	-0.14123	normal	1.33e-09	-1.9787	down
gene13735	0.846394	0.079058	normal	0.584827	-0.08206	normal	8.95e-10	-1.0166	down	0.10097	-0.4278	normal
gene1374	0.502758	-0.31107	normal	1.52e-07	-1.40489	down	4.32e-11	-2.4415	down	0.301049	0.460305	normal
gene1376	0.90405	0.065289	normal	1.31e-06	1.26777	up	0.838044	-0.04854	normal	0.000999	-1.29811	down
gene13762	0.917817	0.0494	normal	6.77e-06	-1.1519	down	3.08e-19	-2.77831	down	0.008425	-1.34953	down
gene13773	0.925392	-0.03703	normal	6.56e-19	-1.6354	down	7.27e-15	-1.32273	down	0.823732	-0.07898	normal
gene13778	0.820829	0.153249	normal	--	--	--	0.000546	-1.36716	down	--	--	--
gene13779	0.690606	0.237195	normal	0.000806	-1.33605	down	--	--	--	0.083345	0.866134	normal
gene13790	0.686507	0.186483	normal	0.621512	-0.0865	normal	5.03e-16	-1.21118	down	0.263748	-0.35479	normal
gene13804	0.122895	-0.50008	normal	7.95e-18	-1.27298	down	6.37e-15	-1.25695	down	0.706804	0.171134	normal
gene13809	0.200956	-0.47969	normal	########	-3.52407	down	7.86e-05	-0.81078	normal	0.086818	0.943917	normal
gene13810	0.24967	-0.4177	normal	1.82e-05	-1.52638	down	2.46e-67	-4.15015	down	0.692995	0.259611	normal
gene13813	0.017803	-0.51457	normal	5.54e-53	-2.15163	down	0.117039	-0.38885	normal	0.010815	0.671385	normal
gene13816	0.998713	0.000973	normal	8.81e-11	-1.51329	down	0.502183	-0.2724	normal	0.545404	0.183882	normal
gene13817	0.649671	-0.1194	normal	2.68e-14	-1.19172	down	3.35e-06	-0.65772	normal	0.476928	0.250997	normal
gene13818	0.141683	-0.44053	normal	1.03e-09	-1.25114	down	0.948158	-0.01938	normal	0.002251	1.02235	up
gene13835	0.863304	0.08384	normal	2.41e-15	-1.47808	down	0.000296	-0.86021	normal	0.163967	-0.49507	normal
gene13836	0.886864	-0.0561	normal	1.79e-13	-1.17375	down	0.01115	-0.49583	normal	0.532957	0.382771	normal
gene13850	0.773935	-0.09855	normal	2.01e-17	-1.0093	down	1.11e-05	-0.61458	normal	0.010301	0.712637	normal
gene13851	0.589997	-0.14922	normal	1.7e-15	-1.34876	down	9.55e-20	-1.42664	down	0.473901	-0.27007	normal
gene13852	0.941035	-0.04136	normal	0.20893	-0.20028	normal	1.44e-38	-1.59999	down	0.892839	-0.05583	normal
gene13866	0.021074	-0.4405	normal	2.99e-18	-1.16183	down	0.000657	-0.50518	normal	0.013182	0.447733	normal
gene13869	0.697701	-0.20346	normal	5.03e-06	-1.06049	down	1.06e-06	-1.52931	down	0.169054	0.45848	normal
gene13894	0.5602	-0.17132	normal	2.95e-56	-1.76393	down	4.15e-95	-1.89648	down	0.984869	-0.0075	normal
gene13899	0.208489	0.490789	normal	5.65e-37	1.87701	up	0.795544	0.095051	normal	0.000522	-1.28474	down
gene13913	0.054839	-0.48937	normal	0.056384	0.384974	normal	3.35e-14	-1.44705	down	0.204888	-0.30834	normal
gene1392	0.428818	-0.25555	normal	7.98e-15	-0.85628	normal	3.11e-32	-1.98708	down	0.102721	-0.3848	normal
gene13934	0.557958	0.224832	normal	2.56e-05	-1.28624	down	1.7e-06	-3.17166	down	0.594541	0.350087	normal
gene13935	0.522232	-0.24441	normal	1.37e-30	-2.46317	down	6.19e-12	-4.91206	down	0.92681	-0.05516	normal
gene13944	0.742963	0.119356	normal	2.89e-25	-1.33247	down	9.95e-22	-1.65197	down	0.053728	-0.57694	normal
gene13948	0.840958	0.115414	normal	0.186813	0.289829	normal	7.15e-09	-1.26677	down	0.52173	-0.33878	normal
gene13984	0.662642	-0.20175	normal	4.43e-18	-1.8787	down	0.091664	-0.56975	normal	0.017708	0.747564	normal
gene13985	0.964347	-0.02235	normal	6.88e-22	-1.10794	down	3.65e-05	-0.99975	normal	0.945873	-0.01908	normal
gene13986	0.306027	0.291047	normal	1.73e-13	-1.43974	down	1.21e-10	-0.98336	normal	0.06719	-0.46808	normal
gene13989	0.964035	-0.02083	normal	8.41e-18	-1.11321	down	0.006523	-0.52358	normal	0.679312	-0.15263	normal
gene13991	0.300306	0.303061	normal	8.11e-15	-1.21814	down	2.85e-10	-1.00183	down	2.45e-05	-0.66731	normal
gene13995	0.251936	-0.51325	normal	2.78e-16	-3.72823	down	--	--	--	0.000347	1.77103	up
gene14008	0.905623	0.083651	normal	3.1e-06	-2.11829	down	--	--	--	0.008106	1.31265	up
gene14031	0.487022	-0.2918	normal	0.000878	-1.34539	down	2.03e-07	-3.18141	down	0.224263	0.763661	normal
gene14034	0.799099	-0.14375	normal	0.700473	-0.12582	normal	1.92e-06	-1.60815	down	0.276783	-0.59472	normal
gene14035	0.486575	-0.172	normal	1.34e-32	-1.41091	down	4.29e-12	-0.96552	normal	0.280512	0.335212	normal
gene14042	0.987797	-0.0105	normal	2.82e-08	-2.40844	down	2.34e-05	-1.60692	down	0.703402	0.154299	normal
gene14043	0.941035	0.056041	normal	5.33e-06	-2.15957	down	--	--	--	0.472897	0.501746	normal
gene14051	0.038123	-0.35253	normal	4.84e-10	-1.06663	down	0.00083	-0.74658	normal	0.504053	0.312151	normal
gene14053	0.854571	-0.06646	normal	1.41e-39	-1.21731	down	0.923942	0.017637	normal	0.0136	0.72693	normal
gene14059	0.273156	-0.32283	normal	6.04e-09	-0.84612	normal	8.16e-68	-1.56007	down	0.010387	-0.3342	normal
gene14064	0.998546	0.001944	normal	2.85e-12	-2.59473	down	--	--	--	0.569785	0.34143	normal
gene14065	0.36344	-0.25898	normal	0.597841	0.12192	normal	8.24e-11	-1.44387	down	0.399958	-0.26492	normal
gene14068	0.526228	-0.30739	normal	0.119279	-0.44293	normal	1.62e-19	-2.89426	down	0.00532	0.92338	normal
gene1407	0.805435	-0.15332	normal	5.33e-05	-1.19124	down	3.91e-09	-1.62733	down	0.478154	-0.40465	normal
gene14076	0.693587	-0.14271	normal	1.96e-25	-1.61902	down	1.89e-08	-1.06964	down	0.803487	-0.10245	normal
gene14078	0.417354	-0.3832	normal	5.75e-06	-2.25183	down	--	--	--	0.332671	0.603716	normal
gene14085	0.631389	-0.16197	normal	1.16e-33	-1.1691	down	1.39e-10	-1.08294	down	0.572208	0.122939	normal
gene14086	0.541389	-0.3252	normal	0.001074	-1.34181	down	--	--	--	0.051376	0.921428	normal
gene14088	0.613466	0.290369	normal	0.000527	-2.59922	down	--	--	--	0.997791	-0.00172	normal
gene1409	0.059918	-0.56403	normal	0.000435	0.89141	normal	0.001837	-1.30092	down	0.990683	-0.00822	normal
gene14119	0.392674	-0.30437	normal	1.67e-28	-1.29932	down	1.39e-13	-1.68642	down	0.267875	-0.26524	normal
gene14126	0.228872	-0.24972	normal	6.85e-11	-1.10645	down	1.09e-43	-2.28432	down	0.226694	0.561825	normal
gene14128	0.760343	-0.20094	normal	0.188574	-0.72501	normal	0.001314	-2.38206	down	0.103905	0.74335	normal
gene14131	0.642771	0.249299	normal	0.001022	-1.63323	down	--	--	--	0.080458	-1.02412	normal
gene14132	0.146587	-0.39005	normal	1.42e-10	-1.16208	down	3.69e-11	-1.40919	down	0.042812	0.359223	normal
gene14139	0.768726	0.143723	normal	0.81229	0.05569	normal	0.000592	-0.69654	normal	0.005815	-1.11505	down
gene14140	0.902982	0.086153	normal	0.000154	-1.54056	down	--	--	--	0.136011	0.854442	normal
gene14153	0.984958	0.016422	normal	0.00038	-2.22831	down	1.71e-09	-2.99521	down	0.999648	0.000377	normal
gene14157	0.076898	-0.39134	normal	6.95e-24	-1.86706	down	5.19e-42	-3.04763	down	0.978089	0.013078	normal
gene14160	0.945571	-0.02623	normal	0.013025	0.526273	normal	0.467388	-0.11444	normal	0.000174	-1.05076	down
gene14172	0.858577	-0.10778	normal	0.744893	-0.11285	normal	0.003507	-0.74059	normal	1.96e-06	-1.19203	down
gene14174	0.353887	-0.30607	normal	8.27e-14	-1.21667	down	3.76e-09	-1.36577	down	0.021222	0.565355	normal
gene14175	0.926673	-0.04201	normal	4.57e-18	-1.04151	down	1.45e-10	0.912241	normal	0.971459	0.018557	normal
gene14179	0.783314	0.158589	normal	0.000413	-0.83531	normal	2.57e-07	-1.5576	down	0.613408	-0.18165	normal
gene14194	0.657613	-0.22432	normal	3.3e-24	-2.2709	down	0.582027	0.153992	normal	0.069471	1.02311	normal
gene14207	0.910837	0.080851	normal	6.86e-09	-1.9873	down	0.230384	-0.55757	normal	0.086031	0.725177	normal
gene14218	0.882754	0.091072	normal	0.000615	-1.9069	down	1.04e-41	-5.09654	down	0.22241	-0.57623	normal
gene14219	0.998304	-0.0023	normal	0.000578	-2.48179	down	--	--	--	0.120061	0.847091	normal
gene14222	0.845964	-0.1141	normal	0.001172	-1.37232	down	0.386931	-0.30809	normal	0.479193	0.286445	normal
gene14232	0.014579	-0.62336	normal	3.81e-23	-1.46469	down	6.19e-17	-1.14628	down	0.000451	0.795116	normal
gene14234	0.980506	0.015962	normal	1.95e-07	-1.38685	down	1.17e-13	-1.66336	down	0.624094	0.288931	normal
gene14239	0.027739	0.600453	normal	1.26e-07	0.680046	normal	1.66e-10	1.19978	up	1.48e-07	-1.07721	down
gene14261	0.758773	0.182447	normal	9.06e-06	-1.69756	down	--	--	--	0.016832	1.23208	normal
gene14266	0.95439	-0.02476	normal	3.58e-24	-1.06512	down	0.532071	0.107515	normal	0.026854	0.633627	normal
gene14277	0.479323	-0.35478	normal	0.000597	-1.26244	down	0.011695	-1.30245	normal	0.393018	0.537329	normal
gene14281	0.005869	0.984266	normal	2.68e-34	-1.75105	down	2.74e-06	4.0976	up	0.141487	0.88331	normal
gene14287	0.872409	0.063398	normal	0.039587	0.267262	normal	1.84e-09	-1.26328	down	0.291518	-0.39155	normal
gene14289	0.921256	-0.05332	normal	6.95e-05	-1.24163	down	0.580476	-0.27811	normal	0.032472	0.940356	normal
gene14292	0.927994	-0.03694	normal	1.45e-29	-1.43503	down	2.65e-33	-1.18667	down	0.961469	0.020099	normal
gene14295	0.047987	-0.50003	normal	9.26e-08	-1.40943	down	6.11e-10	-1.1726	down	0.276432	0.490871	normal
gene14297	0.788613	0.173118	normal	0.727649	-0.11762	normal	0.000365	-1.38895	down	0.441446	0.531025	normal
gene14304	0.334058	0.330446	normal	1.24e-21	-2.16238	down	0.957882	-0.0247	normal	0.418442	-0.22368	normal
gene14309	0.459016	-0.31067	normal	8.49e-07	-1.32983	down	0.00402	-1.1838	down	0.242318	0.447813	normal
gene14318	0.805772	0.147641	normal	4.12e-21	1.53745	up	0.027235	0.831286	normal	1.33e-08	-1.55713	down
gene14325	0.521575	-0.24222	normal	9.66e-13	-1.25461	down	0.000237	-0.88787	normal	0.177394	0.507151	normal
gene14326	6.41e-06	-0.69641	normal	1.39e-13	-1.0342	down	1.19e-19	-1.22462	down	0.019311	0.740162	normal
gene14327	0.643855	-0.11498	normal	8.79e-14	-1.26637	down	0.004982	-0.51133	normal	0.124376	0.494541	normal
gene14332	0.75587	-0.19822	normal	1.12e-09	-1.89423	down	0.019786	1.17769	normal	0.976306	-0.02658	normal
gene14334	0.120049	-0.4933	normal	0.410669	0.159771	normal	0.000101	-1.12141	down	0.762579	-0.09735	normal
gene14337	0.017797	-0.55015	normal	3.98e-20	-1.15105	down	0.67168	0.102138	normal	0.000241	0.831184	normal
gene14338	0.888705	-0.06055	normal	6.51e-11	-1.04957	down	8.1e-14	-1.18946	down	0.836321	0.087543	normal
gene14341	0.902778	0.084344	normal	7.27e-07	-1.68004	down	0.071062	-0.64724	normal	0.580713	-0.29294	normal
gene14353	0.574947	-0.22953	normal	0.000915	-0.62888	normal	1.14e-07	-1.35564	down	7.13e-05	-0.60421	normal
gene14355	0.211908	-0.29979	normal	1.94e-19	-1.20279	down	0.923817	0.017659	normal	0.013322	0.724068	normal
gene14358	0.997163	-0.0035	normal	1.16e-08	-1.83971	down	2.07e-13	-3.53172	down	0.006027	-1.28087	down
gene14360	0.404665	-0.28917	normal	3.37e-06	-0.8494	normal	########	-3.16207	down	0.006652	-0.55506	normal
gene14363	0.213785	0.56233	normal	9.91e-10	-1.68332	down	--	--	--	0.206888	0.745973	normal
gene14367	0.44184	-0.39887	normal	0.000965	-1.61919	down	--	--	--	0.453414	0.456924	normal
gene14371	0.789747	0.168926	normal	0.009184	-0.89066	normal	1.21e-11	-3.02362	down	0.029027	-1.21194	normal
gene14372	0.497391	-0.28275	normal	1.91e-05	-1.29418	down	2.35e-06	-1.41416	down	0.042677	0.865101	normal
gene14374	0.581772	0.203775	normal	1.4e-18	-1.49374	down	1.83e-50	-2.03392	down	0.94996	0.025705	normal
gene14377	0.940678	-0.04013	normal	0.143479	-0.38086	normal	3.69e-09	-1.94095	down	0.038323	0.732803	normal
gene14383	0.68078	-0.20115	normal	7.78e-12	-1.32404	down	0.272121	0.236508	normal	0.086623	0.80251	normal
gene14393	0.655595	0.128456	normal	1.54e-11	-0.81042	normal	1.53e-08	-1.08379	down	0.242496	0.313641	normal
gene14400	0.652119	-0.23866	normal	0.008192	-0.53621	normal	5.5e-22	-3.28851	down	0.01047	0.783259	normal
gene14403	0.729714	-0.16171	normal	5.35e-06	-0.84748	normal	0.001763	-1.01625	down	0.60873	0.229793	normal
gene14431	0.958017	-0.02819	normal	3.57e-43	-2.41856	down	0.000379	-0.68072	normal	0.133851	0.513973	normal
gene14435	0.386286	-0.21351	normal	0.000289	-0.71343	normal	2.06e-24	-1.48724	down	4.62e-06	1.47786	up
gene14446	0.030897	0.541583	normal	1.87e-30	-1.96083	down	3.95e-25	-2.16345	down	0.866307	0.070852	normal
gene14453	0.249904	-0.38036	normal	0.955469	0.019658	normal	0.00079	-1.0235	down	0.402126	0.347332	normal
gene14461	0.784594	0.109926	normal	4.87e-19	0.863301	normal	3.25e-09	-0.76852	normal	2.32e-06	-1.24012	down
gene14463	0.746154	-0.12243	normal	3.24e-06	-0.84575	normal	1.61e-30	-1.80911	down	0.731389	0.142841	normal
gene14467	0.936393	0.060172	normal	7.06e-07	-2.05989	down	--	--	--	0.003583	1.41404	up
gene14473	0.548659	-0.15471	normal	1.37e-17	-1.0191	down	2.91e-06	-0.64666	normal	0.000517	-0.50899	normal
gene14474	0.141544	-0.44103	normal	1.97e-15	-1.31702	down	0.201768	-0.19489	normal	0.351992	0.453025	normal
gene14478	0.609919	-0.25355	normal	7.04e-18	-2.07665	down	7.19e-09	-1.8005	down	0.661964	0.219009	normal
gene14483	0.648643	-0.16731	normal	4.5e-11	-1.85201	down	3.22e-27	-2.81611	down	0.25656	0.354003	normal
gene14488	0.203781	-0.41958	normal	0.044222	-0.64691	normal	4.21e-28	-2.32197	down	0.978247	0.022457	normal
gene14491	0.33096	-0.42503	normal	8.78e-08	-1.50313	down	0.003156	-1.45788	down	0.782079	-0.13862	normal
gene14495	0.647854	0.178063	normal	8.71e-28	-1.45994	down	1.12e-12	-1.11498	down	0.443972	-0.22165	normal
gene14513	0.539822	-0.13994	normal	8.79e-23	-1.37735	down	1.04e-48	-1.87675	down	0.928047	0.04642	normal
gene14520	0.254537	0.365437	normal	0.039756	0.434648	normal	0.415555	-0.18391	normal	4.91e-07	-1.3644	down
gene14526	0.24238	-0.36122	normal	0.000673	-0.78967	normal	1.56e-16	-1.62528	down	0.252046	0.533195	normal
gene14528	0.175252	-0.35512	normal	2.28e-08	-0.55686	normal	6.01e-53	-3.16552	down	0.723499	0.119735	normal
gene1453	0.000169	1.23136	up	2.52e-22	4.36039	up	0.03439	-1.21845	normal	7.12e-06	-1.72818	down
gene1454	0.534667	0.338788	normal	9.55e-11	-2.16427	down	2.5e-10	-2.88628	down	0.07286	-1.03077	normal
gene14540	0.680374	-0.226	normal	0.022657	-0.96065	normal	0.000402	-1.19342	down	0.0457	0.991492	normal
gene14541	0.965627	-0.02068	normal	6.38e-29	-1.71589	down	1.01e-38	-1.92407	down	0.775136	0.129134	normal
gene14544	0.619907	-0.2416	normal	0.572844	-0.2579	normal	1.53e-16	-2.44991	down	0.496504	0.305518	normal
gene14551	0.967365	0.017043	normal	2.52e-29	-1.09531	down	0.871533	0.028128	normal	0.061257	0.570296	normal
gene14566	0.000219	-0.69772	normal	8.6e-09	-0.87802	normal	9.64e-07	-1.41369	down	0.00555	0.763727	normal
gene14569	0.770478	-0.14453	normal	3.02e-05	-1.18495	down	0.021801	-0.56778	normal	0.040188	0.896234	normal
gene14574	0.884262	-0.08909	normal	0.077841	0.335452	normal	5.69e-17	-1.76287	down	0.194673	-0.49606	normal
gene14575	0.39074	-0.25331	normal	0.589326	-0.10225	normal	5.86e-08	-1.11782	down	0.723101	0.115275	normal
gene14576	0.322705	0.379884	normal	0.00013	0.612756	normal	0.484052	0.199274	normal	0.000135	-1.11964	down
gene14580	0.000238	1.18246	up	4.54e-58	4.27516	up	0.142746	-0.90906	normal	9.28e-08	-1.89868	down
gene14598	0.475779	-0.31716	normal	0.050183	-0.64794	normal	1.28e-07	-1.44992	down	0.002748	0.782295	normal
gene14603	0.132265	-0.39826	normal	5.58e-07	-1.01343	down	7.84e-13	-1.49274	down	0.924303	-0.05239	normal
gene14604	0.757804	0.11726	normal	2.15e-09	-1.4064	down	8.41e-22	-2.64166	down	0.553684	0.228287	normal
gene14615	0.705451	-0.12504	normal	0.019969	0.505469	normal	6.76e-18	-1.17446	down	0.022717	-0.47568	normal
gene14617	0.78218	-0.1452	normal	3.59e-07	-1.15767	down	4.17e-06	-0.91375	normal	0.761394	0.100388	normal
gene1462	0.471523	-0.19905	normal	1.47e-22	-1.41737	down	3.52e-13	-1.30607	down	0.014477	0.965576	normal
gene14620	0.107073	0.536251	normal	3.32e-05	-0.91409	normal	0.103483	0.273248	normal	1.41e-06	-1.04437	down
gene14621	0.654715	-0.18047	normal	5.59e-53	-2.9218	down	1.55e-23	-1.66589	down	0.617029	-0.21916	normal
gene14652	0.442657	0.400173	normal	--	--	--	0.006837	-2.04917	down	--	--	--
gene1466	0.544202	0.287658	normal	0.005808	-0.63464	normal	0.000932	-1.43898	down	0.639322	0.296577	normal
gene14668	0.949262	0.046386	normal	8.08e-05	-2.34469	down	--	--	--	0.605628	0.273542	normal
gene14677	0.278533	-0.36991	normal	1.41e-17	-1.83217	down	1.73e-08	-1.53069	down	0.06874	0.824701	normal
gene14682	0.206394	-0.38502	normal	4.15e-08	-0.83138	normal	1.64e-45	-3.0861	down	0.650116	-0.22029	normal
gene14684	0.602917	-0.22746	normal	2.19e-12	-1.69614	down	1.23e-43	-2.2314	down	0.796825	-0.09845	normal
gene14686	0.789446	-0.17029	normal	0.003351	-0.73597	normal	1.81e-21	-1.97114	down	0.013831	0.794458	normal
gene14689	0.615528	0.280318	normal	0.00644	-0.79601	normal	1.94e-08	-1.84626	down	5.04e-05	-1.01707	down
gene14692	0.567372	-0.31815	normal	4.58e-17	-2.0575	down	--	--	--	0.026575	0.752126	normal
gene1470	0.168966	0.317268	normal	9.06e-10	-1.093	down	0.012543	0.528411	normal	0.32447	0.459329	normal
gene14701	0.938256	-0.05985	normal	0.840946	0.120282	normal	0.000411	-1.47019	down	0.785176	0.207677	normal
gene14704	0.35987	-0.44146	normal	--	--	--	0.008551	-1.32067	down	--	--	--
gene14705	0.001928	-0.608	normal	0.010804	-0.67413	normal	3.65e-17	-1.49411	down	0.966066	0.028311	normal
gene14707	0.001094	-1.05364	down	0.597841	-0.26962	normal	1.64e-50	-5.77554	down	0.151935	-0.86568	normal
gene14716	0.698983	0.23935	normal	0.001978	-0.55669	normal	6.49e-12	-2.63059	down	2.5e-24	-2.21636	down
gene14718	0.003191	-0.51459	normal	2.03e-13	-0.89367	normal	3.22e-06	-1.02124	down	0.374706	0.352506	normal
gene1472	0.907304	0.061488	normal	6.73e-15	-1.14165	down	0.011886	-0.46616	normal	0.382258	-0.14002	normal
gene14723	0.511952	-0.17655	normal	1.93e-30	-1.06093	down	8.3e-46	-1.59773	down	0.190208	-0.367	normal
gene14724	0.365425	-0.20494	normal	1.93e-37	-1.06569	down	0.000667	-0.43863	normal	0.94569	0.032838	normal
gene14725	0.107753	-0.62769	normal	2.98e-12	-1.34332	down	0.49328	0.161373	normal	0.784957	0.149796	normal
gene14726	0.234485	-0.50219	normal	4.66e-07	-1.90313	down	0.000104	-1.10265	down	0.915987	-0.08411	normal
gene14730	0.668352	-0.23218	normal	0.01472	-1.00871	normal	1.3e-18	-3.50544	down	0.018562	0.723189	normal
gene14735	0.830311	-0.10865	normal	0.275086	0.248311	normal	########	-2.36858	down	0.039749	-0.62374	normal
gene14740	0.083007	-0.39436	normal	5.81e-51	-2.32763	down	5.39e-19	-1.26475	down	0.034222	0.643991	normal
gene14742	5.34e-09	-1.00349	down	1.99e-17	-5.09604	down	2.12e-36	-8.64179	down	0.19974	0.60952	normal
gene14747	0.480494	-0.19787	normal	0.024156	-0.32253	normal	1.76e-25	-1.86326	down	0.780587	0.111901	normal
gene14752	0.202693	-0.38124	normal	0.000104	-0.50493	normal	3.17e-08	-1.01705	down	0.021008	-0.52129	normal
gene14753	0.878297	0.110349	normal	0.726607	0.091031	normal	0.000798	-1.77723	down	0.820062	-0.16797	normal
gene14758	0.135339	-0.49512	normal	2.69e-14	-1.47697	down	4.38e-20	-1.87261	down	0.876422	-0.07892	normal
gene1476	0.145379	-0.34355	normal	1.18e-18	-2.34343	down	########	-3.69504	down	0.196733	0.370968	normal
gene14764	0.007046	-0.7931	normal	0.003994	1.00835	up	0.006704	-1.31302	down	0.102165	0.800683	normal
gene14766	0.499101	-0.36347	normal	1.27e-28	-3.35817	down	--	--	--	0.517433	0.447268	normal
gene14772	0.147733	-0.29258	normal	9.13e-60	-3.15098	down	3.93e-41	-2.12807	down	0.724075	-0.15861	normal
gene14773	0.94043	0.038533	normal	0.479597	-0.15162	normal	1.68e-21	-2.47327	down	0.003484	-0.86601	normal
gene14781	1.05e-06	1.11931	up	1.91e-05	-0.84656	normal	0.018013	1.17674	normal	3.63e-44	-1.21712	down
gene14793	0.609392	-0.28624	normal	1.24e-70	-3.15891	down	1.34e-13	-4.01284	down	0.846023	-0.07398	normal
gene14795	0.192052	-0.53462	normal	3.74e-05	-1.1679	down	5.25e-11	-3.19194	down	0.194294	0.797594	normal
gene14800	0.72495	-0.21217	normal	0.000399	-1.54406	down	--	--	--	0.943316	0.063656	normal
gene14804	0.539912	0.235735	normal	0.125304	0.192603	normal	1.28e-23	-1.25175	down	0.150663	-0.29992	normal
gene14806	0.944177	-0.04637	normal	0.328418	0.282519	normal	0.001089	-1.33043	down	0.924303	0.054988	normal
gene14807	0.902778	0.045248	normal	1e-13	-1.69203	down	1.48e-65	-2.8081	down	0.982434	-0.00945	normal
gene14808	0.044466	0.50103	normal	0.002813	-0.75868	normal	1.24e-13	-1.69764	down	0.727351	-0.11851	normal
gene14810	0.352752	-0.41025	normal	0.095069	0.542112	normal	4.9e-10	-2.14706	down	0.463831	-0.41918	normal
gene14813	0.222131	0.340993	normal	2.86e-18	-1.04753	down	0.000622	-0.54226	normal	0.355476	-0.2568	normal
gene1482	0.692665	0.130363	normal	9.51e-06	-0.65333	normal	5.17e-36	-1.63003	down	0.890528	-0.03917	normal
gene14820	0.754078	0.178328	normal	0.005779	-1.83014	down	--	--	--	0.015271	1.2774	normal
gene14827	0.109818	-0.54405	normal	1.74e-08	-1.2769	down	0.002742	1.09033	up	0.597946	0.204176	normal
gene14844	0.85919	0.126143	normal	0.080659	-0.72405	normal	7.28e-06	-1.58904	down	0.068502	1.06738	normal
gene14846	0.821661	0.093578	normal	0.060139	0.275441	normal	1.47e-09	-1.1142	down	0.21214	-0.21406	normal
gene14847	0.825042	0.115738	normal	0.070837	-0.42062	normal	5.06e-08	-1.34948	down	0.894733	-0.04371	normal
gene14852	0.565044	-0.13586	normal	0.003789	0.467108	normal	1.45e-16	-1.36169	down	0.332691	-0.28488	normal
gene14871	0.883956	0.065358	normal	2.44e-06	-1.23316	down	1.73e-08	-1.56101	down	0.136821	0.581653	normal
gene14881	0.128328	-0.535	normal	2.19e-35	-1.96784	down	5.72e-48	-3.37246	down	0.219898	0.372337	normal
gene14893	0.066173	-0.51467	normal	1.07e-32	-1.90452	down	2.55e-29	-3.01019	down	0.26506	-0.5393	normal
gene1490	0.641126	-0.26693	normal	9.23e-05	-1.8265	down	--	--	--	0.347005	0.595336	normal
gene14917	0.648643	0.14894	normal	1.55e-25	-1.26248	down	2.78e-15	2.15317	up	0.99255	-0.00248	normal
gene14922	0.004042	-0.53336	normal	0.00249	-0.34332	normal	2.91e-10	-1.02876	down	0.024398	0.461397	normal
gene14926	0.523842	-0.28119	normal	9.27e-19	-2.00101	down	2.6e-17	-2.7417	down	0.138127	-0.2723	normal
gene14935	0.716351	0.207176	normal	1.31e-28	1.35365	up	0.000347	2.04425	up	0.000134	-1.34422	down
gene14938	0.834797	-0.10706	normal	1.71e-06	-1.04189	down	0.018697	-0.90044	normal	0.346481	0.432987	normal
gene14942	--	--	--	0.000389	-1.76841	down	--	--	--	0.300171	0.648853	normal
gene14947	0.716351	0.230455	normal	0.000727	-1.62188	down	--	--	--	0.695917	-0.28737	normal
gene14948	0.973118	0.013914	normal	0.107103	-0.36622	normal	2.48e-38	-1.44803	down	0.546959	0.202015	normal
gene1495	0.006065	-0.56711	normal	1.43e-16	1.34688	up	3.24e-11	-1.09969	down	0.479453	-0.18081	normal
gene14954	0.94196	-0.05693	normal	0.001946	-2.05357	down	--	--	--	0.138496	0.817805	normal
gene1496	--	--	--	--	--	--	0.005525	-1.34628	down	--	--	--
gene14962	0.739483	-0.20948	normal	5.4e-81	-5.68198	down	--	--	--	0.08473	1.01709	normal
gene14963	--	--	--	5.38e-19	-4.77847	down	--	--	--	0.828118	0.178529	normal
gene14965	0.917791	-0.07148	normal	1.89e-33	-4.67823	down	--	--	--	0.423126	0.546059	normal
gene14974	0.011764	-0.47825	normal	0.000822	-0.38313	normal	3.34e-16	-1.42954	down	0.157428	-0.35565	normal
gene14976	0.804743	-0.16875	normal	1.52e-07	-2.11582	down	1.86e-08	-2.60604	down	0.980992	0.022832	normal
gene14987	0.655074	0.149558	normal	0.900502	0.021246	normal	3.54e-21	-1.50299	down	0.248449	0.31398	normal
gene14991	0.877565	-0.05396	normal	3.45e-36	-1.302	down	5.04e-39	-1.42488	down	0.000318	-0.66961	normal
gene14992	0.671561	0.260101	normal	0.657286	0.251811	normal	6.19e-05	-1.797	down	0.219274	-0.76724	normal
gene14997	0.872203	0.076097	normal	0.630382	-0.13479	normal	4.86e-08	-1.38581	down	0.018091	-0.82742	normal
gene15000	0.729911	-0.22069	normal	1.07e-28	-3.4177	down	--	--	--	0.230016	0.761085	normal
gene15011	0.155035	-0.38554	normal	0.955926	0.01057	normal	1.91e-07	-1.22657	down	0.198987	-0.38114	normal
gene15026	0.822331	0.070123	normal	2.93e-50	-1.46023	down	0.163261	-0.23141	normal	0.957943	-0.0313	normal
gene15034	0.364369	0.359743	normal	1.26e-51	-1.95177	down	2.22e-11	-2.26053	down	0.005002	-1.14977	down
gene15036	0.848901	-0.06762	normal	0.000314	-0.65517	normal	3.51e-11	-1.56984	down	0.066181	-0.44505	normal
gene15040	0.237776	0.414219	normal	3.93e-11	-1.64433	down	--	--	--	0.32578	-0.47814	normal
gene15043	0.043835	-0.71043	normal	8.72e-05	-1.04318	down	3.8e-13	-2.24361	down	0.453372	0.385427	normal
gene15057	0.998332	0.001801	normal	3.48e-06	-1.44587	down	1.31e-39	-4.49212	down	0.466555	-0.35002	normal
gene15058	0.002154	-0.85096	normal	3.31e-07	-1.9246	down	1.71e-24	-4.91266	down	--	--	--
gene15061	0.477602	-0.2304	normal	0.000477	-0.53303	normal	1.67e-15	-1.55173	down	0.144135	-0.33352	normal
gene15075	0.365425	-0.42319	normal	4.65e-06	-1.86557	down	--	--	--	0.890694	0.110104	normal
gene15103	0.044812	0.516422	normal	2.72e-19	-1.35016	down	1.78e-06	-1.10213	down	0.471195	-0.29225	normal
gene15106	0.670082	-0.11364	normal	7.45e-20	-1.16174	down	9.62e-20	-0.96205	normal	0.226709	0.24063	normal
gene15113	0.309023	-0.38471	normal	9.84e-07	-1.87801	down	3.41e-11	-2.70024	down	0.026695	0.916688	normal
gene15115	0.962805	0.034754	normal	########	-4.60205	down	--	--	--	0.647708	0.285045	normal
gene15119	0.921256	0.068121	normal	0.001583	-1.90897	down	--	--	--	0.001238	1.62142	up
gene15123	0.900523	-0.05204	normal	7.79e-29	-1.20741	down	8.97e-14	-0.74399	normal	0.000494	0.626161	normal
gene15124	0.555599	-0.23008	normal	6.75e-17	-1.91561	down	0.000945	-0.98754	normal	0.000698	0.970263	normal
gene15127	--	--	--	9.25e-08	-2.74115	down	--	--	--	0.003263	1.30058	up
gene15142	0.215916	0.423319	normal	########	-2.54514	down	9.32e-05	1.45376	up	0.083915	0.901173	normal
gene15149	0.918187	-0.03956	normal	1.24e-55	-2.38086	down	6.02e-13	-1.52872	down	0.703389	0.176322	normal
gene15154	0.894006	-0.09809	normal	6.57e-06	-2.62337	down	--	--	--	0.621381	0.350369	normal
gene15157	0.413082	0.316028	normal	5.01e-06	-1.33734	down	1.1e-07	-1.33633	down	0.739722	-0.25872	normal
gene15158	0.88754	0.095433	normal	8.92e-06	-2.22596	down	--	--	--	--	--	--
gene15165	--	--	--	--	--	--	2.9e-21	-5.9577	down	--	--	--
gene1517	0.023336	-0.43136	normal	5.87e-25	-1.95557	down	2.05e-16	-1.26942	down	0.383842	0.305267	normal
gene15172	6.77e-05	-0.74085	normal	2.92e-55	-2.01895	down	0.143837	-0.33193	normal	0.847083	0.106813	normal
gene15179	0.684953	0.171807	normal	0.039516	-1.05188	normal	2.38e-11	-1.92663	down	0.771403	0.178743	normal
gene15186	0.238011	0.414446	normal	0.000636	-1.63026	down	0.000487	-2.4574	down	0.018936	-1.3135	normal
gene15189	0.873545	-0.09965	normal	8.54e-09	-3.1403	down	0.369196	0.593097	normal	0.564061	0.410821	normal
gene152	0.414395	-0.28563	normal	2.51e-07	-0.82475	normal	8.03e-08	-1.39167	down	0.821487	0.118713	normal
gene15203	0.433771	0.327375	normal	0.001783	0.341595	normal	0.000122	-0.67582	normal	1.24e-07	-1.08014	down
gene15204	0.895554	0.081114	normal	0.71318	-0.14845	normal	0.022804	-0.6948	normal	0.008201	-1.07162	down
gene15208	0.784723	0.183218	normal	0.481755	0.213351	normal	0.000215	-1.40317	down	0.286765	-0.52145	normal
gene15209	0.708197	-0.2121	normal	6.13e-10	-1.80496	down	8.13e-43	-4.90342	down	0.043919	-0.93147	normal
gene1521	0.868699	-0.08489	normal	0.048974	-0.76244	normal	6.57e-07	-1.34416	down	0.884465	0.122859	normal
gene15210	0.520941	-0.33017	normal	4.59e-05	-0.92346	normal	2.62e-06	-1.75324	down	0.00314	1.47978	up
gene15220	0.604736	-0.22731	normal	9.74e-12	-0.98067	normal	6.21e-11	-1.83026	down	0.665538	0.101487	normal
gene15221	0.976563	0.01605	normal	1.49e-18	-1.5862	down	3.88e-06	-1.69724	down	0.673778	-0.19989	normal
gene15238	0.986136	0.00772	normal	0.016573	-0.38184	normal	4.22e-16	-1.08937	down	0.009117	-0.49412	normal
gene15239	0.520941	0.234982	normal	1.48e-07	0.924715	normal	6.94e-11	-1.25895	down	0.970479	0.012658	normal
gene15241	0.395816	-0.20501	normal	8.85e-42	-2.11906	down	4.75e-24	-1.46091	down	0.654935	0.207773	normal
gene15268	0.219085	-0.52338	normal	0.038728	0.798365	normal	5.02e-11	-2.59795	down	0.002462	0.942779	normal
gene1527	0.626595	0.149074	normal	4.19e-18	-2.2478	down	5.15e-46	-2.07379	down	0.840697	0.081552	normal
gene1529	0.894006	0.080783	normal	7.18e-07	-0.96565	normal	1.5e-29	-1.79772	down	0.993708	0.003533	normal
gene15292	0.87599	0.097974	normal	4.29e-07	-1.19048	down	6.77e-20	-2.16088	down	0.011746	-0.7537	normal
gene153	0.972116	0.030042	normal	0.614699	0.249323	normal	6.65e-15	-3.34037	down	0.001998	-1.60838	down
gene15305	0.562976	0.271269	normal	3.51e-27	-1.24584	down	0.445037	-0.15535	normal	6.41e-05	-0.65713	normal
gene15307	0.873866	0.114832	normal	0.000379	-1.43772	down	--	--	--	0.000118	1.44619	up
gene1531	0.260444	0.374092	normal	1.81e-19	-2.13526	down	0.000312	-0.87006	normal	0.046188	0.592889	normal
gene15313	0.258472	-0.32148	normal	1.32e-09	-1.14019	down	0.104474	-0.4913	normal	0.003016	1.01012	up
gene15325	0.087	-0.51569	normal	8.4e-30	-2.05331	down	0.442294	0.196058	normal	0.244355	0.663214	normal
gene15328	0.618486	0.204005	normal	1.84e-06	-1.41097	down	0.887755	0.048085	normal	0.985443	-0.01171	normal
gene15332	0.987679	0.013297	normal	0.000201	-1.23734	down	0.553342	-0.35715	normal	0.389499	0.454214	normal
gene15354	0.876631	-0.08776	normal	8.02e-06	-1.16936	down	0.003141	-0.76642	normal	0.030532	0.63865	normal
gene15364	0.275644	-0.25011	normal	3.69e-47	-3.0324	down	4.07e-10	-1.62011	down	0.533977	0.340202	normal
gene15392	0.332007	-0.29145	normal	4.87e-29	-1.53344	down	1.64e-44	-3.07419	down	0.613267	0.238968	normal
gene15394	0.946509	0.052411	normal	2.98e-06	-1.39174	down	0.218142	-0.80449	normal	0.169054	-0.56555	normal
gene15396	0.283433	-0.30342	normal	0.248524	0.191525	normal	7.68e-08	-1.36513	down	0.223561	0.379918	normal
gene15404	0.946305	-0.03283	normal	0.008348	-0.36846	normal	3.72e-06	-1.0211	down	0.62817	0.209825	normal
gene15406	0.838633	-0.0674	normal	0.006185	0.348158	normal	1.33e-23	-1.30622	down	1.9e-06	-0.94538	normal
gene15409	0.431801	-0.39721	normal	9.4e-16	-1.75758	down	--	--	--	0.647708	0.32698	normal
gene1541	0.587569	-0.23622	normal	5.83e-06	-0.88799	normal	5.51e-05	-1.28567	down	0.017943	0.583892	normal
gene15419	--	--	--	0.001992	-1.63052	down	--	--	--	0.91096	0.091166	normal
gene15426	0.001894	0.606091	normal	6.17e-46	-1.18584	down	0.002533	0.473151	normal	0.60277	0.12158	normal
gene15434	0.722023	-0.17501	normal	4.49e-08	-1.187	down	0.834412	0.087435	normal	0.216218	-0.36674	normal
gene15450	0.66259	0.265499	normal	0.003545	-1.51121	down	0.327991	-0.42404	normal	0.000229	1.36468	up
gene15452	0.884016	0.087385	normal	2.09e-11	-1.67845	down	0.102003	0.464623	normal	0.678134	-0.29773	normal
gene15454	0.944234	-0.02983	normal	5.55e-23	-1.47655	down	7.83e-17	-1.37873	down	1.24e-08	-0.86654	normal
gene1546	2.61e-05	1.26788	up	1.5e-24	2.36568	up	3.1e-73	4.83178	up	6.15e-05	-1.56944	down
gene15461	0.753625	-0.14776	normal	2.94e-09	-2.01796	down	3.13e-14	-3.03729	down	0.836775	0.170409	normal
gene15465	0.72804	-0.19404	normal	2.44e-11	-1.68423	down	0.053304	-0.54092	normal	0.065736	0.956093	normal
gene15467	0.236248	-0.53281	normal	0.001306	-1.1938	down	0.029205	-1.23391	normal	0.286855	0.656151	normal
gene15471	0.702034	0.240085	normal	2.48e-06	-1.1692	down	1.13e-10	-1.69485	down	0.000762	-1.07064	down
gene15473	0.917395	-0.07888	normal	2.49e-13	-3.04579	down	--	--	--	0.197324	0.805043	normal
gene15475	0.978256	-0.01691	normal	1.24e-58	-2.13283	down	2.1e-11	-1.29832	down	0.736102	-0.11698	normal
gene15481	0.433771	-0.26321	normal	3.53e-11	-0.7749	normal	4.51e-09	-1.43558	down	0.00169	0.56099	normal
gene15484	0.791053	-0.1477	normal	5.09e-42	-1.70263	down	0.453683	-0.15173	normal	0.003519	0.908972	normal
gene15485	0.685274	-0.12197	normal	0.02261	-0.38809	normal	1.49e-33	-1.985	down	0.271488	0.245262	normal
gene15487	0.881702	0.091439	normal	9.74e-19	-2.71424	down	0.000244	-1.77961	down	0.799307	-0.13644	normal
gene155	0.740351	0.088631	normal	7.41e-14	-1.89086	down	1.84e-22	-1.92771	down	0.167729	0.466676	normal
gene15522	0.521289	-0.32083	normal	9.38e-16	-2.20575	down	0.041014	-0.89681	normal	0.068314	0.538811	normal
gene15523	0.783314	-0.12935	normal	1.36e-07	-0.641	normal	1.34e-10	-1.40567	down	0.001749	-0.69838	normal
gene15524	0.059923	-0.3885	normal	2.53e-07	-1.19651	down	1.89e-08	-0.91109	normal	0.585797	0.291612	normal
gene15528	0.830501	-0.06551	normal	7.73e-19	-1.10971	down	5.39e-27	-1.41169	down	0.276783	-0.31522	normal
gene15532	0.185542	-0.38683	normal	7.81e-05	-0.67588	normal	5.71e-08	-1.19471	down	0.664257	0.181803	normal
gene15534	0.484827	0.355136	normal	0.000158	-1.99222	down	--	--	--	0.61527	0.200162	normal
gene15535	0.982815	0.00976	normal	8.76e-15	-1.40926	down	0.016081	-0.57224	normal	0.337336	-0.22682	normal
gene15548	0.801953	-0.17103	normal	0.232549	0.599408	normal	2.74e-13	-4.39343	down	--	--	--
gene15552	0.747125	-0.19725	normal	0.646063	-0.15308	normal	0.002216	-1.00979	down	0.003371	-0.9746	normal
gene1557	0.576735	0.309656	normal	0.000142	-1.27353	down	0.004062	0.937576	normal	0.42366	-0.3171	normal
gene15576	0.519626	-0.14297	normal	2.41e-23	-2.24144	down	6.47e-60	-1.91571	down	0.759748	0.134124	normal
gene15577	0.506906	-0.26741	normal	0.009975	-0.56506	normal	1.77e-06	-1.03109	down	0.117091	-0.54534	normal
gene15579	0.714601	-0.2325	normal	0.000175	-3.0629	down	--	--	--	0.477012	0.441646	normal
gene15582	0.981887	-0.01926	normal	2.97e-17	-2.86827	down	--	--	--	0.53572	0.439007	normal
gene15586	0.804743	-0.14168	normal	8.29e-05	-0.9533	normal	3.41e-10	-1.87534	down	0.797435	-0.15475	normal
gene15592	0.562127	0.325852	normal	6.89e-05	-1.38311	down	0.186954	-0.70375	normal	0.014977	1.25766	normal
gene15594	0.556323	0.31357	normal	1.38e-05	-1.96318	down	--	--	--	0.005815	1.30913	up
gene156	0.488562	0.240504	normal	2.98e-12	-1.77451	down	8.38e-09	-1.50045	down	0.119612	0.508008	normal
gene15600	0.441912	-0.18413	normal	1.01e-11	-1.32986	down	0.049009	-0.43256	normal	0.012211	0.424785	normal
gene15601	0.876632	-0.07205	normal	2.72e-05	-1.61351	down	0.349724	0.340091	normal	0.095151	0.490614	normal
gene15607	0.960968	0.037389	normal	0.0001	-1.46439	down	--	--	--	0.463992	-0.34113	normal
gene15608	0.000273	-0.58542	normal	0.932289	-0.0117	normal	2.75e-20	-1.05753	down	0.230738	0.237177	normal
gene15620	0.917214	0.073623	normal	2.53e-18	-2.36063	down	0.00989	0.938749	normal	0.110112	0.904681	normal
gene15622	0.734298	0.168043	normal	5.85e-44	-1.79014	down	0.643797	0.110255	normal	0.212424	0.576984	normal
gene15623	0.692665	0.120223	normal	4.95e-31	-1.34313	down	1.69e-13	-1.02354	down	0.767731	0.086552	normal
gene15628	0.315417	0.412278	normal	3.25e-07	-1.37647	down	0.007135	-0.96095	normal	0.740664	0.137544	normal
gene15636	0.580017	-0.20691	normal	2.72e-43	-2.41613	down	0.786237	0.070794	normal	0.365386	0.269334	normal
gene15638	0.826612	-0.1054	normal	2.89e-25	-1.86132	down	1.05e-09	-1.56685	down	0.878982	-0.08082	normal
gene15644	0.507387	-0.17128	normal	1.5e-09	-0.77058	normal	3.41e-19	-1.03285	down	0.718338	-0.12047	normal
gene15653	0.662698	0.226051	normal	0.009148	1.12307	up	6.84e-13	-1.58526	down	0.068962	-0.86674	normal
gene15655	0.699678	-0.24044	normal	0.000918	-2.54955	down	--	--	--	0.759969	0.24064	normal
gene15656	0.568862	-0.29303	normal	0.002841	-1.19466	down	--	--	--	0.883084	-0.12045	normal
gene15662	0.254439	-0.47331	normal	2.51e-09	-2.20003	down	--	--	--	0.983429	0.020144	normal
gene15666	0.16963	0.310393	normal	1.06e-14	-1.12174	down	0.037814	-0.43131	normal	0.875245	0.066608	normal
gene1567	0.127018	-0.43287	normal	0.00231	-0.66226	normal	1.06e-12	-1.03828	down	0.916907	-0.04602	normal
gene15675	0.231941	0.54344	normal	1.82e-26	-2.25709	down	0.510538	0.200479	normal	0.00655	-0.5378	normal
gene15677	0.784072	-0.1828	normal	0.000564	-1.89404	down	--	--	--	--	--	--
gene15678	0.926941	-0.0332	normal	0.080263	-0.26086	normal	5.14e-36	-2.63979	down	0.636462	-0.17415	normal
gene15679	0.559131	0.280086	normal	1.71e-05	-1.33984	down	--	--	--	0.703243	-0.2563	normal
gene15680	0.379024	0.237503	normal	6.53e-16	1.23829	up	1.8e-11	1.43445	up	7.96e-05	-1.15758	down
gene15690	0.98364	0.017105	normal	0.001719	-1.44262	down	--	--	--	0.098956	0.932614	normal
gene15698	0.490986	-0.36622	normal	1.45e-06	-1.45057	down	0.065635	-0.8173	normal	0.305854	0.657547	normal
gene15700	0.676141	-0.25489	normal	0.023211	-0.69658	normal	3.64e-09	-3.03206	down	0.420447	-0.33169	normal
gene15706	0.782142	0.178447	normal	0.000165	-2.41075	down	--	--	--	0.00655	1.2981	up
gene15709	0.007261	-0.63731	normal	2.44e-06	-1.45686	down	1.23e-14	-3.20676	down	0.600231	0.307758	normal
gene15715	0.265736	-0.30687	normal	6.76e-23	-1.90629	down	0.014889	-0.5248	normal	0.591067	0.332537	normal
gene15719	0.463765	0.290055	normal	0.99916	-0.00036	normal	5.73e-19	-2.28269	down	0.184454	-0.58414	normal
gene15736	0.428227	-0.19792	normal	2.34e-14	-0.95966	normal	2.08e-19	-1.17642	down	0.015662	0.687609	normal
gene15738	0.478361	-0.1835	normal	8.37e-15	-1.09551	down	0.451576	-0.1621	normal	0.030968	0.751477	normal
gene1575	0.899035	-0.08635	normal	0.050453	-0.9974	normal	8.3e-07	-2.78712	down	0.527007	0.44959	normal
gene15763	0.034586	-0.51955	normal	1.07e-21	-1.2852	down	6.16e-27	-2.12051	down	3.84e-17	-2.03034	down
gene1577	0.950176	0.049955	normal	0.000238	-1.53992	down	--	--	--	0.219416	0.596474	normal
gene15770	0.822986	0.109075	normal	2.22e-07	-2.28878	down	1.75e-41	-3.22869	down	0.251135	-0.65681	normal
gene15785	--	--	--	1.89e-06	-3.03316	down	--	--	--	0.78869	0.169288	normal
gene15788	0.412479	0.401259	normal	0.028766	-0.46211	normal	3.59e-37	-2.04627	down	0.962611	0.024475	normal
gene158	0.145631	0.573293	normal	4.96e-08	-2.01326	down	--	--	--	0.881191	0.080872	normal
gene15802	0.381743	-0.41573	normal	--	--	--	2.31e-17	-5.9207	down	--	--	--
gene15818	0.987327	-0.00964	normal	4.56e-06	-1.03457	down	0.00015	-1.18856	down	0.674956	0.186196	normal
gene15822	0.618888	-0.28097	normal	8.63e-05	-2.17743	down	--	--	--	0.12701	0.876875	normal
gene15834	3.23e-06	1.10319	up	5.94e-25	2.51977	up	6.77e-25	3.12549	up	0.00107	-1.14029	down
gene15837	0.915452	-0.05157	normal	0.855087	-0.04186	normal	1.34e-11	-1.27215	down	0.110693	-0.46294	normal
gene15838	0.500991	-0.30716	normal	9.86e-29	-2.35161	down	1.93e-10	-1.54706	down	0.985884	0.014775	normal
gene15839	0.674274	-0.17793	normal	3.47e-63	-2.54368	down	0.586384	-0.1411	normal	0.295317	0.535514	normal
gene15845	0.715047	-0.22956	normal	1.84e-09	0.799807	normal	0.028222	1.51602	normal	2.53e-08	-1.7879	down
gene15846	0.533908	0.26035	normal	6.07e-05	-1.01244	down	1.02e-08	1.02442	up	0.723307	0.178671	normal
gene15851	0.678367	0.188255	normal	1e-07	-2.73625	down	--	--	--	0.98483	0.018347	normal
gene15852	0.874477	-0.1087	normal	9.98e-06	-1.9198	down	--	--	--	0.915219	0.088682	normal
gene15862	0.005426	0.849739	normal	2.7e-82	3.12848	up	0.000142	2.12384	up	0.002336	-1.19638	down
gene15874	0.433807	-0.23614	normal	1.83e-20	-1.20606	down	3.83e-09	-0.97869	normal	0.678066	0.172805	normal
gene15881	0.769376	-0.14339	normal	0.000319	-0.84364	normal	1.78e-09	-1.37431	down	0.830301	-0.13084	normal
gene15882	0.858775	0.111678	normal	4.72e-11	-1.92529	down	0.003896	-2.1973	down	0.003655	-0.79568	normal
gene15903	0.876251	-0.05603	normal	3.18e-07	-0.67	normal	3.99e-10	-1.00595	down	0.14736	0.293608	normal
gene15913	0.266767	-0.35696	normal	1.92e-12	-0.95934	normal	2.75e-09	-1.31328	down	0.350452	0.302814	normal
gene15915	0.876873	-0.10036	normal	2.41e-34	-2.54035	down	0.000179	1.44477	up	0.054497	0.811769	normal
gene15922	0.531626	0.194933	normal	4.43e-16	-1.15005	down	0.926019	0.018026	normal	0.06252	0.584825	normal
gene15930	0.104545	0.301394	normal	1.81e-24	-1.08303	down	3.67e-27	-1.2738	down	0.604173	-0.10736	normal
gene15937	0.82917	0.114787	normal	7.16e-14	-2.44012	down	--	--	--	0.786599	0.187343	normal
gene15948	0.000102	-0.65432	normal	3.25e-21	-1.3189	down	0.002068	-0.53459	normal	0.654277	0.093505	normal
gene15951	0.405575	-0.35922	normal	0.008175	-1.46966	down	0.020654	-1.02803	normal	0.125116	0.842624	normal
gene15954	0.562591	-0.30314	normal	0.000826	-1.75532	down	2.23e-06	-3.21204	down	0.450098	-0.47962	normal
gene15955	0.478361	0.337859	normal	9.32e-06	-1.79865	down	5.56e-12	-2.45612	down	0.302278	0.532146	normal
gene15956	0.921256	-0.07603	normal	0.829683	-0.08415	normal	6.41e-06	-1.72077	down	0.007386	1.18527	up
gene15957	0.633024	-0.20405	normal	6.61e-26	-1.27424	down	1.17e-18	-1.53486	down	0.15201	0.34262	normal
gene15960	0.49997	0.345851	normal	1.06e-12	-2.32677	down	--	--	--	0.042219	1.15743	normal
gene15961	0.781388	-0.09132	normal	3.06e-19	-1.54375	down	0.250562	-0.25328	normal	0.036712	0.552345	normal
gene15969	0.93442	0.049208	normal	1.52e-17	-1.2901	down	0.090679	-0.43683	normal	0.448492	0.398215	normal
gene15976	0.808601	-0.09664	normal	1.86e-08	-1.40624	down	9.05e-07	-3.02051	down	0.453986	-0.49087	normal
gene15987	0.506906	0.240163	normal	1.85e-28	-1.29597	down	3.27e-05	-0.62846	normal	0.018704	0.482858	normal
gene15998	0.960968	-0.03794	normal	0.000286	-1.48168	down	--	--	--	0.599022	0.380378	normal
gene15999	0.779828	0.091105	normal	2.44e-42	-1.90672	down	2.97e-31	-1.68096	down	0.06719	0.55288	normal
gene16005	0.429402	-0.24812	normal	1.87e-06	-0.68096	normal	7.64e-41	-1.8112	down	0.563238	-0.18633	normal
gene16010	0.841183	-0.09779	normal	1.97e-07	-0.65775	normal	1.5e-37	-1.58957	down	0.00015	-1.04829	down
gene1603	0.018288	-0.65762	normal	8.27e-90	-4.43133	down	1.57e-05	-2.13976	down	0.798956	0.196586	normal
gene16041	0.783486	0.13155	normal	1.08e-08	-1.00039	down	0.144673	0.348559	normal	0.573038	-0.2635	normal
gene16047	0.49997	-0.2897	normal	2.08e-21	-2.53384	down	1.14e-05	-1.18039	down	0.188783	0.702092	normal
gene16051	0.801849	-0.14112	normal	1.86e-12	-1.36062	down	0.130638	-0.63398	normal	0.393833	-0.26802	normal
gene16066	0.000477	-0.52866	normal	7.02e-38	-2.68958	down	5.92e-68	-4.04314	down	0.465396	0.293401	normal
gene16073	0.617513	-0.1992	normal	0.000434	-0.62534	normal	5.11e-10	-1.4948	down	0.618039	0.190151	normal
gene16077	0.715226	-0.20831	normal	3.72e-33	-2.16664	down	0.00025	-1.60928	down	0.038055	0.757446	normal
gene16079	0.518591	-0.25431	normal	4.8e-72	-3.92924	down	2.17e-46	-2.71737	down	0.192438	0.651089	normal
gene16081	0.916875	-0.05403	normal	4.85e-06	-0.96948	normal	2.88e-09	-1.68003	down	0.903399	0.068324	normal
gene16086	0.699678	-0.23451	normal	2.81e-10	-3.19956	down	1.56e-27	-5.94282	down	0.412261	0.556884	normal
gene16095	0.039307	-0.33933	normal	1.37e-18	-1.07529	down	1.05e-07	-0.65194	normal	0.059578	0.603232	normal
gene16096	0.785992	-0.18113	normal	9.12e-10	-3.37069	down	--	--	--	0.631311	0.355576	normal
gene16099	0.179211	-0.3378	normal	0.019686	0.435376	normal	1.88e-25	-1.28267	down	0.025156	-0.60769	normal
gene1610	0.504463	0.279355	normal	1.7e-15	-1.30129	down	2.51e-11	-1.39583	down	0.946197	-0.03943	normal
gene16100	0.620197	0.286871	normal	2.57e-15	-2.32323	down	0.004997	-1.67233	down	0.114442	0.948256	normal
gene16104	0.902982	-0.07792	normal	0.000285	-1.12606	down	1.87e-15	-2.82657	down	0.022437	0.657948	normal
gene1611	0.768245	0.152923	normal	7.52e-34	-1.85755	down	5.94e-20	-2.08242	down	0.983008	-0.01393	normal
gene16112	0.244815	-0.27604	normal	0.000891	0.500343	normal	6.06e-12	-1.10012	down	0.848952	0.054622	normal
gene16128	0.945612	0.029504	normal	1.25e-34	-1.21879	down	0.002087	-0.68054	normal	0.796338	-0.09772	normal
gene16129	0.981595	-0.01166	normal	1.94e-14	-1.47205	down	0.001023	-0.68253	normal	0.061713	0.578469	normal
gene1613	0.002792	-0.52753	normal	0.097041	-0.38514	normal	1.24e-42	-2.85795	down	0.000656	-0.75903	normal
gene16137	0.927717	-0.06015	normal	1.68e-46	-1.38674	down	4.8e-13	1.09147	up	0.548105	0.207611	normal
gene16146	0.189548	-0.32697	normal	3.05e-08	-0.65254	normal	2.23e-22	-1.21178	down	0.017204	0.560627	normal
gene16151	0.991522	0.008739	normal	7.64e-06	-1.0685	down	0.240246	-0.53659	normal	0.217105	0.543332	normal
gene16153	0.090504	0.429586	normal	0.991536	-0.00172	normal	1.26e-14	-1.00359	down	3.32e-17	-1.43243	down
gene16158	0.648203	-0.19299	normal	9.86e-14	-1.279	down	0.006258	-0.88027	normal	1.92e-09	-0.89381	normal
gene1617	0.922932	0.073948	normal	1.1e-07	-1.90615	down	--	--	--	0.833226	-0.16584	normal
gene16171	0.921256	-0.05019	normal	1.33e-12	-1.24702	down	6.84e-10	-1.09346	down	0.123788	0.539399	normal
gene16174	0.019648	-0.66843	normal	1.45e-09	-1.13389	down	0.006376	-1.1179	down	0.896866	0.095674	normal
gene16192	0.657601	-0.12455	normal	1.22e-13	-0.90285	normal	2.42e-19	-1.18167	down	0.326787	0.266862	normal
gene16194	0.162495	-0.44501	normal	0.023184	-0.75978	normal	4.9e-30	-1.90325	down	0.703402	0.21506	normal
gene16203	0.938034	0.0409	normal	6.65e-63	-1.81111	down	1.65e-26	-1.69964	down	0.552435	-0.2013	normal
gene16215	0.002988	0.580764	normal	0.186911	-0.28773	normal	4.25e-09	1.67275	up	3.33e-09	-1.19129	down
gene16218	0.452805	0.180542	normal	5.24e-28	-2.94485	down	0.202778	-0.27794	normal	0.113349	0.300051	normal
gene16220	0.702486	-0.24021	normal	1.67e-25	-3.78391	down	--	--	--	0.692886	0.277081	normal
gene16221	0.989553	0.006206	normal	4.83e-22	-1.11305	down	0.090246	0.286635	normal	0.315996	0.32622	normal
gene16225	0.061833	0.526442	normal	0.96455	0.014365	normal	1.76e-05	-1.46204	down	0.051094	-0.55668	normal
gene16229	0.73727	-0.15036	normal	4.72e-07	-1.13342	down	3.07e-05	-1.09791	down	0.418973	-0.4872	normal
gene1623	0.425821	0.160082	normal	6.09e-19	1.23314	up	1.31e-31	-1.17226	down	1.48e-05	-1.22658	down
gene1626	0.529396	-0.25057	normal	########	-3.77409	down	0.008985	-1.08269	down	0.540339	0.379087	normal
gene16267	0.782769	-0.09953	normal	9.3e-07	-1.23383	down	0.038395	-0.93198	normal	0.913928	0.075312	normal
gene16268	0.007513	-0.44707	normal	4.01e-26	-1.45366	down	5.03e-06	-0.54761	normal	4.76e-05	0.862269	normal
gene16272	0.987327	0.006099	normal	4.97e-09	-1.21503	down	0.552455	-0.11682	normal	0.153351	0.552155	normal
gene16274	0.558855	-0.19395	normal	2.47e-10	-2.00033	down	6.93e-10	-2.56192	down	0.051094	0.766265	normal
gene16277	0.962132	-0.03835	normal	0.003586	-1.04564	down	2.36e-05	-1.8226	down	0.479467	0.469785	normal
gene16285	0.922559	-0.07395	normal	0.161014	-0.74971	normal	1.76e-08	-3.3763	down	0.934483	-0.07205	normal
gene16292	0.919127	-0.04662	normal	0.258965	-0.15484	normal	4.76e-05	-1.00225	down	0.419325	-0.20827	normal
gene16304	--	--	--	1.39e-07	-3.37238	down	--	--	--	1.28e-09	2.30832	up
gene16308	0.734228	-0.21559	normal	0.00427	-1.51755	down	--	--	--	0.92354	0.086273	normal
gene16309	0.260961	-0.49143	normal	8.98e-05	-1.3856	down	1.65e-09	-3.2094	down	0.95324	0.037263	normal
gene16320	0.026905	-0.5456	normal	0.620264	0.107562	normal	4.61e-06	-1.0416	down	0.037736	0.653097	normal
gene16322	0.549805	-0.26473	normal	0.203224	-0.45375	normal	1.8e-09	-1.86863	down	0.567606	0.260209	normal
gene16326	0.229652	-0.38482	normal	2.48e-07	-1.67153	down	0.364837	0.498691	normal	0.356	0.501371	normal
gene16327	--	--	--	0.009838	-1.38139	down	0.445327	-0.43945	normal	0.003523	1.28044	up
gene16329	0.857207	-0.11318	normal	3.35e-09	-1.02129	down	0.648201	-0.20851	normal	0.69952	0.090962	normal
gene16331	0.131863	-0.34538	normal	3.22e-13	-1.20555	down	1.13e-18	-1.36261	down	0.981262	-0.00867	normal
gene16340	0.52485	0.176841	normal	7.4e-14	-1.45034	down	1.72e-14	-2.00538	down	0.867589	-0.09291	normal
gene16361	0.672777	-0.24492	normal	0.980074	-0.00851	normal	0.000453	-1.47095	down	0.557019	-0.36641	normal
gene16367	0.220984	-0.21407	normal	3.14e-50	-1.46381	down	2.99e-25	-1.67294	down	0.647261	0.156251	normal
gene16371	0.948978	0.04665	normal	3.82e-12	1.86188	up	8.21e-10	-1.67111	down	0.626486	-0.29262	normal
gene16399	--	--	--	0.00355	-2.08438	down	--	--	--	0.057843	1.00557	normal
gene164	0.601749	-0.18862	normal	4.06e-48	-2.01657	down	0.085721	-0.52123	normal	0.029946	0.870008	normal
gene16403	0.000163	-0.68912	normal	2.06e-29	-1.38923	down	3.21e-22	-1.68932	down	0.026613	0.749805	normal
gene16404	0.877274	-0.05189	normal	2.75e-54	-1.9709	down	1.33e-06	-0.77547	normal	0.794362	0.117676	normal
gene1641	0.941575	-0.02954	normal	8.04e-13	-1.05752	down	1.14e-07	-0.91646	normal	0.165581	-0.40763	normal
gene16426	0.591175	-0.28722	normal	1.12e-06	-1.76057	down	--	--	--	0.579802	-0.34223	normal
gene16428	0.413082	-0.23325	normal	1.33e-10	-1.19494	down	0.0935	-0.31091	normal	0.086418	0.412216	normal
gene16433	0.676112	-0.18796	normal	5.69e-10	-1.0809	down	0.000487	2.00847	up	0.995599	0.002143	normal
gene16439	0.505714	-0.2419	normal	3.21e-30	-1.98145	down	1.06e-14	-1.93031	down	0.313994	-0.34566	normal
gene16445	0.007621	-0.78288	normal	8.47e-43	-4.08501	down	--	--	--	0.339941	0.613008	normal
gene16458	0.783144	0.167769	normal	4.73e-10	-2.36824	down	8.52e-18	-4.46624	down	0.404302	0.490518	normal
gene16468	0.355074	-0.28685	normal	9.09e-18	-2.15683	down	6.05e-18	-2.028	down	0.402294	0.465971	normal
gene1650	0.07526	-0.49126	normal	1.91e-28	-1.57615	down	0.032343	-0.42449	normal	0.13362	0.565022	normal
gene16501	0.484898	-0.32685	normal	0.510324	-0.18306	normal	0.004226	-1.04094	down	0.228584	0.607048	normal
gene16523	0.089097	-0.42169	normal	5.02e-11	-1.13441	down	8.27e-08	-0.86352	normal	0.648143	0.148836	normal
gene16532	0.277374	-0.50488	normal	5.42e-05	-1.82261	down	8.93e-08	-3.43251	down	0.445801	0.51468	normal
gene16534	0.417377	-0.38241	normal	9.57e-06	-1.89838	down	--	--	--	0.117557	0.933061	normal
gene16538	0.791152	-0.12155	normal	1.33e-21	-1.48237	down	9.99e-10	-1.0545	down	0.534833	0.254117	normal
gene16543	0.476612	-0.16607	normal	2.59e-08	-1.15239	down	1.43e-23	-1.60158	down	0.12673	-0.38077	normal
gene16545	0.150467	-0.49785	normal	0.012058	-0.72982	normal	1.55e-14	-2.06057	down	0.097123	-0.51688	normal
gene16559	0.185393	-0.44254	normal	2.05e-06	-0.79534	normal	0.004753	-1.10017	down	0.000278	1.29532	up
gene16569	0.798896	-0.1299	normal	1.28e-21	-1.58548	down	0.849029	-0.03995	normal	0.354709	0.272975	normal
gene16573	0.246746	-0.25428	normal	0.000141	-0.43139	normal	5.25e-12	-1.0156	down	0.594972	0.151843	normal
gene16584	0.006416	-0.56801	normal	0.728607	-0.14311	normal	1.05e-28	-2.36806	down	0.11355	0.655775	normal
gene16587	0.045375	-0.3999	normal	1.96e-31	-2.00321	down	1.42e-29	-1.93147	down	0.978225	0.016219	normal
gene16608	0.493321	-0.36922	normal	--	--	--	6.03e-13	-3.78754	down	0.49351	0.45536	normal
gene16610	0.673274	-0.25587	normal	6.02e-10	-2.04811	down	1.25e-31	-4.40586	down	0.484838	0.472711	normal
gene16623	0.729232	0.202239	normal	7.91e-13	1.60401	up	0.098563	1.2715	normal	0.005703	-1.067	down
gene16660	0.785992	-0.12656	normal	1.75e-16	-1.21306	down	0.139643	-0.36215	normal	0.298256	0.479448	normal
gene16661	0.795807	-0.1215	normal	2.48e-06	-1.19468	down	0.441965	-0.22056	normal	0.327358	0.478606	normal
gene16668	0.920549	-0.07617	normal	1.53e-64	-5.40113	down	--	--	--	0.697191	0.281612	normal
gene16674	0.919689	0.071469	normal	0.112365	-0.72872	normal	7.99e-13	-1.96336	down	0.731812	-0.24293	normal
gene16679	0.992748	0.004956	normal	5.23e-07	-1.06541	down	0.208083	0.288266	normal	0.315622	0.329495	normal
gene16692	0.105142	-0.51853	normal	0.013506	-0.62552	normal	1.68e-07	-1.19806	down	0.000922	0.846096	normal
gene167	0.780768	-0.17333	normal	1.78e-17	-4.61463	down	--	--	--	0.552243	0.394183	normal
gene16701	0.91783	-0.07687	normal	0.689725	-0.11877	normal	0.00575	-1.04018	down	0.066337	-0.5532	normal
gene16706	0.644566	-0.19012	normal	9e-17	-1.8924	down	1.38e-16	-1.26006	down	0.663204	0.161063	normal
gene16709	0.912273	-0.05767	normal	3.33e-07	-1.06687	down	1.04e-05	-0.83237	normal	0.281079	0.336594	normal
gene16750	0.132695	-0.5255	normal	3.28e-62	-3.79085	down	8.04e-09	-2.15204	down	0.646426	0.342155	normal
gene16758	0.046445	-0.60271	normal	0.880616	0.03636	normal	5.52e-14	-1.30196	down	0.172198	-0.24861	normal
gene1676	0.889596	0.085295	normal	2.23e-35	-4.49097	down	6.3e-95	-7.81536	down	0.416749	-0.54728	normal
gene16773	0.414541	0.331115	normal	0.331982	-0.12303	normal	8.48e-11	-1.27883	down	0.079326	-0.53744	normal
gene16781	0.538232	-0.31286	normal	8.08e-12	-2.10546	down	2.32e-05	-1.33968	down	0.083635	0.908566	normal
gene16784	0.702423	0.211211	normal	0.824375	0.08026	normal	0.860834	-0.12035	normal	0.000465	-1.73139	down
gene16791	0.520133	0.313217	normal	0.000106	-2.20142	down	--	--	--	0.000206	1.46416	up
gene16816	0.829176	0.106575	normal	2.74e-24	-1.32577	down	0.952891	0.018785	normal	0.957151	0.013481	normal
gene1682	0.561711	-0.30821	normal	1.73e-08	-2.0486	down	--	--	--	0.560806	0.40272	normal
gene16854	0.480494	-0.30242	normal	0.435256	0.346121	normal	2.52e-05	-1.63828	down	0.766069	0.224724	normal
gene16861	0.572165	-0.32047	normal	--	--	--	0.000453	-1.15871	down	0.50176	0.429297	normal
gene16867	0.237124	-0.45915	normal	8.65e-05	-1.22443	down	0.000527	-1.09763	down	0.416289	-0.38955	normal
gene16868	0.847076	-0.08948	normal	1.31e-07	-1.1085	down	0.002688	-0.83396	normal	0.897415	0.070982	normal
gene16871	0.529577	-0.16911	normal	4.42e-15	-1.25414	down	9.57e-40	-2.23377	down	0.036993	0.842367	normal
gene16873	0.398929	-0.25783	normal	0.000402	0.574969	normal	6.12e-07	-1.01228	down	0.501603	0.290059	normal
gene16886	0.081122	0.423335	normal	1.32e-30	-1.14346	down	2.92e-10	-0.74527	normal	0.93581	0.03214	normal
gene16890	0.777932	-0.18837	normal	1.47e-05	-1.8706	down	--	--	--	0.456671	0.510378	normal
gene16909	0.466675	-0.25847	normal	0.023117	-0.28902	normal	4.45e-28	-1.57171	down	0.377187	-0.1912	normal
gene16915	--	--	--	1.09e-31	2.86035	up	1.62e-35	4.23947	up	6.49e-10	-2.09435	down
gene16920	0.52695	-0.22454	normal	0.101571	-0.18584	normal	7.53e-21	-1.26028	down	0.442005	0.260098	normal
gene1693	0.809776	0.151281	normal	0.000136	-1.34617	down	0.30431	-0.44594	normal	0.935088	0.048739	normal
gene16980	0.567057	-0.19647	normal	4.04e-26	-1.60957	down	1.06e-12	-1.49502	down	0.043125	0.69588	normal
gene16989	0.746021	-0.15746	normal	1.21e-06	-1.60742	down	0.013801	-1.09483	normal	0.09383	0.839736	normal
gene1699	1.33e-05	-0.83671	normal	3.35e-25	-2.87233	down	9.41e-12	-3.75619	down	0.00489	0.641366	normal
gene16991	0.771714	0.171695	normal	0.188423	-0.50483	normal	0.002669	-1.13913	down	0.782572	0.188784	normal
gene170	0.172741	-0.41518	normal	2.95e-37	-3.46022	down	9.15e-27	-3.19396	down	0.317885	0.599911	normal
gene17015	0.800561	-0.15603	normal	0.716044	-0.16205	normal	0.001818	-1.042	down	0.335407	-0.49982	normal
gene17016	0.921484	0.035486	normal	2.54e-13	-1.02734	down	4.51e-63	-1.98011	down	0.063133	-0.44052	normal
gene1702	0.913781	0.080457	normal	7.5e-07	-1.90721	down	0.587174	0.507162	normal	0.837444	-0.17088	normal
gene17024	0.967719	-0.02741	normal	2.8e-20	-2.7891	down	--	--	--	0.967174	0.035924	normal
gene17025	0.426631	0.317647	normal	2.76e-48	-1.80856	down	0.03169	-0.39489	normal	0.930164	-0.02966	normal
gene17027	0.369291	-0.24626	normal	2.9e-37	-1.32671	down	2.49e-08	-0.79427	normal	0.203507	0.477882	normal
gene17048	0.944237	0.049661	normal	0.009187	-1.53255	down	--	--	--	0.6017	0.376901	normal
gene1705	0.999127	0.000798	normal	2.08e-52	-5.38922	down	--	--	--	0.846228	0.136223	normal
gene17055	0.696311	0.238015	normal	0.000222	-2.24595	down	--	--	--	0.555728	-0.39447	normal
gene17062	0.708274	0.227049	normal	8.35e-07	-2.57815	down	--	--	--	0.737241	-0.23872	normal
gene17072	0.168002	-0.59955	normal	2e-13	-2.65765	down	0.096723	0.841827	normal	0.053977	0.962092	normal
gene17085	0.800958	-0.16887	normal	0.049302	-0.71558	normal	0.000863	-1.0314	down	0.663563	0.168266	normal
gene17086	0.956163	0.039927	normal	0.015012	0.571421	normal	0.000527	-1.30635	down	0.531275	0.310342	normal
gene17087	0.170289	-0.28461	normal	0.000525	-0.51361	normal	1.97e-14	-1.04524	down	0.879704	-0.06307	normal
gene17089	0.626675	0.175801	normal	4.4e-14	-1.26557	down	1.4e-05	-0.7324	normal	0.342724	-0.30463	normal
gene17091	0.891051	-0.06238	normal	0.001115	-0.5917	normal	4.27e-19	-1.62376	down	0.966974	0.020093	normal
gene171	0.601821	-0.22242	normal	1.49e-08	-0.96999	normal	6.63e-08	-1.05718	down	0.252754	0.326906	normal
gene17103	0.029998	-0.2982	normal	2.71e-08	-0.69195	normal	2.68e-30	-1.55683	down	0.9122	-0.03607	normal
gene17131	0.750733	-0.15741	normal	1.49e-30	-2.00065	down	0.006752	-0.88807	normal	0.26396	0.68313	normal
gene17179	0.662642	-0.22304	normal	0.008981	-1.43269	down	--	--	--	0.885126	-0.11859	normal
gene1720	0.990627	0.00938	normal	0.832014	-0.07106	normal	1.95e-09	-1.39876	down	0.490117	-0.46675	normal
gene17202	0.946497	-0.04747	normal	0.153461	-0.4407	normal	4.09e-07	-1.4519	down	0.479446	-0.28457	normal
gene17205	0.632393	-0.19883	normal	1.06e-41	-2.69863	down	0.002628	-0.71475	normal	0.978032	-0.01606	normal
gene17207	0.692823	-0.18348	normal	0.000118	-1.25767	down	--	--	--	0.206584	0.614124	normal
gene17234	0.981595	-0.02013	normal	0.003127	-1.33757	down	--	--	--	0.003408	1.28938	up
gene1725	0.55971	-0.29546	normal	2.4e-09	-1.6849	down	4.68e-90	-4.41137	down	0.853809	0.149952	normal
gene17257	0.347565	0.322904	normal	1.13e-05	-2.40487	down	0.449952	-0.25045	normal	0.472874	-0.22446	normal
gene17269	--	--	--	0.000612	-1.71472	down	--	--	--	0.790364	0.210344	normal
gene17280	0.934397	0.064996	normal	2.22e-09	-2.08254	down	--	--	--	0.007874	1.36182	up
gene1729	0.958565	-0.03888	normal	0.772819	-0.13932	normal	2.09e-12	-2.85791	down	0.602015	0.310564	normal
gene17293	0.084353	-0.34392	normal	0.10768	-0.30568	normal	4.46e-10	-1.17856	down	0.944787	-0.04577	normal
gene17305	0.992562	0.008178	normal	1.12e-12	-2.63338	down	--	--	--	0.805797	0.162241	normal
gene17318	--	--	--	0.003909	-1.54909	down	--	--	--	0.877955	0.132255	normal
gene17344	0.811531	0.161725	normal	2.19e-05	-2.97256	down	--	--	--	0.840035	0.157641	normal
gene17349	0.206104	0.290488	normal	0.000402	-0.34677	normal	1.04e-07	-1.09702	down	0.359866	-0.23211	normal
gene17351	0.084896	-0.56004	normal	5.05e-53	-3.33886	down	6.82e-26	-3.93582	down	0.538301	0.352546	normal
gene17353	0.896931	0.080781	normal	7.43e-05	-1.91797	down	--	--	--	0.775469	-0.21976	normal
gene17392	0.076898	0.346534	normal	0.012613	-1.25423	normal	2.34e-14	-2.48964	down	0.884393	-0.09338	normal
gene17399	0.041296	0.422989	normal	6.5e-18	-0.95357	normal	5.3e-12	-1.30971	down	0.063133	-0.47774	normal
gene174	0.381743	-0.21101	normal	2.96e-13	-0.81199	normal	9.8e-43	-1.37657	down	0.265984	-0.29109	normal
gene17400	0.926008	-0.04589	normal	1.37e-08	-1.20555	down	0.842038	0.082897	normal	0.188649	0.525067	normal
gene17429	0.605147	-0.15171	normal	0.510877	0.088059	normal	9.77e-12	-1.23341	down	0.013976	-0.41298	normal
gene17438	0.19938	-0.31454	normal	0.960684	0.008917	normal	1.65e-11	-1.04136	down	0.262852	-0.27563	normal
gene17440	1.12e-05	0.796834	normal	8.97e-17	0.9575	normal	1.59e-15	1.94482	up	0.000483	-1.02996	down
gene17442	0.887365	-0.09846	normal	0.001803	-1.92625	down	6.5e-11	-4.58993	down	0.779855	0.213208	normal
gene17447	0.096486	0.571574	normal	7.99e-18	1.27727	up	0.066547	0.355734	normal	0.000694	-1.16048	down
gene17458	0.856385	-0.11589	normal	2.6e-10	-1.93965	down	--	--	--	0.018515	1.01855	normal
gene17460	0.828878	-0.08284	normal	0.028505	0.23522	normal	2.25e-38	-2.26366	down	0.247154	-0.37926	normal
gene17461	0.73268	0.109566	normal	4.67e-36	-1.22241	down	0.921005	0.01759	normal	0.003982	0.633021	normal
gene17466	0.490918	0.215317	normal	2.92e-18	-1.07192	down	2.19e-05	-0.57131	normal	0.57234	0.194547	normal
gene17476	0.619764	-0.19375	normal	3.89e-20	-2.00472	down	1.4e-50	-4.05322	down	0.755014	-0.12922	normal
gene17478	0.561711	0.326024	normal	0.006838	-1.37763	down	--	--	--	--	--	--
gene17479	0.206936	-0.30217	normal	0.524712	-0.13127	normal	1.14e-09	-1.16873	down	0.757863	0.159061	normal
gene1748	0.130961	-0.27765	normal	2.64e-16	-1.03674	down	2.93e-12	-1.0487	down	0.859393	0.079904	normal
gene17487	0.694088	-0.23126	normal	0.000156	-2.49433	down	2.79e-35	-4.51239	down	0.910945	-0.07154	normal
gene17497	0.870905	0.083301	normal	9.8e-40	-1.43118	down	7.02e-15	-1.04988	down	9.28e-09	-0.85804	normal
gene17511	0.635321	-0.17422	normal	2.11e-09	-1.06991	down	7.38e-17	-1.3217	down	0.64578	0.158897	normal
gene17514	0.811531	0.095964	normal	0.199499	0.230882	normal	0.046928	-0.44937	normal	0.00012	-1.09823	down
gene17517	0.206818	-0.36641	normal	4.27e-09	-1.1878	down	4.97e-08	1.87175	up	0.467265	0.434119	normal
gene17528	0.956414	-0.02374	normal	1.92e-13	-1.17986	down	0.763671	0.061196	normal	0.108624	0.496665	normal
gene17536	0.083152	0.554221	normal	0.029296	-0.62029	normal	4.22e-18	-2.7843	down	0.332923	-0.58624	normal
gene17541	5.06e-07	-1.06637	down	0.000227	-1.16121	down	2.94e-51	-5.3568	down	--	--	--
gene17543	0.848685	-0.12431	normal	0.904832	0.03785	normal	0.261169	0.444118	normal	0.001099	-1.38486	down
gene17565	0.380029	-0.35693	normal	1.72e-12	-1.84733	down	6.21e-06	-1.01468	down	0.187139	0.342811	normal
gene17571	0.151473	-0.32693	normal	9.34e-08	-1.14754	down	0.142224	-0.27883	normal	0.001273	0.581962	normal
gene17588	0.987241	-0.01204	normal	2.06e-06	-1.32165	down	0.011477	1.37099	normal	0.008249	1.19896	up
gene17599	0.710311	0.234436	normal	0.000406	-1.22952	down	--	--	--	0.360399	0.588606	normal
gene17601	0.83219	0.131259	normal	5.55e-07	-1.99324	down	--	--	--	0.87896	0.131923	normal
gene17605	0.899909	0.093441	normal	7.46e-05	-1.19658	down	5.85e-05	1.75055	up	0.263249	0.59986	normal
gene17608	0.460424	0.250318	normal	3.24e-14	-1.16621	down	0.016827	0.482947	normal	0.193951	-0.48093	normal
gene17609	0.582765	-0.22048	normal	0.127277	-0.325	normal	3.59e-09	-1.89563	down	0.736512	0.221134	normal
gene17612	0.419823	-0.23233	normal	4.25e-31	-2.91137	down	9.28e-17	-1.52656	down	0.804025	0.166674	normal
gene17621	0.279033	-0.24841	normal	0.81792	0.036042	normal	3.62e-15	-1.03038	down	0.394348	0.261449	normal
gene17623	0.95439	0.035172	normal	3.28e-37	-1.07662	down	0.059151	0.283683	normal	0.48966	0.239418	normal
gene17624	0.770478	-0.19343	normal	5.34e-09	-3.44502	down	0.022801	2.30289	normal	--	--	--
gene17631	0.722387	-0.17711	normal	6.06e-28	-2.30509	down	0.003097	0.694223	normal	0.519344	0.29541	normal
gene17637	0.796348	-0.17527	normal	7.01e-08	-0.48258	normal	4.52e-24	-2.88761	down	0.001317	-0.58357	normal
gene1764	0.532659	0.339522	normal	0.010819	-0.6628	normal	6.31e-25	-2.96601	down	0.045777	-0.65275	normal
gene17643	0.813618	0.095606	normal	0.269764	-0.49834	normal	0.003578	-0.44255	normal	1.72e-05	-1.5062	down
gene17664	0.826659	-0.14169	normal	6.3e-07	-1.65185	down	0.162954	0.769929	normal	0.471311	-0.42779	normal
gene17670	0.811927	-0.16168	normal	4.24e-11	-1.8044	down	0.01982	-1.39783	normal	0.076894	0.810724	normal
gene17678	0.016136	-0.47693	normal	8.6e-15	-1.13616	down	0.773731	-0.04936	normal	0.062269	0.545786	normal
gene17685	0.913886	0.054579	normal	9.83e-22	-1.25805	down	0.058977	-0.35303	normal	0.468129	0.275077	normal
gene17691	1.72e-05	-1.09379	down	9.45e-17	-1.52893	down	1.27e-11	-2.13114	down	0.014907	0.845552	normal
gene177	0.687422	-0.24273	normal	5.88e-05	-1.71709	down	8.92e-16	-6.23924	down	0.370899	-0.54185	normal
gene17713	0.83713	-0.11884	normal	0.000397	-0.65205	normal	4.43e-08	-1.31259	down	0.024661	-0.73877	normal
gene17722	0.44184	-0.22995	normal	0.862939	-0.02564	normal	1.93e-32	-1.64268	down	0.989712	-0.00362	normal
gene17745	0.802035	0.113114	normal	2.56e-08	-1.02194	down	0.21829	0.253497	normal	0.836875	0.109861	normal
gene17746	0.979658	-0.02005	normal	0.553438	-0.14458	normal	3.96e-35	-1.93733	down	0.01625	-0.71085	normal
gene17771	0.557431	-0.24697	normal	3.37e-21	-0.91233	normal	6.46e-12	-1.54853	down	0.027527	-0.3905	normal
gene17772	0.781547	-0.11785	normal	9.02e-11	-1.2442	down	0.598425	-0.22369	normal	0.216071	0.34922	normal
gene17783	3.71e-06	0.793291	normal	0.209034	0.27472	normal	1.22e-06	1.12615	up	0.001213	-1.37135	down
gene17789	0.376747	-0.34961	normal	0.563895	-0.19853	normal	4.67e-26	-4.29778	down	0.075538	-0.90122	normal
gene17799	0.748546	-0.12249	normal	2.08e-07	-1.08903	down	0.51759	-0.16006	normal	0.047412	0.845508	normal
gene17811	0.057579	-0.56001	normal	3.25e-07	-1.42988	down	1.89e-11	-2.11517	down	0.093933	0.637109	normal
gene17812	0.963768	-0.02925	normal	4.23e-99	-2.80189	down	6.64e-10	0.93807	normal	0.554898	0.32026	normal
gene17820	0.118185	-0.4834	normal	4.94e-06	-1.16456	down	5.12e-23	-3.40065	down	0.945631	-0.05807	normal
gene17821	0.987327	0.012871	normal	7.14e-05	-1.3388	down	0.001068	-1.59627	down	0.828118	-0.13922	normal
gene17840	0.468515	0.231312	normal	1.79e-84	-1.86478	down	0.019962	-0.39026	normal	3.51e-06	-1.2822	down
gene17848	0.645213	0.194338	normal	0.462108	0.305829	normal	5.22e-14	-2.17563	down	0.608514	-0.27243	normal
gene17850	0.80616	-0.14566	normal	7.78e-05	-1.37011	down	0.004076	-0.95248	normal	0.489482	-0.3494	normal
gene17868	0.928646	-0.06866	normal	0.00459	-1.12883	down	--	--	--	0.474954	0.49151	normal
gene17873	0.276556	0.439057	normal	1.21e-09	-1.95616	down	0.364869	0.323324	normal	0.391646	0.318466	normal
gene17884	0.112918	-0.30934	normal	5.89e-12	-1.43736	down	1.37e-41	-2.94471	down	0.739025	0.161053	normal
gene17886	0.491609	0.348182	normal	0.003613	-1.75405	down	--	--	--	0.00042	1.59597	up
gene17887	0.918292	0.066473	normal	2.94e-06	-2.65978	down	--	--	--	0.002566	1.59277	up
gene17888	0.388821	-0.21613	normal	1.16e-08	-0.87113	normal	1.22e-41	-1.95495	down	0.675712	-0.14199	normal
gene17889	0.824895	0.113207	normal	0.000586	-0.55956	normal	3.04e-10	-1.26707	down	0.661376	-0.10561	normal
gene1790	0.742966	0.209841	normal	0.025524	-0.48164	normal	0.026685	0.722535	normal	5.68e-10	-1.5336	down
gene17902	0.769752	-0.19378	normal	1.75e-07	-2.49235	down	--	--	--	0.582002	0.387556	normal
gene17906	0.728388	0.174327	normal	3.57e-07	-1.43067	down	0.056055	0.66504	normal	0.020245	1.19969	normal
gene17908	0.867781	0.104184	normal	6.11e-06	-1.30254	down	--	--	--	0.709952	0.228796	normal
gene17911	0.878451	-0.05975	normal	1.43e-31	-1.92231	down	4.84e-14	-1.22637	down	0.995126	-0.00241	normal
gene17912	0.288855	0.323517	normal	1.12e-21	-1.03304	down	2.13e-07	-0.98088	normal	0.758081	-0.09043	normal
gene17918	0.01037	-0.7086	normal	6.92e-18	-1.70089	down	5.13e-37	-2.12824	down	0.330009	0.474384	normal
gene17919	0.71303	-0.17566	normal	0.238098	-0.29246	normal	0.000358	-1.36601	down	0.830536	0.10079	normal
gene17938	0.987288	-0.01345	normal	0.218638	-0.3576	normal	4.75e-10	-1.91422	down	0.664257	-0.21032	normal
gene17939	0.360104	-0.23699	normal	0.894938	0.020978	normal	3.01e-32	-1.71203	down	0.913699	-0.0421	normal
gene17951	0.422789	0.219289	normal	7.28e-21	-1.04683	down	0.514737	-0.11381	normal	0.775935	-0.10337	normal
gene17955	0.749413	0.16042	normal	6.31e-22	-2.13865	down	0.628007	-0.16171	normal	0.832689	0.120879	normal
gene17956	0.022754	-0.69384	normal	########	-4.33714	down	1.79e-07	-1.3947	down	0.331889	0.587352	normal
gene17959	0.508609	-0.32252	normal	1.43e-32	-2.53245	down	4.91e-39	-3.50937	down	0.186928	0.750314	normal
gene17976	0.174517	0.494565	normal	2.02e-05	1.11395	up	2.47e-07	-1.02701	down	0.228197	-0.38025	normal
gene17977	0.950131	0.040791	normal	5.27e-07	-1.01511	down	0.937973	0.028663	normal	0.075215	0.753173	normal
gene17978	0.523384	-0.34761	normal	0.006032	-1.35652	down	--	--	--	0.789426	0.204493	normal
gene17982	0.350845	-0.40991	normal	0.098182	-0.38331	normal	9.11e-05	-1.15233	down	3.54e-19	1.69775	up
gene17999	0.666779	0.176887	normal	1.19e-39	-1.77377	down	0.060911	-0.27188	normal	0.472405	0.273299	normal
gene18000	0.513088	0.173117	normal	4.99e-09	-1.04258	down	1.51e-09	0.878943	normal	0.600492	0.126659	normal
gene18038	0.686063	-0.11799	normal	2.19e-17	-1.04389	down	1.15e-17	-0.96054	normal	0.255124	-0.25296	normal
gene18047	0.118924	0.398852	normal	1.66e-11	-1.17009	down	0.007358	-0.36385	normal	0.96508	0.012178	normal
gene18055	0.2558	0.466375	normal	0.010197	0.735125	normal	0.048493	0.256097	normal	0.000586	-1.15062	down
gene18058	0.991779	-0.00522	normal	0.067167	-0.82304	normal	0.000122	-1.67758	down	0.945185	0.062838	normal
gene18074	0.927994	0.069392	normal	0.856505	-0.11198	normal	0.050157	-0.87453	normal	0.006527	-1.10421	down
gene18083	0.762286	0.193897	normal	4.26e-15	-3.42016	down	--	--	--	0.314699	0.658807	normal
gene18086	0.906991	0.052141	normal	1.38e-16	-1.17608	down	2.29e-17	-1.7665	down	0.00526	-0.45375	normal
gene18088	0.884539	-0.06128	normal	0.623679	0.11943	normal	1.54e-14	-1.20172	down	0.150663	-0.2703	normal
gene18090	0.023254	-0.36905	normal	1.01e-20	-1.40663	down	2.18e-38	-2.06076	down	0.600793	-0.13856	normal
gene18094	0.833471	-0.1346	normal	3.16e-07	-2.32644	down	--	--	--	0.908017	0.093926	normal
gene18097	0.916638	0.062483	normal	4.45e-39	-2.41367	down	4.18e-42	-2.30484	down	0.835833	0.113046	normal
gene18099	0.884484	0.081598	normal	8.27e-14	-3.0365	down	--	--	--	0.016229	1.29875	normal
gene18102	0.416289	-0.40098	normal	6.53e-09	-2.10808	down	0.003417	-1.61673	down	1.69e-06	1.99795	up
gene18107	0.003988	-0.43512	normal	########	-3.07166	down	9.7e-26	-1.95284	down	0.665538	0.268511	normal
gene18109	0.561711	-0.24776	normal	0.657768	-0.07709	normal	1.05e-22	-1.45261	down	0.877955	-0.08059	normal
gene18111	0.017678	-0.4663	normal	6.43e-22	-1.54033	down	2.19e-29	-2.29948	down	0.364063	0.364088	normal
gene18115	0.898786	-0.05303	normal	0.162142	-0.45299	normal	4.89e-12	-1.70825	down	0.766562	-0.23625	normal
gene18118	0.978363	-0.01702	normal	9.9e-08	-1.09886	down	0.246969	-0.27986	normal	0.488683	0.27385	normal
gene18122	0.717219	-0.22733	normal	8.31e-08	-1.65769	down	--	--	--	9.28e-05	1.45655	up
gene18123	0.571671	-0.30662	normal	0.008184	-1.04545	down	--	--	--	0.050248	0.851893	normal
gene18126	0.071586	-0.33698	normal	4.08e-22	-1.44276	down	1.29e-06	-0.61283	normal	0.018666	0.490225	normal
gene18136	0.876631	0.076843	normal	3.78e-06	-0.52842	normal	1e-08	-1.18913	down	0.543458	0.170786	normal
gene18138	0.837428	0.142373	normal	2.07e-09	-2.36732	down	--	--	--	0.006076	1.42553	up
gene18139	0.777168	-0.14249	normal	5.08e-10	-1.05942	down	6.17e-06	-0.88816	normal	0.520769	-0.20679	normal
gene18140	0.685274	-0.17447	normal	0.029731	-0.7413	normal	0.000139	-1.92133	down	0.107053	-0.93428	normal
gene18149	0.889089	-0.07318	normal	0.775328	-0.0591	normal	0.000174	-1.06072	down	0.332793	0.321977	normal
gene18151	0.8764	-0.08212	normal	0.01521	-0.36373	normal	2.69e-12	-1.1995	down	0.340713	-0.38214	normal
gene18155	0.743079	-0.17416	normal	3.89e-20	-2.01395	down	0.051982	-0.71324	normal	0.638149	0.295494	normal
gene18156	0.595562	0.234319	normal	3.1e-40	-1.78363	down	0.193561	0.357742	normal	0.766562	0.093849	normal
gene18157	0.223934	-0.29079	normal	0.009925	0.380721	normal	2.77e-27	-2.0925	down	0.116796	-0.48187	normal
gene18158	0.385014	-0.32152	normal	0.51054	-0.10427	normal	6.03e-15	-1.43762	down	0.959683	0.017098	normal
gene18172	0.874477	-0.07243	normal	0.038537	-0.32112	normal	4.01e-25	-1.32516	down	0.521916	0.327669	normal
gene18185	0.873905	-0.09363	normal	9.54e-09	-1.24088	down	2.67e-05	-1.54942	down	0.280822	0.444502	normal
gene18194	0.710891	0.233747	normal	0.001663	-1.40983	down	0.002374	1.53091	up	--	--	--
gene18197	0.00123	-0.55992	normal	1.32e-17	-1.72398	down	0.001908	-1.58329	down	0.967379	-0.02778	normal
gene18199	0.896349	0.089745	normal	2.42e-07	-2.15344	down	--	--	--	0.007668	1.44216	up
gene182	0.769752	-0.18132	normal	--	--	--	0.003018	-1.70006	down	0.005021	1.49191	up
gene18206	--	--	--	0.009739	-1.2118	down	--	--	--	0.55515	-0.39729	normal
gene18208	0.84299	-0.13863	normal	8.4e-07	-2.11835	down	--	--	--	0.315622	0.648288	normal
gene18211	0.099517	-0.46301	normal	0.013347	-0.52318	normal	8.6e-21	-2.01744	down	0.948489	0.043774	normal
gene18220	0.890329	0.037799	normal	3.52e-08	-0.72907	normal	2.28e-19	-1.01769	down	0.44955	-0.28008	normal
gene18221	0.666195	0.152645	normal	3.18e-25	-1.13147	down	9.69e-22	-1.10242	down	0.025156	-0.37471	normal
gene18227	0.75973	-0.16526	normal	0.000146	-0.9	normal	1.53e-07	-1.77193	down	0.870032	-0.07692	normal
gene18230	0.888972	-0.05436	normal	6.52e-13	-0.87251	normal	2.11e-24	-1.17301	down	0.499893	-0.15366	normal
gene18247	0.72495	-0.21843	normal	2.29e-28	-1.71669	down	0.2222	0.450557	normal	0.834686	0.117276	normal
gene18248	0.811531	-0.16158	normal	0.476152	-0.20356	normal	0.005602	-1.06261	down	0.324685	-0.50049	normal
gene1825	0.005821	-0.54456	normal	3.07e-25	-1.15578	down	0.000808	-0.52097	normal	0.000112	0.571558	normal
gene18251	0.163774	0.299369	normal	0.001625	0.621983	normal	0.676611	-0.08784	normal	0.000168	-1.09602	down
gene18261	0.535375	-0.29224	normal	6.35e-08	-1.10616	down	0.212044	-0.40146	normal	0.392138	0.29045	normal
gene18266	0.355074	-0.28712	normal	0.18771	-0.40208	normal	0.009506	-1.236	down	0.6216	-0.23882	normal
gene18268	0.730259	0.176799	normal	2.2e-07	-1.84427	down	1.28e-07	-2.20836	down	0.742407	0.195989	normal
gene18274	0.274545	-0.51366	normal	--	--	--	5.04e-12	-5.62024	down	--	--	--
gene1830	0.851918	0.129472	normal	8.87e-05	-1.93087	down	--	--	--	0.836775	0.145196	normal
gene18303	0.984958	0.016081	normal	0.007259	-0.55331	normal	1.66e-07	-1.16374	down	0.123496	0.67493	normal
gene18304	0.76827	0.182258	normal	0.000731	-1.49081	down	--	--	--	--	--	--
gene1831	0.977403	0.024448	normal	5.23e-06	-1.59069	down	0.927185	0.045261	normal	0.944492	0.038616	normal
gene18310	0.444971	-0.22427	normal	0.855608	0.033559	normal	1.92e-32	-1.70104	down	0.924002	0.061794	normal
gene18318	0.803715	-0.15348	normal	0.002858	-0.70116	normal	7.54e-06	-2.40487	down	0.008554	1.16633	up
gene18320	0.410915	-0.21675	normal	2.36e-17	-1.09156	down	0.843566	-0.03279	normal	0.018886	0.534661	normal
gene18343	0.90056	0.086583	normal	0.04103	0.381588	normal	2.78e-11	-2.72908	down	0.385102	0.431307	normal
gene18345	0.289172	0.291203	normal	2.82e-33	-1.46433	down	0.025747	-0.30285	normal	0.703402	0.165378	normal
gene18352	0.921484	-0.04677	normal	0.652248	-0.076	normal	2.93e-11	-1.19109	down	0.033106	-0.54636	normal
gene18372	0.415715	0.255228	normal	2.54e-08	-1.16404	down	0.001782	0.648965	normal	0.893624	0.072332	normal
gene18374	0.902982	0.04564	normal	3.89e-06	-1.00142	down	0.505829	-0.14083	normal	0.478154	0.231076	normal
gene18376	0.775945	0.097164	normal	1.01e-06	0.846352	normal	2.32e-12	-1.05555	down	5.31e-05	-0.95041	normal
gene18389	0.797382	-0.1238	normal	9.28e-06	-0.93278	normal	6.29e-06	-1.771	down	0.500687	0.171365	normal
gene18397	0.140202	-0.40597	normal	0.059726	-0.5487	normal	6.21e-20	-2.93373	down	0.891658	0.069561	normal
gene18402	0.4809	-0.25414	normal	5.51e-17	-2.07241	down	4.76e-10	-1.42828	down	0.002312	1.27785	up
gene18407	0.791053	-0.06988	normal	7.99e-18	-2.1413	down	0.266789	-0.83087	normal	0.771299	0.143706	normal
gene18409	0.888324	-0.07131	normal	1.92e-09	1.59339	up	6.15e-12	1.69079	up	8.13e-05	-1.21646	down
gene18412	0.898928	-0.05366	normal	1.23e-25	-1.06405	down	0.000115	-0.39857	normal	0.41088	0.20318	normal
gene18414	0.107074	-0.48854	normal	1.54e-14	-1.04405	down	4.73e-55	-2.60436	down	0.96508	0.023078	normal
gene18416	0.25922	-0.42644	normal	4.51e-16	-2.56016	down	0.003116	-1.34918	down	0.057344	0.717839	normal
gene18424	--	--	--	--	--	--	0.000951	-1.74582	down	0.109602	0.875485	normal
gene18427	0.277722	0.42329	normal	4.74e-12	-2.43464	down	0.020385	-1.00811	normal	0.162777	0.532645	normal
gene18439	0.839033	-0.13997	normal	0.006142	-1.37348	down	0.868476	0.140972	normal	0.002179	1.3107	up
gene1844	0.825247	0.104764	normal	3.51e-12	-0.66813	normal	1.96e-38	-1.53111	down	0.78976	0.088335	normal
gene18440	0.857058	0.122012	normal	1.01e-06	-1.49855	down	--	--	--	0.13313	0.849582	normal
gene18447	0.001598	-0.52623	normal	7.43e-23	-1.49898	down	5.15e-05	-0.86413	normal	0.031892	0.776054	normal
gene18476	0.193373	-0.30797	normal	3.03e-05	-0.6172	normal	1.17e-05	-1.02697	down	0.876585	0.064274	normal
gene18483	0.331342	-0.43765	normal	7.2e-42	-2.18982	down	4.99e-13	-3.1335	down	0.142819	0.557777	normal
gene18484	0.519724	0.185816	normal	6.46e-15	-1.1648	down	0.098919	0.311649	normal	0.505882	0.284683	normal
gene18492	0.954519	-0.0229	normal	9.7e-13	-1.03292	down	0.695917	-0.09675	normal	0.537889	-0.15357	normal
gene18494	0.429135	0.371026	normal	0.005284	-0.92912	normal	8.45e-09	-1.82763	down	0.094295	-0.89275	normal
gene18499	0.801772	0.170437	normal	0.008308	-1.33561	down	--	--	--	0.989712	0.010974	normal
gene18504	0.054561	-0.65217	normal	2.03e-06	0.509958	normal	1.73e-20	-2.09507	down	0.874422	-0.09121	normal
gene18509	0.800364	0.171594	normal	0.00072	-1.97115	down	--	--	--	--	--	--
gene18512	0.657309	0.193785	normal	1.91e-11	-1.04465	down	0.620171	0.131222	normal	0.27655	-0.25206	normal
gene18514	0.779841	0.179136	normal	1.9e-08	-1.01387	down	0.069587	1.17184	normal	0.000231	1.7741	up
gene18528	0.837198	0.1265	normal	0.772152	-0.16793	normal	6.37e-05	-1.63239	down	--	--	--
gene18532	0.36458	-0.37291	normal	0.750082	0.08779	normal	5.3e-13	-1.80112	down	0.929169	0.040865	normal
gene18546	0.903688	0.075272	normal	1.49e-12	-1.72853	down	0.000609	-1.09473	down	0.905888	0.053691	normal
gene18548	0.967365	0.023823	normal	0.00436	-1.12703	down	0.130638	0.992216	normal	0.580866	0.201826	normal
gene18549	0.80698	-0.16642	normal	2.39e-10	-3.04196	down	--	--	--	0.35289	0.617299	normal
gene18554	0.790482	-0.08314	normal	8.01e-07	-1.0404	down	7.12e-15	-1.09474	down	0.999927	4.03e-05	normal
gene18564	0.003359	0.754553	normal	8.7e-11	-2.84006	down	4.3e-16	-1.93961	down	0.004997	-0.77391	normal
gene18568	0.955838	-0.03689	normal	6.37e-10	1.29996	up	4.64e-06	-1.72172	down	1.69e-06	-1.20205	down
gene18581	0.988581	0.010559	normal	0.629974	-0.13498	normal	9.53e-25	-1.72504	down	0.735329	-0.08915	normal
gene18583	0.773593	-0.13945	normal	1.12e-32	-1.51611	down	0.94036	-0.01964	normal	9.5e-05	1.50917	up
gene18592	--	--	--	4.75e-05	-1.43486	down	--	--	--	0.68138	0.252904	normal
gene18599	0.977227	-0.022	normal	0.441016	-0.21601	normal	0.006304	-1.01535	down	0.03576	0.870423	normal
gene186	0.877069	0.112016	normal	0.490317	-0.28925	normal	3.54e-07	-2.19564	down	0.517601	0.397332	normal
gene18615	0.989435	0.009586	normal	1.18e-05	-1.14644	down	0.282839	0.290403	normal	1.88e-05	1.13826	up
gene18616	0.628008	0.273809	normal	1.44e-07	-1.44983	down	0.330255	-0.4254	normal	0.349478	-0.49566	normal
gene18617	--	--	--	5.96e-05	-2.26637	down	--	--	--	--	--	--
gene18620	0.821315	-0.08811	normal	1.47e-20	-1.25266	down	2.22e-06	-0.75613	normal	0.394041	-0.232	normal
gene18621	0.063209	-0.44756	normal	1.73e-07	-1.0251	down	0.000158	-1.14052	down	0.529855	-0.38151	normal
gene18625	0.019648	-0.58111	normal	2e-11	-1.05417	down	2.09e-27	-2.62185	down	0.111685	-0.50986	normal
gene18629	0.4588	0.22718	normal	0.009022	0.390668	normal	1.12e-05	-0.59213	normal	2.37e-21	-1.16669	down
gene1863	0.803715	-0.11721	normal	4.87e-33	1.98236	up	2.87e-05	-1.0296	down	1.49e-05	-1.15065	down
gene18637	0.009883	0.768571	normal	1.48e-16	-1.54323	down	0.560789	0.238219	normal	0.450098	0.318285	normal
gene18646	0.1065	-0.36732	normal	2.29e-42	-2.12084	down	1.62e-09	-1.63869	down	0.035817	0.646762	normal
gene18650	0.988477	0.012848	normal	0.116429	-0.7567	normal	0.002058	-1.27363	down	0.107053	0.782508	normal
gene18651	0.92336	0.073275	normal	0.000459	-1.35347	down	0.13208	-0.81825	normal	0.576437	0.307789	normal
gene18653	0.878451	-0.10056	normal	6.4e-08	-1.30211	down	0.264659	-0.55688	normal	0.768325	-0.17867	normal
gene18656	0.39316	-0.29196	normal	5.45e-30	-1.51058	down	0.150556	-0.39327	normal	0.347005	0.321082	normal
gene18659	0.013132	0.530877	normal	1.22e-14	1.48934	up	9.84e-11	1.2448	up	2.56e-13	-2.04806	down
gene18667	0.403845	-0.27731	normal	1.49e-17	-1.37306	down	7.49e-31	-2.19858	down	0.646674	-0.18359	normal
gene18668	0.009302	-0.66433	normal	1.01e-05	-1.26138	down	1.27e-10	-1.77265	down	0.505328	-0.40583	normal
gene18680	0.560803	-0.18302	normal	4.02e-35	-1.67136	down	9.49e-10	-0.98672	normal	2.25e-09	0.966721	normal
gene18685	0.554399	-0.2721	normal	0.743178	-0.11778	normal	2.44e-35	-2.60829	down	0.95024	-0.03262	normal
gene18686	0.940604	0.036355	normal	2.33e-33	-1.14953	down	8.29e-10	-0.70822	normal	0.933689	0.02883	normal
gene18689	0.975788	0.012859	normal	2.72e-05	-0.50195	normal	9.87e-28	-1.32261	down	0.000792	-0.59884	normal
gene18695	0.776957	-0.11202	normal	0.000271	-0.77547	normal	3.37e-09	-1.13233	down	0.931413	-0.04535	normal
gene18709	0.977227	0.014455	normal	1.04e-09	-1.59212	down	1.08e-06	-0.8603	normal	0.126573	0.600788	normal
gene18715	0.297898	-0.43173	normal	4.89e-07	-1.59292	down	2.6e-31	-2.91926	down	0.55772	0.404379	normal
gene18717	2.75e-09	-1.1412	down	5.66e-35	-3.35938	down	2.04e-48	-5.21218	down	0.185062	0.65686	normal
gene1872	0.485687	-0.36937	normal	0.000148	-1.90234	down	5.71e-27	-3.71015	down	0.68177	-0.30154	normal
gene18737	0.967365	-0.0331	normal	3.03e-06	-2.61236	down	1.1e-06	2.44353	up	0.514905	-0.46047	normal
gene18750	0.571113	0.309942	normal	3.11e-06	-1.95281	down	--	--	--	0.050649	-1.01412	normal
gene18755	0.049094	0.753522	normal	3.69e-41	3.26502	up	0.000304	2.12777	up	0.000717	-1.42089	down
gene18758	0.921484	-0.05082	normal	9.36e-14	-1.65211	down	1.09e-13	-1.0937	down	0.227009	-0.5043	normal
gene18760	0.998713	-0.00126	normal	0.321805	0.19603	normal	9.07e-12	-1.79794	down	0.992553	0.003551	normal
gene18765	0.838275	0.108444	normal	1.23e-11	-1.15666	down	1.35e-14	-1.11195	down	0.596461	-0.16328	normal
gene18767	0.124507	-0.31652	normal	0.053996	-0.37291	normal	2.32e-15	-1.09941	down	0.605107	0.21819	normal
gene18768	0.646574	-0.19653	normal	1.34e-05	-0.95865	normal	7.38e-31	-3.07424	down	0.87896	-0.06193	normal
gene18769	0.847263	0.129702	normal	0.001626	-0.90418	normal	2.92e-21	-1.82386	down	0.344409	0.43558	normal
gene1877	0.334058	-0.42289	normal	0.153804	-1.04195	normal	3.73e-23	-3.37964	down	0.872644	-0.09873	normal
gene18773	0.025052	-0.82875	normal	--	--	--	5.64e-16	-2.69187	down	0.721713	-0.23099	normal
gene18775	0.779589	-0.17503	normal	1.98e-39	-2.60841	down	1.91e-16	-2.11015	down	0.626824	0.235702	normal
gene18782	0.561711	-0.30157	normal	0.001003	-1.18689	down	0.06337	-1.48516	normal	0.07051	0.642192	normal
gene18783	0.633509	-0.28428	normal	1.93e-31	-5.13793	down	--	--	--	0.834967	-0.17279	normal
gene18784	0.346345	-0.41909	normal	2.75e-07	-2.1245	down	4.07e-42	-4.20529	down	0.307775	0.655095	normal
gene18797	0.326686	-0.31869	normal	4.33e-27	-2.72018	down	6.05e-35	-3.04576	down	4.5e-05	1.49617	up
gene18802	0.801953	-0.10121	normal	1.55e-37	-1.89532	down	5.83e-15	-1.52409	down	0.256674	-0.45561	normal
gene18803	--	--	--	9.66e-08	-3.30506	down	--	--	--	--	--	--
gene18804	0.902982	-0.08792	normal	1.49e-05	-2.20439	down	--	--	--	--	--	--
gene18805	0.847143	-0.13076	normal	0.013506	-0.68215	normal	3.52e-10	-2.10238	down	0.011604	-0.89953	normal
gene18838	0.001779	-0.96202	normal	2.16e-06	-1.71352	down	0.000848	-3.28709	down	0.970187	0.031365	normal
gene18844	0.204089	-0.38807	normal	0.542582	-0.10599	normal	2.67e-10	-1.0662	down	0.908857	0.04188	normal
gene18851	0.729753	0.215566	normal	0.002412	-1.45495	down	--	--	--	0.003232	1.47938	up
gene18854	0.769591	0.194222	normal	8.97e-07	-2.8714	down	0.005373	-1.63121	down	--	--	--
gene1887	0.785634	0.176602	normal	0.025646	-1.0829	normal	2.82e-13	-1.92736	down	0.760285	0.229416	normal
gene18870	0.885726	-0.05223	normal	5.83e-28	-2.95487	down	8.39e-06	-1.23963	down	0.3002	0.583118	normal
gene18878	3.29e-12	-1.16298	down	0.172105	0.302497	normal	0.000374	-0.77617	normal	0.004628	0.94466	normal
gene18880	0.424206	-0.3165	normal	1.22e-05	-0.74932	normal	0.000238	-1.05746	down	0.163629	0.703477	normal
gene18882	0.925436	0.061041	normal	0.002469	-0.58698	normal	8.83e-35	-2.30989	down	0.883395	0.089279	normal
gene18893	0.130961	-0.33332	normal	2.58e-08	-1.00518	down	0.012473	-0.50319	normal	0.990054	-0.00461	normal
gene18894	0.567827	-0.16774	normal	1.17e-33	-1.66723	down	0.001704	-0.72086	normal	0.510897	-0.26641	normal
gene18900	0.972036	0.025444	normal	7.3e-09	-2.17477	down	--	--	--	0.238362	0.667731	normal
gene18903	0.010256	-0.56838	normal	0.195638	-0.42898	normal	9.98e-72	-4.53045	down	0.484661	0.416119	normal
gene18921	0.000115	-0.72283	normal	5.78e-26	-1.14393	down	2.36e-07	-1.1841	down	0.04079	0.590551	normal
gene18926	0.925734	-0.06489	normal	0.965464	0.018461	normal	8.41e-08	-2.02551	down	0.68138	-0.29427	normal
gene18935	0.832654	0.116	normal	2.18e-14	-1.2417	down	0.000107	-0.60784	normal	0.758608	0.097545	normal
gene18938	0.422057	-0.32099	normal	3.16e-05	0.968843	normal	1.68e-16	-1.37369	down	0.839292	-0.12139	normal
gene18966	0.984454	-0.0103	normal	2.02e-22	-1.12642	down	0.014092	-0.42321	normal	0.147464	-0.37416	normal
gene18970	0.050615	-0.43358	normal	0.562329	0.107618	normal	2.61e-20	-1.73801	down	0.552585	-0.2501	normal
gene18972	0.233518	-0.48498	normal	0.012906	1.01005	normal	0.000484	-1.70073	down	--	--	--
gene18973	0.089863	-0.29471	normal	0.081375	0.287831	normal	1.21e-20	-1.09129	down	0.003505	-0.61695	normal
gene18979	0.892618	0.099037	normal	0.070002	0.750808	normal	1.47e-06	-1.97242	down	0.634794	0.351849	normal
gene1898	--	--	--	--	--	--	0.001476	-1.4083	down	0.70587	0.276162	normal
gene18985	0.856552	0.121072	normal	0.000151	-1.26501	down	1.54e-07	-1.11299	down	0.721522	-0.2321	normal
gene18988	0.37285	-0.43563	normal	2.33e-07	-2.71429	down	--	--	--	0.124126	0.894501	normal
gene1901	0.936416	-0.06324	normal	--	--	--	1.14e-05	-1.9805	down	0.686405	0.307093	normal
gene19011	0.382984	-0.23898	normal	0.204001	0.231491	normal	1.71e-23	-1.37949	down	0.060052	0.330957	normal
gene19013	0.341509	-0.45662	normal	5.79e-05	-1.48565	down	1.08e-05	-2.08773	down	0.119416	0.820622	normal
gene19015	0.480494	-0.37366	normal	0.008388	-0.55192	normal	5.52e-41	-7.03261	down	1.16e-07	-1.07605	down
gene1903	0.811369	-0.16292	normal	0.108315	-0.68947	normal	1.79e-05	-1.86341	down	0.67543	0.306946	normal
gene19031	0.831629	0.133896	normal	0.759596	0.126561	normal	1.43e-07	-2.16347	down	0.297248	-0.52107	normal
gene19034	0.900271	-0.06781	normal	0.130468	-0.28322	normal	1.6e-29	-1.6395	down	0.785176	-0.09571	normal
gene19039	0.060074	-0.63648	normal	8.87e-12	-1.44222	down	7.9e-13	-1.47656	down	0.086927	0.78371	normal
gene19042	0.273755	-0.3167	normal	1.93e-17	-2.06725	down	1.78e-18	-2.39532	down	0.730834	0.198016	normal
gene19044	0.613466	-0.29052	normal	6.19e-23	-2.78582	down	--	--	--	0.619185	0.339668	normal
gene19045	0.977475	0.025329	normal	5.36e-06	-1.29698	down	--	--	--	0.184516	0.694578	normal
gene19066	0.75408	0.20078	normal	0.000313	-1.47743	down	--	--	--	0.584343	0.324461	normal
gene1907	--	--	--	0.039456	-1.16912	normal	4.18e-05	-2.11996	down	0.698293	0.293063	normal
gene19070	0.478011	-0.25422	normal	1.84e-08	-0.73019	normal	2.06e-38	-2.12897	down	0.600231	-0.11619	normal
gene19084	0.118185	0.377961	normal	1.97e-09	-1.25541	down	8.05e-05	-0.55351	normal	0.026222	-0.56773	normal
gene19090	0.855279	-0.11742	normal	0.035817	0.674121	normal	8.4e-50	-2.82879	down	0.000315	-1.06273	down
gene19101	0.452805	-0.21357	normal	0.862458	0.041989	normal	3.53e-66	-2.59512	down	0.000133	-0.93879	normal
gene19107	1.16e-06	-1.04401	down	3.2e-21	-2.28326	down	2.91e-25	-3.74913	down	0.471254	0.495319	normal
gene19108	0.013156	-0.66631	normal	8.17e-07	-2.0743	down	2e-25	-4.5322	down	0.500371	0.475094	normal
gene19126	0.562689	-0.19735	normal	2.78e-12	-1.13484	down	1.44e-14	-1.15139	down	0.020503	0.595872	normal
gene19133	0.03655	-0.71367	normal	0.001934	-1.34655	down	0.010395	-1.30322	normal	0.000426	1.04462	up
gene19137	0.928429	0.068482	normal	0.347396	0.345783	normal	0.978451	-0.0135	normal	0.00038	-1.37239	down
gene19146	0.977227	-0.02252	normal	1.36e-06	-2.13135	down	--	--	--	0.237222	0.666238	normal
gene19149	0.393343	0.343145	normal	3.11e-06	-1.86898	down	--	--	--	0.342205	0.550457	normal
gene19150	0.506902	-0.19748	normal	6.72e-22	-1.05332	down	2.44e-12	-0.71738	normal	0.69949	0.155141	normal
gene19170	0.131769	0.477491	normal	5.67e-14	-1.91083	down	1.59e-05	-0.92382	normal	0.809717	-0.10999	normal
gene19171	0.728755	0.154513	normal	1.33e-36	-1.78423	down	2.25e-17	-1.40684	down	0.85786	0.072781	normal
gene19184	0.149327	0.298444	normal	0.000497	-1.05235	down	0.44401	0.22477	normal	0.653624	0.291492	normal
gene19185	0.796058	0.175233	normal	0.136203	-0.87583	normal	4.22e-47	-4.60889	down	0.939121	0.068994	normal
gene19190	0.495924	-0.3403	normal	1.42e-05	1.14671	up	8.01e-08	-1.72219	down	0.194102	-0.37712	normal
gene1920	0.930944	-0.06261	normal	3.79e-26	-2.09561	down	0.030027	-0.93872	normal	0.112842	-0.5164	normal
gene19217	0.989771	-0.00568	normal	2.26e-25	-2.01176	down	8.65e-06	-0.48199	normal	0.065927	0.358442	normal
gene19218	0.602917	0.211849	normal	6.08e-14	-1.05421	down	0.438278	0.108118	normal	0.556236	0.131577	normal
gene19219	0.943785	0.027759	normal	0.000128	-0.56289	normal	1.4e-17	-1.12007	down	0.870032	-0.06612	normal
gene19223	0.641608	-0.25693	normal	0.005202	-1.76166	down	--	--	--	0.02564	1.23972	normal
gene19228	0.162334	0.333857	normal	9.11e-12	-1.0412	down	8.88e-26	-1.6526	down	0.397856	-0.20043	normal
gene19241	0.237858	-0.44315	normal	0.824025	-0.10744	normal	0.001896	-1.1967	down	0.994036	0.004398	normal
gene19242	0.020585	-0.38696	normal	9.98e-27	-1.49259	down	2.79e-10	-1.4572	down	0.68472	-0.17445	normal
gene19255	0.715226	0.158981	normal	2.64e-05	-2.2515	down	--	--	--	0.969952	0.021902	normal
gene19283	0.613466	-0.15947	normal	0.02868	-0.26947	normal	3.22e-17	-1.03916	down	0.264903	-0.1733	normal
gene19293	0.883005	-0.09948	normal	4.99e-14	-2.03275	down	0.000318	-1.55887	down	0.052458	-0.76779	normal
gene19295	0.625474	0.272295	normal	1.25e-15	-2.11181	down	0.734224	-0.12908	normal	0.42589	0.403991	normal
gene193	0.627156	-0.19866	normal	1.43e-06	0.78773	normal	4.51e-08	-0.96041	normal	2.62e-06	-1.1507	down
gene19306	0.747343	-0.18419	normal	8.9e-13	-2.174	down	1.36e-05	-2.51445	down	0.10349	0.723345	normal
gene19311	0.799589	-0.17007	normal	0.003878	-1.88055	down	1.42e-15	-4.05548	down	0.616272	0.257455	normal
gene19322	0.789446	0.108612	normal	5.58e-11	-1.74442	down	2.52e-06	-1.51264	down	0.135603	0.438691	normal
gene19323	0.455524	0.303304	normal	0.000229	-2.19803	down	1.82e-33	-4.00452	down	0.778823	0.066274	normal
gene1933	0.980506	-0.01761	normal	0.104457	-0.41693	normal	1.21e-16	-2.06307	down	0.268308	0.618762	normal
gene19331	0.978517	-0.02297	normal	2.43e-30	-2.64172	down	0.628318	0.286671	normal	0.012427	1.22841	normal
gene19333	0.791358	0.16169	normal	5.71e-30	1.61163	up	0.112563	-0.48964	normal	5.08e-05	-1.57105	down
gene19335	0.648203	0.2743	normal	0.005037	-1.34525	down	--	--	--	0.777912	0.211549	normal
gene19343	0.071101	-0.25595	normal	4.76e-19	-1.3393	down	1e-08	-1.52056	down	0.679227	0.215196	normal
gene19345	0.375971	-0.20765	normal	2.14e-25	-1.13725	down	0.017426	-0.30276	normal	0.581541	0.148648	normal
gene19352	0.000992	-0.6628	normal	8.52e-13	1.16154	up	1.05e-47	-2.25191	down	0.22382	-0.32719	normal
gene19357	--	--	--	0.0036	-1.33373	down	--	--	--	0.169066	-0.80909	normal
gene19358	0.476612	0.190553	normal	1.98e-08	-1.00369	down	1.64e-19	-0.76127	normal	0.622084	0.136737	normal
gene19359	0.503436	0.288968	normal	1.13e-21	-1.93116	down	0.005445	-0.6498	normal	0.423839	-0.45642	normal
gene19366	0.959232	-0.04192	normal	1.56e-06	-2.42621	down	--	--	--	--	--	--
gene19367	0.341071	-0.41129	normal	1.43e-08	-1.28724	down	5.96e-09	-2.01461	down	0.002845	0.798504	normal
gene19368	0.226047	0.338114	normal	0.014907	1.0431	normal	2.45e-05	-0.74725	normal	3.67e-23	-1.60612	down
gene19372	0.986662	0.013192	normal	0.025205	-1.02635	normal	1.23e-07	-2.28538	down	--	--	--
gene19381	0.556157	-0.33008	normal	0.003987	-1.09472	down	0.413051	-0.33018	normal	0.462683	0.465269	normal
gene19391	0.016883	-0.78399	normal	0.006371	-0.74652	normal	1.3e-08	-2.89887	down	0.913699	0.075307	normal
gene19394	0.90415	0.089461	normal	3.37e-06	-1.82812	down	--	--	--	0.210574	0.632513	normal
gene19401	0.603635	0.251559	normal	2.96e-26	-1.48067	down	2.55e-33	-2.82499	down	0.008425	-0.66666	normal
gene19402	0.981545	0.012739	normal	0.300995	0.274118	normal	7.4e-05	-1.03001	down	0.653624	0.113787	normal
gene19403	0.001748	-0.62001	normal	0.082432	-0.29971	normal	1.36e-13	-1.07377	down	0.988772	0.004212	normal
gene19404	0.425729	-0.24566	normal	4.55e-09	-0.9462	normal	2.3e-56	-2.4749	down	0.986108	-0.01281	normal
gene19410	0.94977	-0.05023	normal	2.32e-10	-2.27617	down	--	--	--	0.473292	0.462931	normal
gene19441	0.41072	0.249283	normal	7.83e-11	-1.00118	down	0.190107	-0.2171	normal	0.000563	-0.58283	normal
gene19446	0.168688	0.435497	normal	4.17e-14	-1.26677	down	5.81e-09	-1.18159	down	0.390512	-0.29853	normal
gene19449	0.481998	-0.23596	normal	1.06e-16	-1.69578	down	0.853017	-0.06094	normal	0.316049	-0.5279	normal
gene19452	0.944392	-0.04605	normal	5.86e-07	-1.47676	down	0.746278	0.17743	normal	0.789201	-0.19738	normal
gene19454	0.623328	-0.20299	normal	1.54e-07	-1.00681	down	1.86e-17	-1.92001	down	0.152808	-0.72977	normal
gene19457	0.40885	-0.28105	normal	0.317202	0.203531	normal	8.39e-06	-1.35705	down	0.958814	-0.02941	normal
gene19461	0.759901	-0.11973	normal	2.18e-13	-1.93992	down	0.000784	-1.06459	down	0.549845	0.312355	normal
gene19466	0.937996	0.056708	normal	0.024216	-0.87576	normal	6.12e-05	-2.83232	down	0.253389	0.673842	normal
gene1947	0.986662	0.014881	normal	0.000418	-1.51209	down	--	--	--	0.681602	0.298546	normal
gene19470	0.882846	0.103026	normal	4.32e-13	-2.23833	down	--	--	--	0.092345	0.879875	normal
gene19483	0.064425	-0.30128	normal	3.52e-58	-1.87686	down	1.9e-06	-1.04827	down	0.566108	0.198929	normal
gene19488	0.654715	-0.2654	normal	1.25e-10	-2.36973	down	--	--	--	0.225606	0.737293	normal
gene19497	0.126099	0.414634	normal	5.25e-26	-2.17887	down	9.36e-18	-1.69597	down	0.947758	-0.03266	normal
gene19501	0.009556	-0.72685	normal	2.22e-13	-1.67581	down	1.94e-27	-3.68824	down	0.668203	0.257856	normal
gene19524	0.010634	-0.46848	normal	4.31e-08	-0.8293	normal	3.2e-14	-1.61372	down	7.44e-05	1.15775	up
gene19528	0.270353	0.482368	normal	7.06e-07	-1.23506	down	7.07e-20	-2.56558	down	0.033632	-1.04372	normal
gene19532	0.964347	-0.0273	normal	0.984641	-0.00669	normal	1.73e-05	-1.56276	down	0.571495	0.383405	normal
gene19535	0.841798	0.125783	normal	8.46e-20	-1.70632	down	2.09e-07	-1.04445	down	0.055913	0.376623	normal
gene19537	0.922066	-0.03362	normal	2.86e-09	-1.09557	down	6.22e-16	-2.00399	down	0.24183	0.496415	normal
gene19547	0.618888	-0.23076	normal	0.00257	0.56874	normal	0.452051	0.757088	normal	0.002804	-1.31677	down
gene19557	0.873733	-0.08131	normal	1.39e-13	-1.44827	down	1.59e-35	-1.89282	down	0.411365	0.230873	normal
gene19567	0.84212	-0.13967	normal	0.474709	-0.22926	normal	1.56e-06	-2.68472	down	0.428921	0.451592	normal
gene19569	0.14208	-0.37543	normal	3.76e-18	-0.90887	normal	3.96e-11	-1.10561	down	0.51647	0.174539	normal
gene19570	0.016874	-0.60765	normal	1.13e-88	-3.27364	down	5.83e-32	-3.38925	down	0.949622	-0.0299	normal
gene19574	0.946509	-0.04335	normal	5.28e-07	-1.29961	down	--	--	--	0.152802	0.751465	normal
gene1958	0.008773	-0.96634	normal	2.47e-12	-2.54336	down	1.31e-13	-5.1181	down	0.016006	1.13866	normal
gene19598	0.763887	0.161598	normal	0.001478	-0.80644	normal	1.77e-16	-1.50373	down	0.087043	-0.87344	normal
gene1960	0.323797	-0.39243	normal	0.011657	-1.17734	normal	7.77e-05	-2.07928	down	0.535422	-0.42504	normal
gene19624	0.00412	-0.88036	normal	2.33e-27	-5.88798	down	3.48e-23	-7.79461	down	0.2809	0.595458	normal
gene19627	0.995624	0.004465	normal	8.96e-23	-6.02913	down	--	--	--	--	--	--
gene19628	0.321519	-0.40234	normal	0.678686	0.133378	normal	0.000501	-1.40296	down	0.414064	0.382153	normal
gene1963	0.848901	-0.09758	normal	4.51e-07	-0.99939	normal	6.5e-06	-1.51311	down	0.681602	-0.20714	normal
gene19631	0.557326	-0.33112	normal	--	--	--	3.02e-08	-2.51676	down	--	--	--
gene19635	0.980506	-0.02195	normal	--	--	--	4.17e-09	-2.6116	down	0.981015	-0.0237	normal
gene19636	0.735728	0.205511	normal	2.17e-05	-1.13404	down	1.25e-24	-3.70066	down	0.233503	0.712882	normal
gene19637	0.469859	-0.23611	normal	0.122723	-0.21542	normal	6.77e-08	-1.11503	down	0.788734	0.122054	normal
gene19639	0.792601	0.12113	normal	2.97e-08	1.12224	up	6.89e-16	-1.02336	down	5.31e-05	-0.67662	normal
gene19648	0.385504	-0.24696	normal	1.5e-12	-1.12951	down	0.244782	-0.2519	normal	0.136585	0.59439	normal
gene1966	0.182062	-0.4756	normal	0.059367	-0.7765	normal	5.89e-15	-2.389	down	0.000118	-1.48264	down
gene19664	0.00955	-0.50574	normal	6.49e-46	-2.9828	down	0.0053	-1.65451	down	0.730834	-0.17283	normal
gene1967	0.719398	0.181995	normal	0.005689	-0.80537	normal	2.69e-07	-1.60362	down	0.400242	-0.51522	normal
gene19678	0.895861	0.073672	normal	0.133079	-0.35012	normal	0.008817	-1.09223	down	0.536505	0.311338	normal
gene1968	0.984664	0.015873	normal	1.54e-12	-3.35331	down	--	--	--	0.545325	0.431094	normal
gene19685	0.435748	0.243085	normal	0.000737	-0.56158	normal	1.6e-14	-1.3244	down	0.524531	0.18521	normal
gene19691	0.940995	-0.05852	normal	1.32e-05	-1.80352	down	--	--	--	0.664267	0.303848	normal
gene19696	0.868442	-0.10994	normal	6.21e-06	-1.34624	down	1.71e-19	-1.95423	down	0.523732	-0.32095	normal
gene197	0.973233	-0.01656	normal	0.429994	0.158934	normal	1.12e-23	-1.14296	down	0.368537	0.214655	normal
gene19718	0.99957	-0.00041	normal	0.000199	-1.2428	down	0.278768	-0.50885	normal	0.982057	-0.01497	normal
gene1973	0.933823	-0.04877	normal	7.3e-12	-1.92144	down	0.081664	-0.67559	normal	0.374706	0.269004	normal
gene19736	0.496981	-0.23628	normal	8.42e-05	-1.07593	down	0.86582	0.068647	normal	0.011723	1.06377	normal
gene19738	0.476965	-0.37194	normal	1.25e-09	-2.91175	down	--	--	--	--	--	--
gene19742	0.73727	-0.21614	normal	0.000863	-1.1694	down	3.58e-20	-4.08155	down	0.698248	0.273122	normal
gene19743	0.81078	0.101981	normal	0.04407	-0.38019	normal	1.86e-22	-1.72774	down	0.580786	-0.24175	normal
gene19744	0.74994	-0.20712	normal	2.88e-18	-2.73526	down	--	--	--	0.018428	1.22185	normal
gene19747	0.76613	0.181044	normal	5.64e-24	-2.25051	down	1.99e-20	-1.77746	down	0.958445	0.032987	normal
gene19757	0.002131	-0.78082	normal	0.726607	0.072567	normal	1.18e-07	-1.09247	down	0.400242	0.433209	normal
gene19764	0.846394	0.074514	normal	3.42e-41	-2.07411	down	5.49e-12	-0.91366	normal	0.252485	0.439314	normal
gene19766	0.489097	-0.34544	normal	2.28e-06	-1.30238	down	4.47e-05	-1.23692	down	0.642149	0.298239	normal
gene19768	0.156586	0.444738	normal	1.06e-07	-1.53909	down	0.655073	-0.24644	normal	0.678134	0.244892	normal
gene19771	0.883005	-0.06793	normal	0.115151	-0.35339	normal	1.44e-23	-1.7337	down	0.371034	0.38259	normal
gene19776	0.18021	-0.24621	normal	4.74e-09	-1.37617	down	1.81e-10	-1.35248	down	0.600148	0.247211	normal
gene19779	0.02721	-0.36467	normal	3.29e-07	-0.62745	normal	2.13e-22	-1.0567	down	0.402219	0.247466	normal
gene19785	0.462353	-0.24169	normal	4.67e-08	-1.02676	down	2.79e-09	-1.14722	down	0.509191	0.215103	normal
gene19791	0.27728	0.317014	normal	3.29e-21	-1.27892	down	1.48e-23	-1.61493	down	0.408674	-0.21963	normal
gene19805	0.997612	0.002224	normal	1.24e-05	-1.17958	down	0.571419	-0.20513	normal	0.036993	0.587445	normal
gene19806	0.810532	-0.09228	normal	1.2e-09	-1.10961	down	0.071124	0.279691	normal	0.02971	0.639732	normal
gene19808	0.784723	-0.12127	normal	0.079357	0.252461	normal	3.61e-17	-1.34104	down	0.88037	-0.04463	normal
gene19809	0.630917	-0.26599	normal	3.99e-07	-1.79361	down	2.04e-11	-2.50707	down	0.631649	0.296732	normal
gene19811	0.016124	-0.47382	normal	1.03e-59	-1.75502	down	6.5e-18	-1.2602	down	0.503048	0.291717	normal
gene19822	0.160569	0.365301	normal	0.001417	0.704196	normal	2.95e-07	0.703592	normal	1.6e-09	-1.04763	down
gene1984	0.709326	-0.1951	normal	3.09e-07	-2.11019	down	--	--	--	0.184799	0.816258	normal
gene19848	0.000283	-0.98644	normal	2.12e-71	-2.62462	down	9.07e-40	-2.74095	down	0.115977	0.213971	normal
gene19871	--	--	--	5.75e-06	-2.18387	down	--	--	--	0.882565	-0.12293	normal
gene19872	0.980711	-0.0207	normal	0.000164	1.21077	up	0.007993	-1.42877	down	0.92354	0.066913	normal
gene19873	0.779591	-0.18482	normal	--	--	--	2.94e-11	-3.55276	down	--	--	--
gene19876	0.463271	-0.20307	normal	6.94e-14	-1.04692	down	8.55e-18	-1.25245	down	0.921836	0.046709	normal
gene19885	0.129654	-0.37524	normal	1.92e-05	-0.40707	normal	2.59e-48	-2.00719	down	1.13e-05	-0.80989	normal
gene19900	0.854571	0.114758	normal	0.237326	-0.42381	normal	4.42e-05	-1.60245	down	0.796338	-0.13495	normal
gene19905	0.960662	0.035843	normal	3.91e-09	-1.78319	down	3.27e-07	-2.20282	down	0.249908	-0.60857	normal
gene19919	0.966306	0.018456	normal	0.037339	0.482159	normal	1.46e-22	-1.34578	down	0.075933	-0.42085	normal
gene19922	0.817373	-0.13237	normal	0.000574	-1.34713	down	0.192568	-1.35925	normal	0.949585	0.052731	normal
gene19923	0.415452	-0.22132	normal	0.322995	-0.18201	normal	1.76e-09	-1.25311	down	0.334187	0.352896	normal
gene19933	0.393973	-0.30037	normal	1.72e-09	-1.78718	down	0.012668	-1.12895	normal	0.326075	0.337332	normal
gene19943	--	--	--	--	--	--	3.93e-16	-6.28521	down	3.19e-08	-2.70756	down
gene19944	0.013305	-0.74648	normal	0.002325	-0.96665	normal	7.23e-84	-3.74675	down	0.034866	-0.60806	normal
gene19945	0.986501	0.007904	normal	9.4e-05	-0.90259	normal	3.1e-36	-2.3219	down	5.31e-05	-0.8496	normal
gene19946	0.86314	-0.09218	normal	5.01e-09	-0.98625	normal	########	-2.8556	down	1.64e-10	-0.97714	normal
gene19948	0.572427	-0.15384	normal	0.000145	-0.40263	normal	5.28e-19	-1.16547	down	0.859079	0.051307	normal
gene19952	2.01e-08	1.19757	up	3.72e-06	-1.29241	down	0.127818	0.406198	normal	0.813959	-0.10141	normal
gene19954	0.662642	0.136421	normal	3.94e-06	-1.07268	down	3.33e-07	-1.44938	down	0.428225	0.207139	normal
gene19957	0.749413	0.099308	normal	0.075666	-0.24838	normal	4.58e-12	-1.02048	down	0.425427	-0.17995	normal
gene19970	0.188983	0.437146	normal	0.095409	0.313169	normal	0.015344	-0.52158	normal	0.000597	-1.07926	down
gene19971	0.503187	-0.25679	normal	0.647564	-0.134	normal	3.75e-06	-1.04825	down	0.411952	0.411535	normal
gene19975	0.255825	-0.38308	normal	1.64e-43	-2.60967	down	2.48e-49	-3.17099	down	0.887771	-0.10083	normal
gene19977	0.373656	-0.25844	normal	1.57e-16	-2.34474	down	1.72e-48	-3.32728	down	0.384644	0.465959	normal
gene19978	0.278142	-0.24578	normal	6.11e-11	-1.20736	down	4.96e-57	-2.86303	down	0.005392	-0.51733	normal
gene19981	0.728422	-0.22282	normal	0.003752	-1.32061	down	0.399284	-0.64001	normal	0.30458	0.660644	normal
gene19984	0.777493	-0.1482	normal	5.62e-05	-1.36789	down	0.035691	-0.83984	normal	0.319692	0.624776	normal
gene19990	0.756386	0.166719	normal	7.3e-23	-2.245	down	0.011149	-1.28552	normal	0.435247	0.526468	normal
gene20004	0.942976	-0.05438	normal	0.318985	-0.4142	normal	2.26e-06	-2.70873	down	0.146239	-0.84325	normal
gene2002	0.830711	0.130923	normal	0.095803	0.499416	normal	0.002906	-1.23452	down	0.742407	0.191027	normal
gene20022	0.12654	-0.29157	normal	9.8e-27	-1.55129	down	2.01e-24	-1.54643	down	0.100803	0.644635	normal
gene20023	0.322705	0.354543	normal	5.08e-07	-0.89326	normal	1.06e-23	-2.65657	down	0.000207	-1.1531	down
gene20024	0.944177	-0.04393	normal	0.943861	0.024433	normal	1.42e-09	-1.00756	down	0.98463	0.016732	normal
gene20028	0.790492	0.106181	normal	2.59e-15	-1.6743	down	3.84e-37	-2.84344	down	0.115199	-0.37141	normal
gene20034	0.971225	-0.01508	normal	1.45e-12	-1.18629	down	5.59e-73	-2.12492	down	0.195229	-0.3279	normal
gene20049	0.452998	-0.3106	normal	4.22e-09	-1.07709	down	2.04e-08	-1.39119	down	0.283507	0.327216	normal
gene2005	0.899034	0.091283	normal	1.97e-09	-2.45378	down	0.000263	3.26447	up	0.101991	0.931213	normal
gene20058	0.425689	0.233363	normal	1.74e-73	-1.64475	down	0.017491	0.388264	normal	0.098006	0.582969	normal
gene2006	0.716351	-0.14586	normal	0.567604	0.088994	normal	1.62e-12	-1.22373	down	0.41506	-0.17335	normal
gene20063	0.484474	0.351109	normal	0.966814	-0.03222	normal	1.22e-37	-4.39954	down	0.045347	-1.15084	normal
gene2008	0.927994	-0.06561	normal	0.000438	-1.18197	down	3.16e-06	-1.62798	down	0.381359	0.581362	normal
gene20081	0.231248	-0.385	normal	0.325894	0.208601	normal	6.71e-09	-1.09905	down	0.860151	0.056142	normal
gene2009	0.950131	0.037665	normal	0.00559	-0.89082	normal	6.21e-06	-1.47665	down	0.145177	0.664778	normal
gene20090	0.23544	-0.489	normal	3.07e-09	-2.00435	down	0.005667	-1.26844	down	0.370387	0.375648	normal
gene20098	--	--	--	--	--	--	1.96e-21	-5.10088	down	--	--	--
gene20099	0.948932	-0.05052	normal	1.51e-07	-1.45787	down	--	--	--	0.986767	0.015129	normal
gene2010	0.878693	-0.10989	normal	0.913229	-0.04744	normal	1.11e-23	-2.55498	down	0.673599	0.317752	normal
gene2011	0.263266	-0.40715	normal	0.121727	-0.37072	normal	1.18e-17	-1.85327	down	0.673126	0.287891	normal
gene20110	0.531798	0.286522	normal	0.669226	0.166718	normal	2.96e-05	-1.38236	down	0.841623	0.093099	normal
gene20111	0.515154	-0.35313	normal	0.006394	-1.70152	down	2.25e-10	-4.45464	down	0.908922	0.087124	normal
gene20112	0.463003	-0.33215	normal	4.36e-28	-2.1475	down	3.23e-18	-3.50013	down	0.333736	0.520203	normal
gene20113	0.270258	-0.31147	normal	0.2133	-0.28452	normal	6.01e-08	-1.17803	down	0.621933	-0.15106	normal
gene20116	0.975767	-0.02706	normal	1.14e-22	-2.67055	down	--	--	--	0.385454	0.487641	normal
gene2012	--	--	--	--	--	--	1.92e-17	-3.64831	down	--	--	--
gene20125	0.541171	-0.16729	normal	1e-20	-1.33026	down	0.026003	-0.40199	normal	0.091927	0.684572	normal
gene20127	0.726586	-0.13233	normal	1.85e-16	-1.41132	down	1.19e-09	-0.92859	normal	0.69473	0.12211	normal
gene20131	0.967365	-0.03127	normal	5.7e-14	-1.40075	down	0.056938	0.676671	normal	5.04e-05	1.73897	up
gene20132	0.603012	0.224136	normal	4.28e-13	-1.95803	down	3.42e-12	-2.08739	down	0.024458	-0.56942	normal
gene20138	0.554448	-0.18111	normal	3.16e-15	-1.52692	down	9.74e-07	-0.58049	normal	0.827571	0.101546	normal
gene2014	0.574881	-0.18439	normal	5.55e-07	-1.38011	down	2.5e-29	-2.62747	down	0.588809	-0.2446	normal
gene20142	0.5882	-0.29	normal	1.03e-06	-1.40471	down	9.56e-06	-1.68066	down	0.412181	0.43937	normal
gene20146	0.743637	0.138597	normal	7.59e-13	-1.15022	down	0.004153	0.668307	normal	0.557982	0.241218	normal
gene20152	0.615286	0.179833	normal	0.368417	-0.17521	normal	2.66e-27	-1.3386	down	1.75e-08	-0.98419	normal
gene20171	0.502278	-0.22101	normal	1.06e-10	-2.00275	down	0.327083	-0.44978	normal	0.032479	1.13437	normal
gene20173	0.635222	-0.14688	normal	3.53e-47	-1.69215	down	1.31e-32	-2.67762	down	0.196304	-0.45501	normal
gene20176	0.258047	-0.41361	normal	6.16e-10	-2.81635	down	4.4e-05	-2.07324	down	0.292009	0.681341	normal
gene20177	0.776548	-0.10221	normal	0.897328	-0.02098	normal	1.45e-14	-1.39079	down	0.260605	-0.44076	normal
gene20186	0.750747	-0.2069	normal	0.000139	-1.57416	down	2.72e-19	-5.48498	down	0.105329	0.963741	normal
gene20207	0.524879	0.255183	normal	3.5e-05	1.03783	up	0.035283	0.359695	normal	9.11e-07	-1.61591	down
gene20222	0.653551	-0.2522	normal	4.33e-07	-1.27253	down	0.018482	-1.07587	normal	0.606806	0.280528	normal
gene20223	0.90415	-0.08471	normal	1.57e-10	-1.24153	down	7.22e-17	-2.45461	down	0.877955	0.079747	normal
gene20242	0.353526	0.36036	normal	4.67e-25	-1.55642	down	9.83e-07	-0.90111	normal	0.192326	-0.24279	normal
gene20248	0.73268	-0.12791	normal	3.7e-16	-1.07401	down	0.256082	-0.19209	normal	0.070854	0.546968	normal
gene20252	0.525539	-0.26391	normal	0.2202	-0.31371	normal	1.06e-14	-2.36642	down	0.967379	-0.0267	normal
gene20253	0.827409	0.123456	normal	9.96e-11	-1.34636	down	1.8e-13	-2.97867	down	0.493724	0.331219	normal
gene20254	0.654303	-0.19134	normal	0.008104	0.4837	normal	9.72e-38	-1.93391	down	5.8e-09	-0.96994	normal
gene20255	0.989584	-0.00406	normal	3.36e-12	-0.77248	normal	1.48e-21	-1.80631	down	0.000135	-0.59691	normal
gene2026	0.873866	-0.11045	normal	0.704699	-0.15186	normal	6e-05	-1.82747	down	0.465768	0.454452	normal
gene20260	0.748812	-0.11165	normal	9.88e-14	-1.04193	down	6.37e-06	-0.84062	normal	0.417407	-0.30765	normal
gene20295	0.816022	-0.14624	normal	0.378047	-0.23317	normal	0.000577	-1.10279	down	0.291597	-0.46008	normal
gene203	0.286614	-0.42328	normal	2e-05	-2.08714	down	--	--	--	0.823688	0.174619	normal
gene20306	0.081144	0.418837	normal	0.00947	-0.379	normal	2.74e-08	-1.03292	down	0.533079	-0.15929	normal
gene20317	0.582855	-0.23605	normal	2.28e-08	-1.05536	down	5.37e-09	-1.4516	down	0.213239	-0.32696	normal
gene20325	0.54688	0.285165	normal	0.902571	-0.04979	normal	0.007669	-1.14403	down	0.981015	-0.01805	normal
[truncated: 2,631 more rows]
