# Supplementary material for: Transcriptomic and biochemical analyses of drought response mechanism in mung bean (Vignaradiata (L.) Wilczek) leaves
Source: PLoS One. 2023 May 10;18(5):e0285400. doi: 10.1371/journal.pone.0285400 (PMC10171660; doi:10.1371/journal.pone.0285400)
Supplement: S10 Appendix — (XLSX) [file pone.0285400.s010.xlsx]

## Sheet: Raw datas for Figure  6A
Raw datas for Figure 6A
Gene Name	T		CK		∆CT				∆∆CT	2^(-∆∆CT)	Average 2^(-∆∆CT)	SD	letter-mark (anova analysis in SPSS)
					T		CK
	Sample Name	Cт	Sample Name	Cт	Cт (gene)-Cт (actin)	Average	Cт (gene)-Cт (actin)	Average	∆CT(T)-∆CT(CK)				0.05	0.01
gene11285	T1-1	32.7313	CK1-1	31.043	11.44	11.4087	9.16962	8.73816	2.27035	0.207279	0.162413	0.0400789	b	B
	T1-2	32.8028	CK1-2	30.7945	11.4893		8.93267		2.55659	0.169976
	T1-3	32.5215	CK1-3	30.0145	11.2968		8.11218		3.18463	0.109984
	T2-1	26.2248	CK2-1	21.3721	3.93141	4.26478	-0.350638	0.065944	4.28204	0.0514016	0.0544982	0.00219036	b	B
	T2-2	26.3545	CK2-2	21.741	4.22324		0.067773		4.15546	0.0561153
	T2-3	26.3247	CK2-3	22.2621	4.6397		0.480697		4.159	0.0559777
	T3-1	30.2639	CK3-1	21.1343	6.64926	6.87002	-0.797414	-0.0152816	7.44668	0.00573227	0.00877911	0.00223794	b	B
	T3-2	30.5347	CK3-2	22.1435	6.9906		0.281955		6.70865	0.00956082
	T3-3	30.2924	CK3-3	22.2619	6.97018		0.469614		6.50056	0.0110442
	T4-1	28.6832	CK4-1	28.6811	5.43175	5.63174	7.17757	7.36118	-1.74582	3.35384	3.32003	0.162597	a	A
	T4-2	28.4739	CK4-2	28.771	5.72287		7.358		-1.63513	3.10615
	T4-3	28.8945	CK4-3	28.881	5.74059		7.54798		-1.8074	3.5001
gene29041	T1-1	32.3121	CK1-1	31.2513	11.0208	11.5061	9.37795	9.3365	1.64285	0.320224	0.230456	0.0642425	b	B
	T1-2	32.9316	CK1-2	31.1412	11.618		9.27934		2.33864	0.197697
	T1-3	33.1043	CK1-3	31.2545	11.8796		9.3522		2.52742	0.173448
	T2-1	33.6247	CK2-1	28.3243	11.3313	11.1063	6.60155	6.19045	4.72974	0.0376884	0.0338324	0.00656102	b	B
	T2-2	32.7227	CK2-2	27.5922	10.5914		5.91893		4.67251	0.0392133
	T2-3	33.0813	CK2-3	27.8323	11.3963		6.05086		5.34546	0.0245956
	T3-1	33.064	CK3-1	26.8513	9.44932	9.84628	4.91952	4.5306	4.5298	0.0432907	0.0274731	0.0116834	b	B
	T3-2	33.3138	CK3-2	26.2323	9.76971		4.37076		5.39895	0.0237003
	T3-3	33.642	CK3-3	26.0938	10.3198		4.30153		6.01828	0.0154283
	T4-1	35.6332	CK4-1	34.8326	12.3817	12.5938	13.3291	13.452	-0.947334	1.92831	1.81711	0.124254	a	A
	T4-2	35.4529	CK4-2	34.8318	12.7018		13.4188		-0.716923	1.64367
	T4-3	35.8517	CK4-3	34.9411	12.6978		13.608		-0.910224	1.87934
gene9387	T1-1	32.6001	CK1-1	31.2407	11.3088	11.2136	9.36729	9.33744	1.94156	0.260335	0.272699	0.012795	b	B
	T1-2	32.7802	CK1-2	31.5442	11.4667		9.6824		1.78427	0.290322
	T1-3	32.09	CK1-3	30.8649	10.8654		8.96265		1.90272	0.267438
	T2-1	26.0727	CK2-1	22.114	3.7793	4.13225	0.391252	0.529813	3.38805	0.0955202	0.0870834	0.0268043	b	B
	T2-2	26.2012	CK2-2	22.6212	4.06992		0.947997		3.12193	0.11487
	T2-3	26.2325	CK2-3	22.0316	4.54751		0.250192		4.29732	0.0508601
	T3-1	28.9449	CK3-1	24.8132	5.33025	5.43068	2.88142	3.11046	2.44883	0.183159	0.201018	0.0179548	b	B
	T3-2	28.4435	CK3-2	24.6126	4.89938		2.75109		2.14829	0.225579
	T3-3	29.3846	CK3-3	25.4911	6.0624		3.69888		2.36352	0.194317
	T4-1	26.3841	CK4-1	28.5822	3.13261	3.02845	7.07866	7.02849	-3.94606	15.4128	16.0062	0.425977	a	A
	T4-2	25.7141	CK4-2	28.4111	2.96304		6.99802		-4.03498	16.3927
	T4-3	26.1436	CK4-3	28.3418	2.98969		7.00879		-4.0191	16.2132
gene1255	T1-1	32.894	CK1-1	31.6219	11.6028	11.7393	9.74854	9.31048	1.85423	0.27658	0.193851	0.0590124	c	B
	T1-2	33.0611	CK1-2	30.9834	11.7475		9.12159		2.6259	0.162004
	T1-3	33.0922	CK1-3	30.9636	11.8675		9.0613		2.80623	0.142968
	T2-1	32.242	CK2-1	31.5328	9.9486	10.2918	9.81008	10.0194	0.138527	0.908446	0.830275	0.0619051	b	A
	T2-2	32.5111	CK2-2	31.6515	10.3798		9.97828		0.401534	0.757053
	T2-3	32.2319	CK2-3	32.0514	10.5469		10.27		0.276964	0.825326
	T3-1	31.8225	CK3-1	27.9161	8.20783	8.11344	5.98431	5.99144	2.22352	0.214118	0.230268	0.0159075	c	B
	T3-2	31.624	CK3-2	27.9524	8.07995		6.09091		1.98904	0.251906
	T3-3	31.3748	CK3-3	27.6914	8.05252		5.8991		2.15342	0.224779
	T4-1	31.1101	CK4-1	29.7723	7.85857	8.09331	8.26882	8.35668	-0.410248	1.32891	1.21182	0.161409	a	A
	T4-2	31.2348	CK4-2	29.8729	8.48375		8.45986		0.0238939	0.983574
	T4-3	31.0915	CK4-3	29.6744	7.9376		8.34137		-0.403769	1.32296
gene13030	T1-1	30.8626	CK1-1	31.3432	9.57135	9.57407	9.46977	9.30072	0.101577	0.932014	0.837681	0.126087	b	B
	T1-2	31.075	CK1-2	31.0226	9.76141		9.16079		0.600622	0.659469
	T1-3	30.6141	CK1-3	31.1739	9.38945		9.2716		0.117851	0.921559
	T2-1	27.2453	CK2-1	25.0442	4.95184	5.3966	3.32147	3.28181	1.63037	0.323006	0.237843	0.0603591	c	C
	T2-2	27.6024	CK2-2	24.8244	5.47111		3.1512		2.31991	0.200279
	T2-3	27.4518	CK2-3	25.1542	5.76686		3.37277		2.39409	0.190242
	T3-1	29.7541	CK3-1	27.8642	6.13949	6.37977	5.93246	6.03452	0.207023	0.866323	0.789905	0.0653402	b	B
	T3-2	30.144	CK3-2	28.1335	6.59988		6.27197		0.327911	0.796689
	T3-3	29.7222	CK3-3	27.6914	6.39995		5.89913		0.500821	0.706705
	T4-1	27.8206	CK4-1	26.3845	4.56906	4.79501	4.88097	5.29063	-0.31191	1.24135	1.42296	0.19726	a	A
	T4-2	27.91	CK4-2	26.9839	5.159		5.57083		-0.411833	1.33038
	T4-3	27.8109	CK4-3	26.7531	4.65696		5.42008		-0.763115	1.69715
gene14215	T1-1	35.0938	CK1-1	35.2903	13.8026	13.6777	13.4169	13.3478	0.385645	0.765437	0.797451	0.055283	a	A
	T1-2	34.884	CK1-2	35.24	13.5704		13.3782		0.192267	0.875229
	T1-3	34.8847	CK1-3	35.1505	13.66		13.2482		0.411794	0.751688
	T2-1	33.8747	CK2-1	32.774	11.5813	11.4697	11.0513	10.8296	0.530042	0.692534	0.644115	0.0548821	ab	AB
	T2-2	33.4116	CK2-2	32.3811	11.2804		10.7079		0.572528	0.672438
	T2-3	33.2323	CK2-3	32.5111	11.5473		10.7297		0.817634	0.567372
	T3-1	33.3442	CK3-1	30.7911	9.72957	9.9795	8.8593	8.96101	0.87027	0.547044	0.497859	0.0627817	b	B
	T3-2	33.3235	CK3-2	30.7448	9.77948		8.88323		0.896251	0.537281
	T3-3	33.7517	CK3-3	30.9328	10.4294		9.1405		1.28894	0.409251
	T4-1	33.0425	CK4-1	30.9216	9.79096	10.0397	9.41806	9.70312	0.372906	0.772225	0.792049	0.0144012	a	A
	T4-2	33.1216	CK4-2	31.4725	10.3706		10.0595		0.311138	0.806006
	T4-3	33.1114	CK4-3	30.9649	9.95752		9.63183		0.325692	0.797916
gene14347	T1-1	30.7125	CK1-1	29.2135	9.42123	9.23946	7.34007	7.34117	2.08116	0.236324	0.269533	0.0259675	b	B
	T1-2	30.524	CK1-2	29.3339	9.21045		7.47211		1.73834	0.299715
	T1-3	30.3114	CK1-3	29.1136	9.0867		7.21134		1.87535	0.27256
	T2-1	33.6042	CK2-1	29.983	11.3108	11.5141	8.26029	9.08035	3.05049	0.120701	0.195552	0.0630003	b	B
	T2-2	33.4931	CK2-2	31.1717	11.3618		9.49844		1.86339	0.274829
	T2-3	33.5547	CK2-3	31.2637	11.8697		9.48233		2.38741	0.191126
	T3-1	29.6446	CK3-1	26.8316	6.02996	6.35335	4.89981	5.01072	1.13015	0.456869	0.396994	0.0464802	b	B
	T3-2	29.912	CK3-2	26.8731	6.36796		5.01153		1.35643	0.390549
	T3-3	29.9844	CK3-3	26.9131	6.66215		5.1208		1.54134	0.343565
	T4-1	32.6125	CK4-1	31.8817	9.36105	9.31651	10.3782	10.4731	-1.01713	2.02389	2.23598	0.172031	a	A
	T4-2	31.9516	CK4-2	31.9036	9.2006		10.4906		-1.28998	2.44525
	T4-3	32.5418	CK4-3	31.8837	9.38789		10.5506		-1.16272	2.23879
gene22209	T1-1	33.3215	CK1-1	35.405	12.0302	12.0228	13.5316	13.5585	-1.50136	2.8311	2.89997	0.0591511	a	A
	T1-2	33.2218	CK1-2	35.3432	11.9083		13.4814		-1.57314	2.97552
	T1-3	33.3545	CK1-3	35.5648	12.1298		13.6625		-1.53271	2.89329
	T2-1	35.9643	CK2-1	33.7439	13.6709	13.8073	12.0212	12.0276	1.64963	0.318722	0.291846	0.0190068	c	C
	T2-2	35.9829	CK2-2	33.6821	13.8516		12.0089		1.84276	0.278787
	T2-3	35.5843	CK2-3	33.8341	13.8993		12.0526		1.84669	0.278029
	T3-1	31.9745	CK3-1	28.015	8.35991	8.37419	6.08323	6.09186	2.27667	0.206373	0.207093	0.0251005	c	C
	T3-2	31.3143	CK3-2	27.5619	7.77021		5.70038		2.06983	0.238188
	T3-3	32.3147	CK3-3	28.2842	8.99244		6.49195		2.50049	0.176717
	T4-1	34.74	CK4-1	32.955	11.4885	11.5913	11.4515	11.367	0.0370636	0.974637	0.85976	0.0817125	b	B
	T4-2	34.4304	CK4-2	32.755	11.6793		11.3419		0.337407	0.791463
	T4-3	34.76	CK4-3	32.6408	11.6061		11.3077		0.298352	0.813181
gene23332	T1-1	30.5531	CK1-1	31.6601	9.26185	9.23392	9.78671	9.82774	-0.524856	1.43879	1.51019	0.0534561	a	A
	T1-2	30.544	CK1-2	31.7005	9.23044		9.83867		-0.608229	1.52439
	T1-3	30.4341	CK1-3	31.7601	9.20945		9.85783		-0.648375	1.5674
	T2-1	33.9029	CK2-1	32.3842	11.6095	11.5333	10.6615	10.6569	0.947959	0.518365	0.546048	0.0389012	b	B
	T2-2	33.6246	CK2-2	32.4322	11.4934		10.759		0.734413	0.601063
	T2-3	33.182	CK2-3	32.3315	11.4971		10.5501		0.946981	0.518717
	T3-1	33.1644	CK3-1	29.3743	9.54978	9.66963	7.44258	7.6646	2.10721	0.232096	0.253551	0.0487694	c	C
	T3-2	33.3439	CK3-2	29.3926	9.79985		7.53111		2.26874	0.207512
	T3-3	32.9815	CK3-3	29.8124	9.65927		8.02011		1.63915	0.321045
	T4-1	35.662	CK4-1	33.4811	12.4105	12.5609	11.9776	12.0193	0.432949	0.740746	0.693983	0.0952485	b	B
	T4-2	35.5343	CK4-2	33.3629	12.7833		11.9499		0.833408	0.561202
	T4-3	35.6429	CK4-3	33.4636	12.489		12.1305		0.358451	0.780002
actin	T1-1	21.2913	CK1-1	21.8734
	T1-2	21.3136	CK1-2	21.8618
	T1-3	21.2247	CK1-3	21.9023
	T2-1	22.2934	CK2-1	21.7227
	T2-2	22.1313	CK2-2	21.6732
	T2-3	21.685	CK2-3	21.7814
	T3-1	23.6146	CK3-1	21.9318
	T3-2	23.5441	CK3-2	21.8615
	T3-3	23.3222	CK3-3	21.7923
	T4-1	23.2515	CK4-1	21.5035
	T4-2	22.751	CK4-2	21.413
	T4-3	23.1539	CK4-3	21.333

## Sheet: Raw datas for Figure  6B
						FPKM in RNA-seq
T		CK		Fold	LOG(x,2)	T	CK	Fold	LOG(x,2)		qRT-PCR	FPKM
∆CT	2^(∆CT )	∆CT	2^(∆CT )								log(X,2)	log(X,2)
11.4087	0.000367827	8.73816	0.00234181	0.157069	-2.67053	0.841798	4.60998	0.182603	-2.45321		-2.67053	-2.45321
4.26478	0.0520203	0.065944	0.95532	0.0544533	-4.19884	10.8181	214.55	0.0504221	-4.3098		-4.19884	-4.3098
6.87002	0.00854908	-0.0152816	1.01065	0.008459	-6.8853	2.28746	95.5401	0.0239424	-5.38429		-6.8853	-5.38429
5.63174	0.0201687	7.36118	0.00608223	3.31601	1.72945	15.0313	5.66111	2.65519	1.40882		1.72945	1.40882
11.5061	0.000343802	9.3365	0.0015468	0.222267	-2.16964	0.658589	3.16704	0.207951	-2.26569		-2.16964	-2.26569
11.1063	0.000453583	6.19045	0.0136927	0.0331258	-4.9159	1.54397	17.7803	0.0868358	-3.52557		-4.9159	-3.52557
9.84628	0.00108636	4.5306	0.0432667	0.0251086	-5.31568	0.154524	11.4995	0.0134375	-6.21759		-5.31568	-6.21759
12.5938	0.000161767	13.452	8.92394e-05	1.81273	0.85816	0.658044	0.507293	1.29717	0.375365		0.85816	0.375365
11.2136	0.000421077	9.33744	0.00154579	0.272403	-1.87618	0.974044	3.50524	0.277882	-1.84746		-1.87618	-1.84746
4.13225	0.0570256	0.529813	0.692644	0.0823303	-3.60243	16.3956	161.764	0.101355	-3.30252		-3.60243	-3.30252
5.43068	0.0231848	3.11046	0.115786	0.200238	-2.32021	4.84257	25.6273	0.188961	-2.40384		-2.32021	-2.40384
3.02845	0.122559	7.02849	0.00765973	16.0005	4.00005	40.0191	5.55461	7.20465	2.84893		4.00005	2.84893
11.7393	0.000292502	9.31048	0.00157495	0.185721	-2.42879	0.764856	1.16771	0.655004	-0.610424		-2.42879	-0.610424
10.2918	0.000797748	10.0194	0.000963493	0.827975	-0.272342	2.84649	6.45842	0.440741	-1.182		-0.272342	-1.182
8.11344	0.00361088	5.99144	0.015718	0.229729	-2.12199	2.71994	10.9307	0.248835	-2.00674		-2.12199	-2.00674
8.09331	0.00366161	8.35668	0.00305062	1.20028	0.263374	5.60263	4.2811	1.30869	0.388123		0.263374	0.388123
9.57407	0.00131195	9.30072	0.00158564	0.827396	-0.27335	2.63535	3.34778	0.787192	-0.345212		-0.27335	-0.345212
5.3966	0.0237389	3.28181	0.10282	0.230879	-2.11479	10.0302	80.7596	0.124198	-3.00928		-2.11479	-3.00928
6.37977	0.0120087	6.03452	0.0152556	0.787171	-0.345252	4.44074	12.567	0.353366	-1.50077		-0.345252	-1.50077
4.79501	0.0360213	5.29063	0.0255484	1.40993	0.495619	16.9534	13.0025	1.30386	0.38279		0.495619	0.38279
13.6777	7.63148e-05	13.3478	9.59223e-05	0.795591	-0.329902	0.329982	0.688762	0.479095	-1.06162		-0.329902	-1.06162
11.4697	0.000352602	10.8296	0.000549496	0.641683	-0.640068	1.31476	4.18938	0.313832	-1.67194		-0.640068	-1.67194
9.9795	0.000990541	8.96101	0.00200663	0.493634	-1.01849	0.372866	1.27607	0.292197	-1.77498		-1.01849	-1.77498
10.0397	0.000950055	9.70312	0.00119969	0.791917	-0.336579	1.42098	1.53611	0.92505	-0.112396		-0.336579	-0.112396
9.23946	0.00165442	7.34117	0.00616718	0.268262	-1.89828	2.5515	5.08414	0.501855	-0.994659		-1.89828	-0.994659
11.5141	0.000341906	9.08035	0.00184732	0.185082	-2.43376	1.73462	7.41665	0.233882	-2.09615		-2.43376	-2.09615
6.35335	0.0122307	5.01072	0.0310188	0.394299	-1.34264	4.25979	18.6905	0.227913	-2.13345		-1.34264	-2.13345
9.31651	0.00156838	10.4731	0.00070352	2.22933	1.15661	2.78781	2.42359	1.15028	0.201983		1.15661	0.201983
12.0228	0.000240316	13.5585	8.28856e-05	2.89937	1.53574	0.575678	0.417086	1.38024	0.464918		1.53574	0.464918
13.8073	6.97586e-05	12.0276	0.000239519	0.291245	-1.77969	0.599381	3.8655	0.155059	-2.68911		-1.77969	-2.68911
8.37419	0.00301383	6.09186	0.0146612	0.205566	-2.28233	1.40266	7.45486	0.188154	-2.41001		-2.28233	-2.41001
11.5913	0.000324089	11.367	0.000378597	0.856026	-0.224274	0.67562	1.155	0.584951	-0.773613		-0.224274	-0.773613
9.23392	0.00166079	9.82774	0.00110042	1.50924	0.59382	2.72133	3.41402	0.797103	-0.327162		0.59382	-0.327162
11.5333	0.000337386	10.6569	0.00061939	0.544706	-0.876451	1.48349	4.42025	0.335613	-1.57513		-0.876451	-1.57513
9.66963	0.00122787	7.6646	0.00492862	0.249129	-2.00503	0.746439	2.33425	0.319777	-1.64486		-2.00503	-1.64486
12.5609	0.000165496	12.0193	0.000240895	0.687007	-0.541602	0.699426	0.871138	0.802888	-0.316729		-0.541602	-0.316729

## Sheet: FPKM raw datas for  each genes
#ID	gene11285	gene29041	gene14347	gene23332	gene9387	gene1255	gene13030	gene14215	gene22209
CK1-1_FPKM	1.20059	0.516726	2.53058	3.10765	0.989559	0.67012	2.78352	0.297903	0.767187
CK1-2_FPKM	0.928516	0.532115	2.31874	1.86341	1.19522	1.08602	3.15842	0.441997	0.57127
CK1-3_FPKM	0.396292	0.926927	2.80518	3.19292	0.737354	0.538426	1.9641	0.250047	0.388578
Average	0.841798	0.658589	2.5515	2.72133	0.974044	0.764856	2.63535	0.329982	0.575678
CK2-1_FPKM	10.2735	1.37152	2.10559	1.16157	17.2849	3.49037	9.61114	1.62154	1.0148
CK2-2_FPKM	14.2193	0.791593	1.52265	1.38371	16.5293	2.95115	12.0346	0.918843	0.361848
CK2-3_FPKM	7.96145	2.4688	1.57562	1.9052	15.3725	2.09793	8.44482	1.4039	0.4215
Average	10.8181	1.54397	1.73462	1.48349	16.3956	2.84649	10.0302	1.31476	0.599381
CK3-1_FPKM	2.4284	0	3.20909	0.677306	2.96402	2.46559	3.49075	0.229724	1.37843
CK3-2_FPKM	1.83704	0.463573	4.55235	0.968263	3.98221	3.13774	3.57264	0.240177	1.93332
CK3-3_FPKM	2.59693	0	5.01793	0.593749	7.58147	2.5565	6.25882	0.648696	0.896231
Average	2.28746	0.154524	4.25979	0.746439	4.84257	2.71994	4.44074	0.372866	1.40266
CK4-1_FPKM	8.59093	0.659592	1.26579	0.812744	23.8195	1.73842	10.9581	1.49875	0.424499
CK4-2_FPKM	22.7605	0.368616	3.86145	0.307147	60.4564	8.35079	27.7752	1.48443	0.766312
CK4-3_FPKM	13.7426	0.945925	3.23617	0.978388	35.7813	6.71868	12.1271	1.27974	0.836048
Average	15.0313	0.658044	2.78781	0.699426	40.0191	5.60263	16.9534	1.42098	0.67562
T1-1_FPKM	3.67762	5.0709	6.0743	2.44055	3.22083	1.19438	3.41922	0.442582	0.566999
T1-2_FPKM	5.04351	2.0284	5.31836	3.55606	4.7944	0.915837	3.66479	0.76282	0.43322
T1-3_FPKM	5.10881	2.40183	3.85976	4.24545	2.5005	1.39291	2.95933	0.860883	0.251039
Average	4.60998	3.16704	5.08414	3.41402	3.50524	1.16771	3.34778	0.688762	0.417086
T2-1_FPKM	225.846	20.6962	9.51589	4.68917	204.085	6.69788	108.772	3.98897	3.96177
T2-2_FPKM	212.453	11.9221	8.18861	4.9776	178.41	7.68667	83.2969	5.35304	4.82114
T2-3_FPKM	205.352	20.7227	4.54546	3.59399	102.798	4.99069	50.2099	3.22614	2.81359
Average	214.55	17.7803	7.41665	4.42025	161.764	6.45842	80.7596	4.18938	3.8655
T3-1_FPKM	141.545	12.7646	21.5347	2.43652	33.287	12.0707	16.861	1.24621	7.42736
T3-2_FPKM	68.7766	12.7398	17.3497	1.28911	25.1295	11.0607	11.9574	1.71908	8.81284
T3-3_FPKM	76.2983	8.99404	17.1869	3.27712	18.4655	9.66071	8.88255	0.862925	6.12437
Average	95.5401	11.4995	18.6905	2.33425	25.6273	10.9307	12.567	1.27607	7.45486
T4-1_FPKM	4.69901	0.69262	3.75771	0.65246	5.8555	4.23322	12.1628	1.686	1.39897
T4-2_FPKM	8.68779	0.346092	1.66331	1.25236	5.18125	4.6447	17.5696	1.50164	1.00281
T4-3_FPKM	3.59652	0.483168	1.84976	0.70859	5.6271	3.96538	9.27503	1.42068	1.06323
Average	5.66111	0.507293	2.42359	0.871138	5.55461	4.2811	13.0025	1.53611	1.155
